# Supplementary material for: TOR regulates variability of protein synthesis rates
Source: EMBO J. 2024 Mar 18;43(8):1618–33. doi: 10.1038/s44318-024-00075-8 (PMC11021518; doi:10.1038/s44318-024-00075-8)
Supplement: Supplementary file 1 — Table EV1 [file 44318_2024_75_MOESM1_ESM.xlsx]

## Sheet: Sheet1
Table EV1. QCD screen strains. Strains used in Figure 3B and C with the corresponding day each experiment was performed, and the biological processes associated with each mutated gene.
For genes not related to the TOR pathway or cell cycle controls, the Gene Ontology (GO) Biological Processes from Pombase (Lock et al, 2019) are used.
Deletion/mutation	Biological process associated	Strain name	Day of experiment
972wt	Wild type	PN1	1
cdc25-22	Cell cycle control (Russell & Nurse, 1986)	PN143	1
cdc2-1w	Cell cycle control (Nurse & Thuriaux, 1977)	PN150	1
wee1-50	Cell cycle control (Nurse, 1975)	PN369	1
tor2-51	TOR pathway (Álvarez & Moreno, 2006)	PN5413	1
psk1∆ sck1∆ sck2∆	TOR pathway (Nakashima et al, 2012)	PN5733	1
cig1∆ cig2∆ puc1∆	Cell cycle control (Martín-Castellanos et al, 2000)	PN5792	1
972wt	Wild type	PN1	2
mik1∆	Cell cycle control (Lee et al, 1994)	PN2341	2
rec8∆	Chromatin organization (GO:0006325), meiotic nuclear division (GO:0140013)	PN2369	2
cor1∆	Vesicle-mediated transport (GO:0016192)	PN3007	2
tea3∆	Establishment or maintenance of cell polarity (GO:0007163)	PN3226	2
srw1∆	Cell cycle control (Kitamura et al, 1998)	PN3286	2
ssm4∆	Meiotic nuclear division (GO:0140013)	PN4182	2
maf1∆	Regulation of DNA-templated transcription (GO:0006355), DNA-templated transcription (GO:0006351)	PN5090	2
rem1∆	Signalling (GO:0023052), meiotic nuclear division (GO:0140013), DNA recombination (GO:0006310), DNA replication (GO:0006260)	PN5342	2
crs1∆	Signalling (GO:0023052), meiotic nuclear division (GO:0140013), DNA recombination (GO:0006310), mitotic cell cycle phase transition (GO:0044772)	PN5343	2
pmd1∆	Detoxification (GO:0098754), transmembrane transport (GO:0055085)	PN5504	2
blt1∆	Mitotic cytokinesis (GO:0000281), mitotic cell cycle phase transition (GO:0044772)	PN10510	2
972wt	Wild type	PN1	3
dnt1∆	Signalling (GO:0023052), mitotic sister chromatid segregation (GO:0000070), mitotic cell cycle phase transition (GO:0044772)	PN6028	3
igo1∆	Mitotic cytokinesis (GO:0000281), conjugation with cellular fusion (GO:0000747), signalling (GO:0023052), mitotic cell cycle phase transition (GO:0044772)	PN6052	3
972wt diploid	Wild type diploid	PN597	3
rum1∆	Cell cycle control (Moreno & Nurse, 1994)	PN957	3
tor1∆	TOR pathway (Otsubo & Yamamato, 2008)	PN5732	3
msa1∆	Conjugation with cellular fusion (GO:0000747)	PN6053	3
pdc1∆	mRNA metabolic process (GO:0016071)	PN6054	3
ibp1∆	Signalling (GO:0023052)	PN6055	3
sds21∆	Signalling (GO:0023052), establishment or maintenance of cell polarity (GO:0007163)	PN6056	3
psy2∆	Signalling (GO:0023052), DNA repair (GO:0006281)	PN6057	3
par2∆	Signalling (GO:0023052), mitotic sister chromatid segregation (GO:0000070), mitotic cell cycle phase transition (GO:0044772)	PN6058	3
mad2∆	Signalling (GO:0023052), meiotic nuclear division (GO:0140013), mitotic sister chromatid segregation (GO:0000070), mitotic cell cycle phase transition (GO:0044772)	PN6059	3
972wt	Wild type	PN1	4
cdc2-3w	Cell cycle control (Fantes, 1981)	PN368	4
nmt1:pyp3	Cell cycle control (Rhind & Russell, 2001)	PN6061	4
spo15∆	Ascospore formation (GO:0030437), microtubule cytoskeleton organization (GO:0000226)	PN6063	4
bqt4∆	Telomere organization (GO:0032200), meiotic nuclear division (GO:0140013)	PN6064	4
crf1∆	regulation of DNA-templated transcription (GO:0006355), DNA-templated transcription (GO:0006351)	PN6065	4
bit61∆	Signalling (GO:0023052)	PN6066	4
mph1∆	Signalling (GO:0023052), meiotic nuclear division (GO:0140013), mitotic sister chromatid segregation (GO:0000070), mitotic cell cycle phase transition (GO:0044772)	PN6067	4
mad1∆	Signalling (GO:0023052), mitotic sister chromatid segregation (GO:0000070), mitotic cell cycle phase transition (GO:0044772)	PN6068	4
mad3∆	Signalling (GO:0023052), mitotic sister chromatid segregation (GO:0000070), mitotic cell cycle phase transition (GO:0044772)	PN6069	4
bub3∆	Signalling (GO:0023052), mitotic sister chromatid segregation (GO:0000070), mitotic cell cycle phase transition (GO:0044772)	PN6070	4
972wt	Wild type	PN1	5
nem1∆	Signalling (GO:0023052), lipid metabolic process (GO:0006629), membrane organization (GO:0061024)	PN6071	5
dld2∆	Generation of precursor metabolites and energy (GO:0006091)	PN6072	5
sdh2∆	Generation of precursor metabolites and energy (GO:0006091)	PN6073	5
atp17∆	Nucleobase-containing small molecule metabolic process (GO:0055086), generation of precursor metabolites and energy (GO:0006091), transmembrane transport (GO:0055085)	PN6074	5
sdh3∆	Generation of precursor metabolites and energy (GO:0006091)	PN6075	5
mae2∆	Generation of precursor metabolites and energy (GO:0006091)	PN6076	5
osm1∆	Generation of precursor metabolites and energy (GO:0006091)	PN6077	5
gpd1∆	Carbohydrate metabolic process (GO:0005975)	PN6078	5
pyk1T343A	Carbohydrate metabolic process (GO:0005975), generation of precursor metabolites and energy (GO:0006091)	PN6079	5
