# Supplementary material for: TOR regulates variability of protein synthesis rates
Source: EMBO J. 2024 Mar 18;43(8):1618–33. doi: 10.1038/s44318-024-00075-8 (PMC11021518; doi:10.1038/s44318-024-00075-8)
Supplement: Supplementary file 2 — Source Data Fig. 1 [file 44318_2024_75_MOESM2_ESM.zip]

Archive with 13 entries (10 files):
- Figure 1/
- __MACOSX/._Figure 1
- Figure 1/.DS_Store
- __MACOSX/Figure 1/._.DS_Store
- Figure 1/DEF/
- __MACOSX/Figure 1/._DEF
- Figure 1/C/
- __MACOSX/Figure 1/._C
- Figure 1/DEF/figure1DEF.csv
- __MACOSX/Figure 1/DEF/._figure1DEF.csv
- Figure 1/C/.DS_Store
- __MACOSX/Figure 1/C/._.DS_Store
- Figure 1/C/pn1-1.tif
