# Supplementary material for: TOR regulates variability of protein synthesis rates
Source: EMBO J. 2024 Mar 18;43(8):1618–33. doi: 10.1038/s44318-024-00075-8 (PMC11021518; doi:10.1038/s44318-024-00075-8)
Supplement: Supplementary file 2 — Source Data Fig. 1 [file 44318_2024_75_MOESM2_ESM.zip › Figure 1/DEF/figure1DEF.csv]

strain	length	length.bin	signal	background	signal.minus.background
pn1	10.79	10.5	2.77060850284708	1.18396890466312	1.58663959818396
pn1	10.239	10.5	3.39425187624907	1.18396890466312	2.21028297158595
pn1	10.646	10.5	4.42760036743721	1.18396890466312	3.24363146277409
pn1	10.737	10.5	5.8090251765099	1.18396890466312	4.62505627184678
pn1	10.112	10.5	4.1528625034481	1.18396890466312	2.96889359878498
pn1	10.69	10.5	3.44130371290302	1.18396890466312	2.2573348082399
pn1	10.878	10.5	5.89593344372891	1.18396890466312	4.71196453906579
pn1	10.279	10.5	2.66478153516524	1.18396890466312	1.48081263050212
pn1	10.411	10.5	3.03097599411344	1.18396890466312	1.84700708945032
pn1	10.312	10.5	3.37703421142471	1.18396890466312	2.19306530676159
pn1	10.51	10.5	3.85495280090636	1.18396890466312	2.67098389624325
pn1	10.756	10.5	4.38019223391926	1.18396890466312	3.19622332925614
pn1	10.191	10.5	2.4408865199767	1.18396890466312	1.25691761531358
pn1	10.372	10.5	4.10904385918533	1.18396890466312	2.92507495452221
pn1	10.433	10.5	3.63099819879414	1.18396890466312	2.44702929413102
pn1	10.99	10.5	3.06810992305136	1.18396890466312	1.88414101838825
pn1	10.888	10.5	2.73077006238088	1.18396890466312	1.54680115771776
pn1	10.877	10.5	5.1085391651209	1.18396890466312	3.92457026045778
pn1	10.552	10.5	5.31364601363903	1.18396890466312	4.12967710897591
pn1	10.191	10.5	4.0249223680781	1.18396890466312	2.84095346341498
pn1	10.484	10.5	4.72833924529086	1.18396890466312	3.54437034062774
pn1	10.052	10.5	3.30823365439044	1.18396890466312	2.12426474972732
pn1	10.412	10.5	3.48836783856817	1.18396890466312	2.30439893390505
pn1	10.433	10.5	3.20892421235884	1.18396890466312	2.02495530769572
pn1	10.367	10.5	1.86922870449497	1.18396890466312	0.685259799831856
pn1	10.029	10.5	3.60303972703699	1.18396890466312	2.41907082237387
pn1	10.769	10.5	4.23677921993242	1.18396890466312	3.0528103152693
pn1	10.199	10.5	4.47874262891595	1.18396890466312	3.29477372425283
pn1	10.549	10.5	3.6454822131977	1.18396890466312	2.46151330853459
pn1	10.41	10.5	4.73597984298106	1.18396890466312	3.55201093831795
pn1	10.338	10.5	2.73236991427084	1.18396890466312	1.54840100960773
pn1	10.512	10.5	2.4935928220688	1.18396890466312	1.30962391740568
pn1	10.259	10.5	4.14813110744853	1.18396890466312	2.96416220278541
pn1	10.991	10.5	6.16365035491171	1.18396890466312	4.97968145024859
pn1	10.945	10.5	4.89740069254279	1.18396890466312	3.71343178787967
pn1	10.216	10.5	3.26677209315054	1.18396890466312	2.08280318848742
pn1	10.769	10.5	5.72457559836505	1.18396890466312	4.54060669370193
pn1	10.462	10.5	6.02210569292878	1.18396890466312	4.83813678826566
pn1	10.99	10.5	3.73419958333917	1.18396890466312	2.55023067867606
pn1	10.399	10.5	2.69974917748086	1.18396890466312	1.51578027281774
pn1	10.414	10.5	5.00914775411775	1.18396890466312	3.82517884945463
pn1	10.289	10.5	2.5581798107847	1.18396890466312	1.37421090612158
pn1	10.554	10.5	4.1346999783612	1.18396890466312	2.95073107369809
pn1	10.44	10.5	5.50942292661577	1.18396890466312	4.32545402195265
pn1	10.463	10.5	6.07285331245018	1.18396890466312	4.88888440778706
pn1	10.942	10.5	2.8096963001039	1.18396890466312	1.62572739544079
pn1	10.731	10.5	5.42842237981812	1.18396890466312	4.244453475155
pn1	10.71	10.5	3.46919005534363	1.18396890466312	2.28522115068051
pn1	10.013	10.5	3.34480811659206	1.18396890466312	2.16083921192894
pn1	10.497	10.5	4.76542254012425	1.18396890466312	3.58145363546114
pn1	10.446	10.5	4.02194779391556	1.18396890466312	2.83797888925244
pn1	10.715	10.5	3.69552179986125	1.18396890466312	2.51155289519813
pn1	10.184	10.5	3.17123275927744	1.18396890466312	1.98726385461433
pn1	10.924	10.5	4.16103085293508	1.18396890466312	2.97706194827196
pn1	10.858	10.5	4.00072809224039	1.18396890466312	2.81675918757727
pn1	10.699	10.5	4.14788663636334	1.18396890466312	2.96391773170023
pn1	10.096	10.5	4.34723107885018	1.18396890466312	3.16326217418706
pn1	10.67	10.5	3.04999110630324	1.18396890466312	1.86602220164012
pn1	10.603	10.5	4.59545584461149	1.18396890466312	3.41148693994837
pn1	10.672	10.5	2.61093818281082	1.18396890466312	1.42696927814771
pn1	10.986	10.5	3.28517727342062	1.18396890466312	2.1012083687575
pn1	10.338	10.5	3.13342120328254	1.18396890466312	1.94945229861942
pn1	10.935	10.5	4.65416049330371	1.18396890466312	3.47019158864059
pn1	10.414	10.5	2.6666684684919	1.18396890466312	1.48269956382879
pn1	10.903	10.5	1.94394614592115	1.18396890466312	0.759977241258037
pn1	10.655	10.5	4.9112905269207	1.18396890466312	3.72732162225759
pn1	10.096	10.5	4.92868340517267	1.18396890466312	3.74471450050955
pn1	10.715	10.5	3.14194665200882	1.18396890466312	1.9579777473457
pn1	10.094	10.5	4.09467365538369	1.18396890466312	2.91070475072058
pn1	10.472	10.5	4.03146155786148	1.18396890466312	2.84749265319836
pn1	10.474	10.5	5.39047395548895	1.18396890466312	4.20650505082583
pn1	10.778	10.5	3.71490828512465	1.18396890466312	2.53093938046154
pn1	10.342	10.5	3.21324749494208	1.18396890466312	2.02927859027896
pn1	10.079	10.5	3.76376327023172	1.18396890466312	2.57979436556861
pn1	10.048	10.5	4.35606075450643	1.18396890466312	3.17209184984332
pn1	10.895	10.5	4.09323503869898	1.18396890466312	2.90926613403586
pn1	10.919	10.5	7.30754154234776	1.18396890466312	6.12357263768465
pn1	10.703	10.5	4.57137934902194	1.18396890466312	3.38741044435882
pn1	10.138	10.5	4.62006393495321	1.18396890466312	3.43609503029009
pn1	10.9	10.5	5.88756517610111	1.18396890466312	4.70359627143799
pn1	10.249	10.5	3.32611441905579	1.18396890466312	2.14214551439267
pn1	10.456	10.5	3.74039100677492	1.18396890466312	2.5564221021118
pn1	10.187	10.5	6.39585497987051	1.18396890466312	5.2118860752074
pn1	10.251	10.5	4.66216173757665	1.18396890466312	3.47819283291354
pn1	10.506	10.5	4.21826597237836	1.18396890466312	3.03429706771524
pn1	10.154	10.5	2.74505166705716	1.18396890466312	1.56108276239404
pn1	10.672	10.5	4.46528160079109	1.18396890466312	3.28131269612797
pn1	10.84	10.5	3.69726557254207	1.18396890466312	2.51329666787896
pn1	10.691	10.5	3.52801210421149	1.18396890466312	2.34404319954837
pn1	10.183	10.5	2.75187633352663	1.18396890466312	1.56790742886352
pn1	10.544	10.5	3.78899848021672	1.18396890466312	2.6050295755536
pn1	10.638	10.5	2.37077369925251	1.18396890466312	1.18680479458939
pn1	10.696	10.5	3.74363691048009	1.18396890466312	2.55966800581697
pn1	10.794	10.5	3.60097669344686	1.18396890466312	2.41700778878374
pn1	10.147	10.5	2.80324980578295	1.18396890466312	1.61928090111983
pn1	10.41	10.5	2.35429962518094	1.18396890466312	1.17033072051782
pn1	10.895	10.5	3.0486672292866	1.18396890466312	1.86469832462348
pn1	10.507	10.5	4.51140111957537	1.18396890466312	3.32743221491226
pn1	10.457	10.5	3.48949019269338	1.18396890466312	2.30552128803027
pn1	10.938	10.5	4.08379758486724	1.18396890466312	2.89982868020412
pn1	10.346	10.5	2.44700332250943	1.18396890466312	1.26303441784631
pn1	10.493	10.5	4.07073905353161	1.18396890466312	2.88677014886849
pn1	10.192	10.5	3.27054667771861	1.18396890466312	2.08657777305549
pn1	10.792	10.5	4.06726464178672	1.18396890466312	2.88329573712361
pn1	10.677	10.5	5.20604972395756	1.18396890466312	4.02208081929444
pn1	10.274	10.5	6.20995779843758	1.18396890466312	5.02598889377446
pn1	10.636	10.5	5.26157485494321	1.18396890466312	4.0776059502801
pn1	10.459	10.5	2.91062582232911	1.18396890466312	1.72665691766599
pn1	10.317	10.5	5.28920616872888	1.18396890466312	4.10523726406577
pn1	10.111	10.5	2.57982477136949	1.18396890466312	1.39585586670637
pn1	10.857	10.5	5.93043254109893	1.18396890466312	4.74646363643581
pn1	10.683	10.5	3.3950392175709	1.18396890466312	2.21107031290779
pn1	10.607	10.5	5.82527120707482	1.18396890466312	4.6413023024117
pn1	10.44	10.5	3.95402583783607	1.18396890466312	2.77005693317295
pn1	10.98	10.5	5.91975402382767	1.18396890466312	4.73578511916456
pn1	10.769	10.5	4.16579210574192	1.18396890466312	2.9818232010788
pn1	10.975	10.5	3.45765569923798	1.18396890466312	2.27368679457486
pn1	10.781	10.5	8.74943584570272	1.18396890466312	7.5654669410396
pn1	10.013	10.5	2.77204889320351	1.18396890466312	1.58807998854039
pn1	10.953	10.5	3.68053165556376	1.18396890466312	2.49656275090064
pn1	10.595	10.5	3.26483308988985	1.18396890466312	2.08086418522673
pn1	10.012	10.5	4.14907968397562	1.18396890466312	2.9651107793125
pn1	10.729	10.5	5.26061610091888	1.18396890466312	4.07664719625576
pn1	10.762	10.5	2.40349950497667	1.18396890466312	1.21953060031355
pn1	10.51	10.5	3.58416705757828	1.18396890466312	2.40019815291516
pn1	10.726	10.5	3.04581153335947	1.18396890466312	1.86184262869635
pn1	10.241	10.5	2.52746154806405	1.18396890466312	1.34349264340094
pn1	10.264	10.5	5.29682691818796	1.18396890466312	4.11285801352484
pn1	10.312	10.5	4.33706979803622	1.18396890466312	3.15310089337311
pn1	10.015	10.5	3.75562798705321	1.18396890466312	2.57165908239009
pn1	10.261	10.5	5.5939823879466	1.18396890466312	4.41001348328348
pn1	10.743	10.5	5.14498026410141	1.18396890466312	3.96101135943829
pn1	10.562	10.5	3.34293748415309	1.18396890466312	2.15896857948997
pn1	10.261	10.5	7.95364998835289	1.18396890466312	6.76968108368977
pn1	10.595	10.5	2.8349831999504	1.18396890466312	1.65101429528729
pn1	10.642	10.5	6.57181997975311	1.18396890466312	5.38785107509
pn1	10.595	10.5	3.3788112615654	1.18396890466312	2.19484235690228
pn1	10.473	10.5	3.65414115183593	1.18396890466312	2.47017224717281
pn1	10.961	10.5	6.94988418768285	1.18396890466312	5.76591528301973
pn1	10.898	10.5	5.36900581308237	1.18396890466312	4.18503690841925
pn1	10.867	10.5	3.65671804346104	1.18396890466312	2.47274913879792
pn1	10.266	10.5	2.5958354525895	1.18396890466312	1.41186654792638
pn1	10.104	10.5	4.96843290867128	1.18396890466312	3.78446400400816
pn1	10.688	10.5	3.71018301251553	1.18396890466312	2.52621410785242
pn1	10.709	10.5	3.14685592194358	1.18396890466312	1.96288701728046
pn1	10.942	10.5	4.27770420324724	1.18396890466312	3.09373529858412
pn1	10.366	10.5	3.80257994909731	1.18396890466312	2.61861104443419
pn1	10.062	10.5	9.55281149771711	1.18396890466312	8.368842593054
pn1	10.712	10.5	4.57285715540557	1.18396890466312	3.38888825074245
pn1	10.541	10.5	3.14061027482959	1.18396890466312	1.95664137016647
pn1	10.042	10.5	4.72600095474215	1.18396890466312	3.54203205007903
pn1	10.598	10.5	3.96151605350272	1.18396890466312	2.7775471488396
pn1	10.279	10.5	2.70823256484924	1.18396890466312	1.52426366018612
pn1	10.82	10.5	3.00339408975421	1.18396890466312	1.81942518509109
pn1	10.874	10.5	4.57964347678171	1.18396890466312	3.39567457211859
pn1	10.082	10.5	3.78701686660451	1.18396890466312	2.6030479619414
pn1	10.462	10.5	4.85423818012498	1.18396890466312	3.67026927546186
pn1	10.464	10.5	4.03446256817867	1.18396890466312	2.85049366351556
pn1	10.045	10.5	5.75074844723487	1.18396890466312	4.56677954257175
pn1	10.761	10.5	3.9385894461803	1.18396890466312	2.75462054151718
pn1	10.137	10.5	4.75212903951622	1.18396890466312	3.56816013485311
pn1	10.195	10.5	3.34334014986344	1.18396890466312	2.15937124520032
pn1	10.015	10.5	7.52377792751696	1.18396890466312	6.33980902285384
pn1	10.497	10.5	3.15238568136781	1.18396890466312	1.9684167767047
pn1	10.613	10.5	4.41142198977926	1.18396890466312	3.22745308511614
pn1	10.312	10.5	4.539991736379	1.18396890466312	3.35602283171588
pn1	10.691	10.5	6.69123859381279	1.18396890466312	5.50726968914967
pn1	10.746	10.5	3.85825453304038	1.18396890466312	2.67428562837726
pn1	10.51	10.5	7.50140132734834	1.18396890466312	6.31743242268523
pn1	10.174	10.5	3.67479657252299	1.18396890466312	2.49082766785987
pn1	10.993	10.5	4.1253491388317	1.18396890466312	2.94138023416859
pn1	10.965	10.5	4.56763753515037	1.18396890466312	3.38366863048725
pn1	10.114	10.5	2.80828238813241	1.18396890466312	1.6243134834693
pn1	10.099	10.5	5.28766142735302	1.18396890466312	4.10369252268991
pn1	10.253	10.5	3.25509939065086	1.18396890466312	2.07113048598774
pn1	10.106	10.5	2.99223879263294	1.18396890466312	1.80826988796983
pn1	10.268	10.5	3.15126961955417	1.18396890466312	1.96730071489106
pn1	10.814	10.5	2.99508287523334	1.18396890466312	1.81111397057023
pn1	10.005	10.5	2.9107405197669	1.18396890466312	1.72677161510378
pn1	10.748	10.5	2.31130088178512	1.18396890466312	1.127331977122
pn1	10.272	10.5	3.09775021567003	1.18396890466312	1.91378131100692
pn1	10.468	10.5	5.43719213070846	1.18396890466312	4.25322322604534
pn1	10.178	10.5	4.96903494352883	1.18396890466312	3.78506603886571
pn1	10.958	10.5	5.76001144778403	1.18396890466312	4.57604254312091
pn1	10.778	10.5	4.41352260831771	1.18396890466312	3.22955370365459
pn1	10.935	10.5	3.25745237733666	1.18396890466312	2.07348347267355
pn1	10.884	10.5	3.55929659051309	1.18396890466312	2.37532768584997
pn1	10.869	10.5	4.77118266572048	1.18396890466312	3.58721376105736
pn1	10.513	10.5	2.74555762802996	1.18396890466312	1.56158872336684
pn1	10.586	10.5	5.000741352548	1.18396890466312	3.81677244788488
pn1	10.385	10.5	3.82875043307151	1.18396890466312	2.64478152840839
pn1	10.282	10.5	4.69818745953283	1.18396890466312	3.51421855486972
pn1	10.232	10.5	3.4510533329572	1.18396890466312	2.26708442829408
pn1	10.522	10.5	2.98689746471365	1.18396890466312	1.80292856005053
pn1	10.457	10.5	4.73931877999089	1.18396890466312	3.55534987532777
pn1	10.365	10.5	6.48883659466517	1.18396890466312	5.30486769000205
pn1	10.001	10.5	2.43339731783673	1.18396890466312	1.24942841317362
pn1	10.33	10.5	4.79170493433783	1.18396890466312	3.60773602967471
pn1	10.043	10.5	6.61392779095269	1.18396890466312	5.42995888628957
pn1	10.203	10.5	3.78865949776712	1.18396890466312	2.604690593104
pn1	10.688	10.5	6.6135197619969	1.18396890466312	5.42955085733379
pn1	10.127	10.5	5.18073381190938	1.18396890466312	3.99676490724626
pn1	10.646	10.5	4.07423407365265	1.18396890466312	2.89026516898953
pn1	10.358	10.5	5.32178577322712	1.18396890466312	4.137816868564
pn1	10.756	10.5	3.51289108827936	1.18396890466312	2.32892218361624
pn1	10.329	10.5	2.46631071046025	1.18396890466312	1.28234180579714
pn1	10.719	10.5	3.40168740370441	1.18396890466312	2.21771849904129
pn1	10.761	10.5	4.19093301551388	1.18396890466312	3.00696411085077
pn1	10.58	10.5	3.96849105976547	1.18396890466312	2.78452215510235
pn1	10.904	10.5	9.5941135551932	1.18396890466312	8.41014465053008
pn1	10.609	10.5	5.87433877940642	1.18396890466312	4.6903698747433
pn1	10.534	10.5	7.80420340771324	1.18396890466312	6.62023450305012
pn1	10.84	10.5	4.87996946919749	1.18396890466312	3.69600056453437
pn1	10.706	10.5	5.00342702937183	1.18396890466312	3.81945812470872
pn1	10.911	10.5	3.04769969136423	1.18396890466312	1.86373078670111
pn1	10.696	10.5	4.95062317533522	1.18396890466312	3.7666542706721
pn1	10.643	10.5	4.05765623978555	1.18396890466312	2.87368733512243
pn1	10.607	10.5	6.44127347602325	1.18396890466312	5.25730457136013
pn1	10.87	10.5	2.97733973904728	1.18396890466312	1.79337083438416
pn1	10.758	10.5	5.67928598902384	1.18396890466312	4.49531708436072
pn1	10.489	10.5	3.95823134017115	1.18396890466312	2.77426243550803
pn1	10.326	10.5	3.28644135236218	1.18396890466312	2.10247244769907
pn1	10.534	10.5	4.14678307471229	1.18396890466312	2.96281417004917
pn1	10.79	10.5	3.70969926466949	1.18396890466312	2.52573036000637
pn1	10.118	10.5	4.08530381222864	1.18396890466312	2.90133490756552
pn1	10.269	10.5	5.23265028109318	1.18396890466312	4.04868137643007
pn1	10.192	10.5	5.65735610074658	1.18396890466312	4.47338719608346
pn1	10.458	10.5	2.75753548652575	1.18396890466312	1.57356658186264
pn1	10.143	10.5	3.36963398848262	1.18396890466312	2.1856650838195
pn1	10.391	10.5	3.80517685787467	1.18396890466312	2.62120795321155
pn1	10.497	10.5	4.81435535563554	1.18396890466312	3.63038645097242
pn1	10.32	10.5	6.39992952611039	1.18396890466312	5.21596062144727
pn1	10.526	10.5	3.979882212995	1.18396890466312	2.79591330833188
pn1	10.234	10.5	2.63589294151292	1.18396890466312	1.4519240368498
pn1	10.397	10.5	3.67873957144375	1.18396890466312	2.49477066678063
pn1	10.901	10.5	4.00541451299282	1.18396890466312	2.8214456083297
pn1	10.269	10.5	2.62055376395943	1.18396890466312	1.43658485929631
pn1	10.134	10.5	3.04011010785106	1.18396890466312	1.85614120318795
pn1	10.595	10.5	4.38533343254633	1.18396890466312	3.20136452788322
pn1	10.436	10.5	3.32160481648157	1.18396890466312	2.13763591181845
pn1	10.804	10.5	4.17720711907908	1.18396890466312	2.99323821441596
pn1	10.266	10.5	4.01145044454125	1.18396890466312	2.82748153987814
pn1	10.008	10.5	4.11328572179064	1.18396890466312	2.92931681712752
pn1	10.303	10.5	4.42983071739278	1.18396890466312	3.24586181272966
pn1	10.186	10.5	3.37624674341203	1.18396890466312	2.19227783874892
pn1	10.544	10.5	5.06179303345668	1.18396890466312	3.87782412879357
pn1	10.983	10.5	6.20995243519215	1.18396890466312	5.02598353052903
pn1	10.314	10.5	3.17791350495606	1.18396890466312	1.99394460029294
pn1	10.67	10.5	3.01580611774849	1.18396890466312	1.83183721308537
pn1	10.55	10.5	2.83118306606353	1.18396890466312	1.64721416140041
pn1	10.547	10.5	2.75313504922277	1.18396890466312	1.56916614455965
pn1	10.706	10.5	3.01803435619011	1.18396890466312	1.83406545152699
pn1	10.907	10.5	3.58104379060336	1.18396890466312	2.39707488594024
pn1	10.703	10.5	5.95028938720993	1.18396890466312	4.76632048254682
pn1	10.078	10.5	3.58358503987298	1.18396890466312	2.39961613520987
pn1	10.68	10.5	4.4188377956943	1.18396890466312	3.23486889103118
pn1	10.167	10.5	2.25809364412341	1.18396890466312	1.07412473946029
pn1	10.734	10.5	4.16004722527641	1.18396890466312	2.97607832061329
pn1	10.507	10.5	2.81842719913756	1.18396890466312	1.63445829447444
pn1	10.715	10.5	4.01313851548407	1.18396890466312	2.82916961082095
pn1	10.909	10.5	3.60786234043923	1.18396890466312	2.42389343577611
pn1	10.14	10.5	6.48788641338747	1.18396890466312	5.30391750872435
pn1	10.712	10.5	4.89724765001166	1.18396890466312	3.71327874534855
pn1	10.997	10.5	5.81572593934076	1.18396890466312	4.63175703467765
pn1	10.082	10.5	6.26955033874596	1.18396890466312	5.08558143408284
pn1	10.544	10.5	3.46653085690473	1.18396890466312	2.28256195224161
pn1	10.864	10.5	5.14855028519797	1.18396890466312	3.96458138053485
pn1	10.328	10.5	4.05671982557881	1.18396890466312	2.87275092091569
pn1	10.726	10.5	3.99951392948861	1.18396890466312	2.81554502482549
pn1	10.261	10.5	6.91800150947909	1.18396890466312	5.73403260481597
pn1	10.688	10.5	7.11467602703616	1.18396890466312	5.93070712237304
pn1	10.428	10.5	3.7970778927361	1.18396890466312	2.61310898807299
pn1	10.954	10.5	3.21745861390427	1.18396890466312	2.03348970924115
pn1	10.706	10.5	6.14783726916718	1.18396890466312	4.96386836450406
pn1	10.863	10.5	6.15358557028529	1.18396890466312	4.96961666562217
pn1	10.62	10.5	3.88561933153522	1.18396890466312	2.70165042687211
pn1	10.472	10.5	5.86608482914389	1.18396890466312	4.68211592448077
pn1	10.186	10.5	3.35792425002825	1.18396890466312	2.17395534536513
pn1	10.989	10.5	5.063037095246	1.18396890466312	3.87906819058288
pn1	10.34	10.5	6.7539821463894	1.18396890466312	5.57001324172629
pn1	10.288	10.5	3.68903362425491	1.18396890466312	2.50506471959179
pn1	10.9	10.5	4.30020770540428	1.18396890466312	3.11623880074116
pn1	10.652	10.5	3.39758853282382	1.18396890466312	2.2136196281607
pn1	10.216	10.5	4.18207897298664	1.18396890466312	2.99811006832352
pn1	10.214	10.5	3.04542960271612	1.18396890466312	1.861460698053
pn1	10.416	10.5	4.0235199427425	1.18396890466312	2.83955103807938
pn1	10.495	10.5	3.90794335500648	1.18396890466312	2.72397445034336
pn1	10.371	10.5	4.19624262849365	1.18396890466312	3.01227372383053
pn1	10.368	10.5	2.70517906229524	1.18396890466312	1.52121015763212
pn1	10.401	10.5	6.08976831286488	1.18396890466312	4.90579940820176
pn1	10.345	10.5	5.62293576284691	1.18396890466312	4.4389668581838
pn1	10.875	10.5	5.36773577967146	1.18396890466312	4.18376687500834
pn1	10.485	10.5	5.57007857196791	1.18396890466312	4.38610966730479
pn1	10.546	10.5	2.80987527202634	1.18396890466312	1.62590636736322
pn1	10.078	10.5	2.66251051745099	1.18396890466312	1.47854161278787
pn1	10.432	10.5	4.22232903198234	1.18396890466312	3.03836012731922
pn1	10.143	10.5	4.10183797998724	1.18396890466312	2.91786907532412
pn1	10.295	10.5	3.78508124176615	1.18396890466312	2.60111233710303
pn1	10.176	10.5	3.78379731459345	1.18396890466312	2.59982840993033
pn1	10.563	10.5	4.85216387105035	1.18396890466312	3.66819496638723
pn1	10.464	10.5	3.98329167457077	1.18396890466312	2.79932276990765
pn1	10.655	10.5	2.9015743532475	1.18396890466312	1.71760544858438
pn1	10.631	10.5	2.73920243557222	1.18396890466312	1.5552335309091
pn1	10.212	10.5	3.32467905410256	1.18396890466312	2.14071014943944
pn1	10.203	10.5	2.36565163094182	1.18396890466312	1.1816827262787
pn1	10.103	10.5	2.21470667777267	1.18396890466312	1.03073777310955
pn1	10.707	10.5	2.32221044091283	1.18396890466312	1.13824153624971
pn1	10.212	10.5	3.05576677264214	1.18396890466312	1.87179786797903
pn1	10.148	10.5	2.3300223246147	1.18396890466312	1.14605341995158
pn1	10.615	10.5	5.73557878202132	1.18396890466312	4.5516098773582
pn1	10.718	10.5	4.68419310521437	1.18396890466312	3.50022420055126
pn1	10.547	10.5	2.5039654654292	1.18396890466312	1.31999656076608
pn1	10.151	10.5	4.77482371814633	1.18396890466312	3.59085481348322
pn1	10.38	10.5	3.95367486198722	1.18396890466312	2.76970595732411
pn1	10.878	10.5	3.16625190901976	1.18396890466312	1.98228300435664
pn1	10.394	10.5	4.60969631699601	1.18396890466312	3.4257274123329
pn1	10.778	10.5	4.418840625123	1.18396890466312	3.23487172045988
pn1	10.738	10.5	2.71258414171941	1.18396890466312	1.52861523705629
pn1	10.221	10.5	2.78795737714832	1.18396890466312	1.6039884724852
pn1	10.11	10.5	4.79084225419824	1.18396890466312	3.60687334953512
pn1	10.781	10.5	3.72411009399953	1.18396890466312	2.54014118933642
pn1	10.203	10.5	3.49896328888062	1.18396890466312	2.3149943842175
pn1	10.662	10.5	5.1410465980723	1.18396890466312	3.95707769340919
pn1	10.036	10.5	3.44312438692192	1.18396890466312	2.25915548225881
pn1	10.079	10.5	3.93676015718448	1.18396890466312	2.75279125252136
pn1	10.523	10.5	3.14043147182826	1.18396890466312	1.95646256716515
pn1	10.896	10.5	6.50640097008018	1.18396890466312	5.32243206541707
pn1	10.376	10.5	3.46014112007876	1.18396890466312	2.27617221541564
pn1	10.742	10.5	5.30472934360802	1.18396890466312	4.1207604389449
pn1	10.804	10.5	3.76063320418188	1.18396890466312	2.57666429951876
pn1	10.167	10.5	3.01834648018226	1.18396890466312	1.83437757551914
pn1	10.594	10.5	3.11168658781542	1.18396890466312	1.9277176831523
pn1	10.636	10.5	4.3138822498198	1.18396890466312	3.12991334515669
pn1	10.986	10.5	8.15712657918017	1.18396890466312	6.97315767451705
pn1	10.922	10.5	4.65334561783996	1.18396890466312	3.46937671317684
pn1	10.485	10.5	3.67439263990427	1.18396890466312	2.49042373524115
pn1	10.338	10.5	4.96600994641315	1.18396890466312	3.78204104175004
pn1	10.326	10.5	2.53966635207924	1.18396890466312	1.35569744741612
pn1	10.158	10.5	4.93067093102393	1.18396890466312	3.74670202636082
pn1	10.055	10.5	4.78891021893359	1.18396890466312	3.60494131427047
pn1	10.385	10.5	4.62645134911383	1.18396890466312	3.44248244445071
pn1	10.599	10.5	3.70617113600971	1.18396890466312	2.52220223134659
pn1	10.402	10.5	5.98124511078945	1.18396890466312	4.79727620612633
pn1	10.471	10.5	5.25416048485766	1.18396890466312	4.07019158019454
pn1	10.951	10.5	3.40342610875175	1.18396890466312	2.21945720408863
pn1	10.489	10.5	5.07375264847195	1.18396890466312	3.88978374380883
pn1	10.042	10.5	3.74336182244262	1.18396890466312	2.5593929177795
pn1	10.206	10.5	6.18777841367193	1.18396890466312	5.00380950900882
pn1	10.672	10.5	4.03578433368137	1.18396890466312	2.85181542901825
pn1	10.153	10.5	3.85695911923179	1.18396890466312	2.67299021456867
pn1	10.072	10.5	3.10504912817278	1.18396890466312	1.92108022350966
pn1	10.295	10.5	6.27569754707958	1.18396890466312	5.09172864241646
pn1	10.094	10.5	3.40874898203912	1.18396890466312	2.22478007737601
pn1	10.613	10.5	5.99784465101995	1.18396890466312	4.81387574635684
pn1	10.015	10.5	3.23038378201879	1.18396890466312	2.04641487735567
pn1	10.33	10.5	3.79824070346861	1.18396890466312	2.61427179880549
pn1	10.199	10.5	3.34881319402296	1.18396890466312	2.16484428935984
pn1	10.651	10.5	6.78487672052491	1.18396890466312	5.60090781586179
pn1	10.377	10.5	5.4144906952337	1.18396890466312	4.23052179057059
pn1	10.278	10.5	3.99675092902391	1.18396890466312	2.81278202436079
pn1	10.764	10.5	3.67926128431062	1.18396890466312	2.49529237964751
pn1	10.367	10.5	4.11225948378045	1.18396890466312	2.92829057911733
pn1	10.067	10.5	3.57283029694812	1.18396890466312	2.388861392285
pn1	10.812	10.5	5.45546094940762	1.18396890466312	4.2714920447445
pn1	10.574	10.5	3.42949785833363	1.18396890466312	2.24552895367051
pn1	10.112	10.5	5.17256702494272	1.18396890466312	3.9885981202796
pn1	10.546	10.5	4.77769339229581	1.18396890466312	3.59372448763269
pn1	10.822	10.5	3.66101379190236	1.18396890466312	2.47704488723924
pn1	10.646	10.5	6.2287429245279	1.18396890466312	5.04477401986478
pn1	10.635	10.5	2.38193237479609	1.18396890466312	1.19796347013297
pn1	10.881	10.5	3.74537992301589	1.18396890466312	2.56141101835277
pn1	10.295	10.5	5.51538170344445	1.18396890466312	4.33141279878133
pn1	10.965	10.5	6.20406076227681	1.18396890466312	5.02009185761369
pn1	10.035	10.5	2.72252151759406	1.18396890466312	1.53855261293094
pn1	10.421	10.5	5.5199745418986	1.18396890466312	4.33600563723548
pn1	10.154	10.5	3.36182337168912	1.18396890466312	2.17785446702601
pn1	10.462	10.5	2.61433548206624	1.18396890466312	1.43036657740312
pn1	10.256	10.5	3.75992732506825	1.18396890466312	2.57595842040513
pn1	10.956	10.5	8.36714303547529	1.18396890466312	7.18317413081217
pn1	10.173	10.5	5.57336400321423	1.18396890466312	4.38939509855111
pn1	10.741	10.5	3.0283080117765	1.18396890466312	1.84433910711339
pn1	10.118	10.5	3.2057096435207	1.18396890466312	2.02174073885758
pn1	10.336	10.5	4.15697011599644	1.18396890466312	2.97300121133332
pn1	10.073	10.5	3.28780623497975	1.18396890466312	2.10383733031663
pn1	10.2	10.5	3.56194704728423	1.18396890466312	2.37797814262111
pn1	10.92	10.5	3.39252765618742	1.18396890466312	2.2085587515243
pn1	10.232	10.5	2.7837575759009	1.18396890466312	1.59978867123778
pn1	10.421	10.5	4.30831562336199	1.18396890466312	3.12434671869887
pn1	10.302	10.5	6.19816123452957	1.18396890466312	5.01419232986645
pn1	10.911	10.5	3.91513719857505	1.18396890466312	2.73116829391193
pn1	10.09	10.5	3.79958713145424	1.18396890466312	2.61561822679113
pn1	10.36	10.5	4.82804366712202	1.18396890466312	3.6440747624589
pn1	10.975	10.5	9.76635984116685	1.18396890466312	8.58239093650374
pn1	10.924	10.5	6.94264591786076	1.18396890466312	5.75867701319764
pn1	10.769	10.5	3.42969811431669	1.18396890466312	2.24572920965357
pn1	10.737	10.5	3.78217254683887	1.18396890466312	2.59820364217575
pn1	10.134	10.5	3.64620832061498	1.18396890466312	2.46223941595186
pn1	10.069	10.5	3.04644849265776	1.18396890466312	1.86247958799464
pn1	10.066	10.5	3.6596310036465	1.18396890466312	2.47566209898338
pn1	10.833	10.5	4.64841882233941	1.18396890466312	3.46444991767629
pn1	10.033	10.5	3.01869800502473	1.18396890466312	1.83472910036161
pn1	10.273	10.5	2.81755024516366	1.18396890466312	1.63358134050054
pn1	10.173	10.5	3.32723943368858	1.18396890466312	2.14327052902546
pn1	10.347	10.5	3.59097597215369	1.18396890466312	2.40700706749057
pn1	10.267	10.5	3.46564026255071	1.18396890466312	2.28167135788759
pn1	10.742	10.5	4.27925751736974	1.18396890466312	3.09528861270662
pn1	10.513	10.5	4.1237970493873	1.18396890466312	2.93982814472418
pn1	10.138	10.5	5.00998104198315	1.18396890466312	3.82601213732003
pn1	10.312	10.5	4.24461614618974	1.18396890466312	3.06064724152662
pn1	10.325	10.5	4.90736184406452	1.18396890466312	3.72339293940141
pn1	10.259	10.5	6.33595120240584	1.18396890466312	5.15198229774272
pn1	10.429	10.5	9.06532817234278	1.18396890466312	7.88135926767966
pn1	10.232	10.5	7.49022740667404	1.18396890466312	6.30625850201092
pn1	10.721	10.5	2.65700993914955	1.18396890466312	1.47304103448643
pn1	10.211	10.5	6.68724605877475	1.18396890466312	5.50327715411163
pn1	10.433	10.5	3.05633591011234	1.18396890466312	1.87236700544923
pn1	10.295	10.5	2.42669866651982	1.18396890466312	1.2427297618567
pn1	10.794	10.5	3.33296036958589	1.18396890466312	2.14899146492277
pn1	10.86	10.5	2.97219368393812	1.18396890466312	1.788224779275
pn1	10.788	10.5	3.03352062180538	1.18396890466312	1.84955171714227
pn1	10.574	10.5	3.91144158462872	1.18396890466312	2.7274726799656
pn1	10.072	10.5	3.36258381232323	1.18396890466312	2.17861490766012
pn1	10.726	10.5	2.76694954478293	1.18396890466312	1.58298064011981
pn1	10.628	10.5	6.20204017011708	1.18396890466312	5.01807126545396
pn1	10.186	10.5	5.25175901781155	1.18396890466312	4.06779011314843
pn1	10.482	10.5	6.81659668546364	1.18396890466312	5.63262778080053
pn1	10.781	10.5	6.04280528648768	1.18396890466312	4.85883638182456
pn1	10.544	10.5	5.41433980644681	1.18396890466312	4.23037090178369
pn1	10.666	10.5	3.75211185179267	1.18396890466312	2.56814294712955
pn1	10.022	10.5	2.3745255217002	1.18396890466312	1.19055661703708
pn1	10.126	10.5	2.89850691470142	1.18396890466312	1.71453801003831
pn1	10.506	10.5	3.40767874007821	1.18396890466312	2.22370983541509
pn1	10.652	10.5	6.38967892825633	1.18396890466312	5.20571002359321
pn1	10.367	10.5	6.12260653559176	1.18396890466312	4.93863763092865
pn1	10.82	10.5	3.82205896090202	1.18396890466312	2.63809005623891
pn1	10.506	10.5	2.51856278367134	1.18396890466312	1.33459387900822
pn1	10.919	10.5	3.56961340544463	1.18396890466312	2.38564450078151
pn1	10.506	10.5	7.33100937292596	1.18396890466312	6.14704046826285
pn1	10.241	10.5	4.75521062520577	1.18396890466312	3.57124172054265
pn1	10.346	10.5	3.37747378639891	1.18396890466312	2.19350488173579
pn1	10.352	10.5	4.63579919029352	1.18396890466312	3.4518302856304
pn1	10.933	10.5	4.70912742446143	1.18396890466312	3.52515851979831
pn1	10.96	10.5	3.94066307957046	1.18396890466312	2.75669417490734
pn1	10.424	10.5	3.72338559133286	1.18396890466312	2.53941668666974
pn1	10.846	10.5	3.1560371224423	1.18396890466312	1.97206821777918
pn1	10.891	10.5	3.56452875316115	1.18396890466312	2.38055984849803
pn1	10.167	10.5	2.74050198794815	1.18396890466312	1.55653308328504
pn1	10.074	10.5	2.57344149577621	1.18396890466312	1.38947259111309
pn1	10.058	10.5	7.01564310887152	1.18396890466312	5.8316742042084
pn1	10.65	10.5	6.22297477517866	1.18396890466312	5.03900587051554
pn1	10.061	10.5	3.48145102562989	1.18396890466312	2.29748212096678
pn1	10.232	10.5	2.69263029265752	1.18396890466312	1.5086613879944
pn1	10.104	10.5	4.77909763353341	1.18396890466312	3.59512872887029
pn1	10.276	10.5	2.90316491447608	1.18396890466312	1.71919600981297
pn1	10.87	10.5	3.7996025032758	1.18396890466312	2.61563359861268
pn1	10.129	10.5	3.95933257915686	1.18396890466312	2.77536367449374
pn1	10.591	10.5	2.56421194160802	1.18396890466312	1.38024303694491
pn1	10.686	10.5	6.04621529705707	1.18396890466312	4.86224639239395
pn1	10.096	10.5	3.69010800478317	1.18396890466312	2.50613910012005
pn1	10.757	10.5	3.7148750076648	1.18396890466312	2.53090610300168
pn1	10.3	10.5	3.96802107899039	1.18396890466312	2.78405217432727
pn1	10.483	10.5	2.87214580324778	1.18396890466312	1.68817689858466
pn1	10.176	10.5	4.43632856373301	1.18396890466312	3.25235965906989
pn1	10.379	10.5	4.93392291588928	1.18396890466312	3.74995401122616
pn1	10.853	10.5	7.28893289659342	1.18396890466312	6.1049639919303
pn1	10.274	10.5	2.78253750091006	1.18396890466312	1.59856859624694
pn1	10.284	10.5	3.06150683885584	1.18396890466312	1.87753793419273
pn1	10.214	10.5	2.73420710032884	1.18396890466312	1.55023819566572
pn1	10.533	10.5	5.04310309441525	1.18396890466312	3.85913418975213
pn1	10.783	10.5	3.04084643499586	1.18396890466312	1.85687753033274
pn1	10.137	10.5	2.49801851307863	1.18396890466312	1.31404960841551
pn1	10.77	10.5	8.04778474314615	1.18396890466312	6.86381583848303
pn1	10.013	10.5	6.71293727131248	1.18396890466312	5.52896836664936
pn1	10.05	10.5	3.63431065741902	1.18396890466312	2.45034175275591
pn1	10.486	10.5	2.50879758064421	1.18396890466312	1.32482867598109
pn1	10.147	10.5	3.10799202962606	1.18396890466312	1.92402312496294
pn1	10.169	10.5	2.63877659388475	1.18396890466312	1.45480768922163
pn1	10.384	10.5	2.85034780013186	1.18396890466312	1.66637889546874
pn1	10.288	10.5	6.32835055455958	1.18396890466312	5.14438164989646
pn1	10.571	10.5	3.10718986547629	1.18396890466312	1.92322096081317
pn1	10.087	10.5	5.81124336414511	1.18396890466312	4.62727445948199
pn1	10.557	10.5	3.37810196179917	1.18396890466312	2.19413305713605
pn1	10.462	10.5	4.00008682545364	1.18396890466312	2.81611792079052
pn1	10.853	10.5	5.46479945769565	1.18396890466312	4.28083055303253
pn1	10.325	10.5	7.9029220481415	1.18396890466312	6.71895314347839
pn1	10.34	10.5	5.17638240396032	1.18396890466312	3.9924134992972
pn1	10.106	10.5	3.24854643379652	1.18396890466312	2.0645775291334
pn1	10.339	10.5	3.32055797009522	1.18396890466312	2.1365890654321
pn1	10.894	10.5	2.36073053652894	1.18396890466312	1.17676163186582
pn1	10.421	10.5	5.87348471424375	1.18396890466312	4.68951580958063
pn1	10.983	10.5	4.20419877082861	1.18396890466312	3.02022986616549
pn1	10.029	10.5	4.03046213607846	1.18396890466312	2.84649323141534
pn1	10.617	10.5	2.68909485815947	1.18396890466312	1.50512595349635
pn1	10.06	10.5	2.35168126342184	1.18396890466312	1.16771235875872
pn1	10.392	10.5	4.27343636902034	1.18396890466312	3.08946746435722
pn1	10.566	10.5	5.60434857007431	1.18396890466312	4.42037966541119
pn1	10.86	10.5	7.58579984908587	1.18396890466312	6.40183094442276
pn1	10.788	10.5	3.38499461901785	1.18396890466312	2.20102571435473
pn1	10.996	10.5	3.2863008944542	1.18396890466312	2.10233198979108
pn1	10.203	10.5	3.0528231955044	1.18396890466312	1.86885429084128
pn1	10.94	10.5	3.42511710034066	1.18396890466312	2.24114819567754
pn1	10.214	10.5	4.49667457667946	1.18396890466312	3.31270567201634
pn1	10.82	10.5	2.62809469819118	1.18396890466312	1.44412579352806
pn1	10.321	10.5	4.53288235336845	1.18396890466312	3.34891344870533
pn1	10.277	10.5	6.38573757631645	1.18396890466312	5.20176867165333
pn1	10.769	10.5	4.23832826879674	1.18396890466312	3.05435936413362
pn1	10.564	10.5	4.69390585823498	1.18396890466312	3.50993695357186
pn1	10.523	10.5	5.27691491933257	1.18396890466312	4.09294601466945
pn1	10.142	10.5	3.74392002227056	1.18396890466312	2.55995111760744
pn1	10.949	10.5	4.44008076625321	1.18396890466312	3.25611186159009
pn1	10.746	10.5	2.81674841885612	1.18396890466312	1.63277951419301
pn1	10.689	10.5	4.47964196493772	1.18396890466312	3.2956730602746
pn1	10.438	10.5	4.96345670374429	1.18396890466312	3.77948779908117
pn1	10.241	10.5	2.42713536983505	1.18396890466312	1.24316646517193
pn1	10.563	10.5	3.80124872401212	1.18396890466312	2.617279819349
pn1	10.506	10.5	7.29427401336132	1.18396890466312	6.1103051086982
pn1	10.586	10.5	3.2439636039185	1.18396890466312	2.05999469925538
pn1	10.694	10.5	3.38467768077389	1.18396890466312	2.20070877611077
pn1	10.615	10.5	5.35183320796571	1.18396890466312	4.16786430330259
pn1	10.851	10.5	5.71346042000884	1.18396890466312	4.52949151534572
pn1	10.641	10.5	3.81188264610874	1.18396890466312	2.62791374144562
pn1	10.267	10.5	3.14604966145674	1.18396890466312	1.96208075679363
pn1	10.773	10.5	4.57799370870195	1.18396890466312	3.39402480403884
pn1	10.942	10.5	5.26919666015926	1.18396890466312	4.08522775549614
pn1	10.472	10.5	4.59541631707034	1.18396890466312	3.41144741240722
pn1	10.339	10.5	3.77440470931801	1.18396890466312	2.59043580465489
pn1	10.035	10.5	3.37081951910523	1.18396890466312	2.18685061444211
pn1	10.066	10.5	4.91562884348327	1.18396890466312	3.73165993882015
pn1	10.234	10.5	3.31746798058015	1.18396890466312	2.13349907591703
pn1	10.82	10.5	3.50041693954465	1.18396890466312	2.31644803488153
pn1	10.05	10.5	4.60221695451106	1.18396890466312	3.41824804984795
pn1	10.022	10.5	2.99560707968668	1.18396890466312	1.81163817502356
pn1	10.118	10.5	3.10882675332095	1.18396890466312	1.92485784865783
pn1	10.394	10.5	4.41066475864635	1.18396890466312	3.22669585398324
pn1	10.446	10.5	4.27217980706844	1.18396890466312	3.08821090240532
pn1	10.112	10.5	2.98881269232725	1.18396890466312	1.80484378766413
pn1	10.66	10.5	2.93104694942823	1.18396890466312	1.74707804476511
pn1	10.384	10.5	5.98612612866755	1.18396890466312	4.80215722400443
pn1	10.989	10.5	4.08622354547517	1.18396890466312	2.90225464081205
pn1	10.14	10.5	4.2273694691637	1.18396890466312	3.04340056450059
pn1	10.183	10.5	3.70036396588266	1.18396890466312	2.51639506121955
pn1	10.392	10.5	4.01839500277284	1.18396890466312	2.83442609810972
pn1	10.758	10.5	4.60721769523016	1.18396890466312	3.42324879056704
pn1	10.008	10.5	3.60303630638439	1.18396890466312	2.41906740172127
pn1	10.783	10.5	2.65549150723751	1.18396890466312	1.47152260257439
pn1	10.611	10.5	7.89577938767109	1.18396890466312	6.71181048300797
pn1	10.118	10.5	3.21963081276564	1.18396890466312	2.03566190810252
pn1	10.459	10.5	6.35033572227206	1.18396890466312	5.16636681760895
pn1	10.867	10.5	3.25408210545982	1.18396890466312	2.0701132007967
pn1	10.072	10.5	4.17643645871745	1.18396890466312	2.99246755405433
pn1	10.722	10.5	3.70860968124079	1.18396890466312	2.52464077657767
pn1	10.178	10.5	7.50969729673849	1.18396890466312	6.32572839207537
pn1	10.958	10.5	3.01115601503601	1.18396890466312	1.82718711037289
pn1	10.052	10.5	3.47036160774388	1.18396890466312	2.28639270308077
pn1	10.963	10.5	3.99690249349527	1.18396890466312	2.81293358883215
pn1	10.661	10.5	4.28117739031403	1.18396890466312	3.09720848565091
pn1	10.604	10.5	3.99404641749563	1.18396890466312	2.81007751283251
pn1	10.183	10.5	4.21017380631471	1.18396890466312	3.02620490165159
pn1	10.634	10.5	5.9905240321538	1.18396890466312	4.80655512749068
pn1	10.885	10.5	8.60308520904748	1.18396890466312	7.41911630438436
pn1	10.129	10.5	2.41780095788408	1.18396890466312	1.23383205322096
pn1	10.658	10.5	3.06816646939496	1.18396890466312	1.88419756473184
pn1	10.35	10.5	6.02138672242865	1.18396890466312	4.83741781776554
pn1	10.055	10.5	3.02523271839853	1.18396890466312	1.84126381373541
pn1	10.528	10.5	3.94896601695664	1.18396890466312	2.76499711229352
pn1	10.302	10.5	3.72402702704072	1.18396890466312	2.5400581223776
pn1	10.206	10.5	3.98413446424894	1.18396890466312	2.80016555958583
pn1	10.863	10.5	2.73546438019549	1.18396890466312	1.55149547553237
pn1	10.076	10.5	2.81094572513865	1.18396890466312	1.62697682047554
pn1	10.375	10.5	3.28871883130912	1.18396890466312	2.10474992664601
pn1	10.24	10.5	2.98861007144856	1.18396890466312	1.80464116678545
pn1	10.462	10.5	5.03490949122142	1.18396890466312	3.8509405865583
pn1	10.638	10.5	4.3314834922684	1.18396890466312	3.14751458760528
pn1	10.588	10.5	5.19483462876122	1.18396890466312	4.0108657240981
pn1	10.497	10.5	2.82382308857733	1.18396890466312	1.63985418391422
pn1	10.173	10.5	2.44750425807903	1.18396890466312	1.26353535341591
pn1	10.786	10.5	3.88869090864864	1.18396890466312	2.70472200398552
pn1	10.702	10.5	2.86689809985704	1.18396890466312	1.68292919519392
pn1	10.411	10.5	5.16871351198318	1.18396890466312	3.98474460732006
pn1	10.022	10.5	5.12574378078904	1.18396890466312	3.94177487612592
pn1	10.198	10.5	2.71532619596572	1.18396890466312	1.53135729130261
pn1	10.603	10.5	3.81599224348019	1.18396890466312	2.63202333881708
pn1	10.499	10.5	2.57215144521305	1.18396890466312	1.38818254054994
pn1	10.478	10.5	4.66953421522543	1.18396890466312	3.48556531056232
pn1	10.015	10.5	3.28307217847259	1.18396890466312	2.09910327380947
pn1	10.922	10.5	3.71033909562675	1.18396890466312	2.52637019096363
pn1	10.042	10.5	2.95637717754099	1.18396890466312	1.77240827287787
pn1	10.318	10.5	5.68592556018043	1.18396890466312	4.50195665551731
pn1	10.755	10.5	3.29832241905849	1.18396890466312	2.11435351439537
pn1	10.379	10.5	3.50895366375542	1.18396890466312	2.32498475909231
pn1	10.928	10.5	3.72234790891706	1.18396890466312	2.53837900425394
pn1	10.462	10.5	4.63559694948735	1.18396890466312	3.45162804482423
pn1	10.452	10.5	3.36082471005113	1.18396890466312	2.17685580538801
pn1	10.347	10.5	6.49318926952259	1.18396890466312	5.30922036485947
pn1	10.981	10.5	3.03675862844838	1.18396890466312	1.85278972378526
pn1	10.31	10.5	3.64378696310746	1.18396890466312	2.45981805844434
pn1	10.734	10.5	4.42709601121501	1.18396890466312	3.24312710655189
pn1	10.368	10.5	4.35116529387291	1.18396890466312	3.16719638920979
pn1	10.249	10.5	2.57838780166566	1.18396890466312	1.39441889700255
pn1	10.901	10.5	6.45676244437639	1.18396890466312	5.27279353971327
pn1	10.216	10.5	7.01974413349633	1.18396890466312	5.83577522883321
pn1	10.361	10.5	3.93194307594879	1.18396890466312	2.74797417128567
pn1	10.872	10.5	4.07801220556416	1.18396890466312	2.89404330090104
pn1	10.991	10.5	4.86796031806495	1.18396890466312	3.68399141340183
pn1	10.376	10.5	2.09513269851652	1.18396890466312	0.9111637938534
pn1	10.295	10.5	4.70568130700349	1.18396890466312	3.52171240234037
pn1	10.549	10.5	2.67886288385846	1.18396890466312	1.49489397919534
pn1	10.651	10.5	4.12161572878566	1.18396890466312	2.93764682412254
pn1	10.965	10.5	3.72724822603267	1.18396890466312	2.54327932136955
pn1	10.828	10.5	4.60113847764574	1.18396890466312	3.41716957298262
pn1	10.87	10.5	3.21354352919793	1.18396890466312	2.02957462453481
pn1	10.127	10.5	3.98714751019566	1.18396890466312	2.80317860553254
pn1	10.143	10.5	4.86235500867156	1.18396890466312	3.67838610400845
pn1	10.804	10.5	3.6886640670833	1.18396890466312	2.50469516242019
pn1	10.421	10.5	4.87429422646207	1.18396890466312	3.69032532179895
pn1	10.433	10.5	2.83960521952735	1.18396890466312	1.65563631486423
pn1	10.23	10.5	3.18711907232577	1.18396890466312	2.00315016766265
pn1	10.226	10.5	6.72776098608039	1.18396890466312	5.54379208141727
pn1	10.157	10.5	3.78437109739434	1.18396890466312	2.60040219273122
pn1	10.194	10.5	5.10120532817741	1.18396890466312	3.91723642351429
pn1	10.74	10.5	3.7873572848836	1.18396890466312	2.60338838022049
pn1	10.513	10.5	5.2253230743035	1.18396890466312	4.04135416964038
pn1	10.864	10.5	4.52054490404689	1.18396890466312	3.33657599938378
pn1	10.983	10.5	3.95241416146798	1.18396890466312	2.76844525680486
pn1	10.506	10.5	3.40765243061438	1.18396890466312	2.22368352595127
pn1	10.602	10.5	2.95379243108399	1.18396890466312	1.76982352642087
pn1	10.966	10.5	2.11828481552885	1.18396890466312	0.934315910865732
pn1	10.865	10.5	3.96885850542313	1.18396890466312	2.78488960076001
pn1	10.991	10.5	5.08124826961432	1.18396890466312	3.8972793649512
pn1	10.199	10.5	3.92428799327288	1.18396890466312	2.74031908860977
pn1	10.472	10.5	3.9462334645231	1.18396890466312	2.76226455985998
pn1	10.79	10.5	5.36184001041905	1.18396890466312	4.17787110575594
pn1	10.499	10.5	4.82584338512511	1.18396890466312	3.64187448046199
pn1	10.718	10.5	3.37864981520874	1.18396890466312	2.19468091054563
pn1	10.386	10.5	3.56048609078192	1.18396890466312	2.37651718611881
pn1	10.482	10.5	3.93926758000062	1.18396890466312	2.7552986753375
pn1	10.818	10.5	4.87751145580779	1.18396890466312	3.69354255114467
pn1	10.482	10.5	3.3665412962297	1.18396890466312	2.18257239156658
pn1	10.431	10.5	2.43620187289598	1.18396890466312	1.25223296823286
pn1	10.441	10.5	5.42206701843926	1.18396890466312	4.23809811377614
pn1	10.549	10.5	4.8321928342649	1.18396890466312	3.64822392960179
pn1	10.546	10.5	3.82595880047764	1.18396890466312	2.64198989581452
pn1	10.022	10.5	5.19039571967406	1.18396890466312	4.00642681501094
pn1	10.635	10.5	4.84323482754759	1.18396890466312	3.65926592288447
pn1	10.142	10.5	4.01113257723116	1.18396890466312	2.82716367256804
pn1	10.246	10.5	3.51560936687859	1.18396890466312	2.33164046221547
pn1	10.429	10.5	5.45691206625492	1.18396890466312	4.2729431615918
pn1	10.054	10.5	4.08870233616214	1.18396890466312	2.90473343149902
pn1	10.585	10.5	5.31676142578206	1.18396890466312	4.13279252111894
pn1	10.539	10.5	3.2754788364646	1.18396890466312	2.09150993180148
pn1	10.464	10.5	4.2070022279006	1.18396890466312	3.02303332323748
pn1	10.598	10.5	6.44655411903161	1.18396890466312	5.2625852143685
pn1	10.981	10.5	9.66328679443972	1.18396890466312	8.47931788977661
pn1	10.387	10.5	1.85646067524865	1.18396890466312	0.67249177058553
pn1	10.072	10.5	5.01390579742338	1.18396890466312	3.82993689276026
pn1	10.764	10.5	3.26301309155541	1.18396890466312	2.0790441868923
pn1	10.713	10.5	5.63024058758872	1.18396890466312	4.44627168292561
pn1	10.44	10.5	2.10596117550853	1.18396890466312	0.921992270845415
pn1	10.71	10.5	4.10652300714046	1.18396890466312	2.92255410247735
pn1	10.595	10.5	4.40700221100849	1.18396890466312	3.22303330634537
pn1	10.822	10.5	7.15764094397849	1.18396890466312	5.97367203931538
pn1	10.351	10.5	4.55388085284217	1.18396890466312	3.36991194817906
pn1	10.267	10.5	4.105769323351	1.18396890466312	2.92180041868788
pn1	10.517	10.5	4.43364145107968	1.18396890466312	3.24967254641657
pn1	10.279	10.5	7.64874796513401	1.18396890466312	6.46477906047089
pn1	10.194	10.5	6.40128756742275	1.18396890466312	5.21731866275963
pn1	10.797	10.5	2.73660409096537	1.18396890466312	1.55263518630225
pn1	10.318	10.5	4.03023789329692	1.18396890466312	2.8462689886338
pn1	10.11	10.5	3.36424168861656	1.18396890466312	2.18027278395344
pn1	10.929	10.5	5.11237688395609	1.18396890466312	3.92840797929297
pn1	10.563	10.5	3.58586230766853	1.18396890466312	2.40189340300541
pn1	10.039	10.5	2.71885609829722	1.18396890466312	1.53488719363411
pn1	10.345	10.5	3.60874740262669	1.18396890466312	2.42477849796357
pn1	10.866	10.5	3.06342025056745	1.18396890466312	1.87945134590433
pn1	10.816	10.5	2.58836935041216	1.18396890466312	1.40440044574904
pn1	10.919	10.5	2.68867981897737	1.18396890466312	1.50471091431426
pn1	10.786	10.5	6.10686376326178	1.18396890466312	4.92289485859867
pn1	10.812	10.5	3.96214553804163	1.18396890466312	2.77817663337851
pn1	10.05	10.5	3.10638715233289	1.18396890466312	1.92241824766978
pn1	10.768	10.5	4.22800106521656	1.18396890466312	3.04403216055344
pn1	10.669	10.5	5.4396186825403	1.18396890466312	4.25564977787718
pn1	10.542	10.5	3.93059183371135	1.18396890466312	2.74662292904823
pn1	10.335	10.5	4.7557545511994	1.18396890466312	3.57178564653628
pn1	10.092	10.5	4.27656985572279	1.18396890466312	3.09260095105967
pn1	10.361	10.5	4.13574788050453	1.18396890466312	2.95177897584141
pn1	10.946	10.5	3.50964163723075	1.18396890466312	2.32567273256764
pn1	10.199	10.5	2.21447221526361	1.18396890466312	1.03050331060049
pn1	10.574	10.5	4.89106910681102	1.18396890466312	3.7071002021479
pn1	10.462	10.5	9.52741914886393	1.18396890466312	8.34345024420081
pn1	10.729	10.5	3.49224728091902	1.18396890466312	2.30827837625591
pn1	10.368	10.5	5.63704320985256	1.18396890466312	4.45307430518944
pn1	10.284	10.5	2.58775620899123	1.18396890466312	1.40378730432811
pn1	10.045	10.5	2.38532823822202	1.18396890466312	1.2013593335589
pn1	10.851	10.5	8.36557646104519	1.18396890466312	7.18160755638207
pn1	10.276	10.5	3.65284075485441	1.18396890466312	2.46887185019129
pn1	10.233	10.5	4.33690961858794	1.18396890466312	3.15294071392483
pn1	10.966	10.5	3.83970294039297	1.18396890466312	2.65573403572986
pn1	10.167	10.5	2.30616538424571	1.18396890466312	1.12219647958259
pn1	10.221	10.5	2.71182348993391	1.18396890466312	1.52785458527079
pn1	10.807	10.5	5.20924832975023	1.18396890466312	4.02527942508712
pn1	10.076	10.5	4.72127226148043	1.18396890466312	3.53730335681731
pn1	10.339	10.5	3.70344445358495	1.18396890466312	2.51947554892184
pn1	10.877	10.5	4.12644894198793	1.18396890466312	2.94248003732481
pn1	10.123	10.5	7.08112656195021	1.18396890466312	5.8971576572871
pn1	10.883	10.5	4.56688621625653	1.18396890466312	3.38291731159341
pn1	10.966	10.5	3.01639316085699	1.18396890466312	1.83242425619387
pn1	10.435	10.5	3.00414988505763	1.18396890466312	1.82018098039451
pn1	10.08	10.5	4.333253870025	1.18396890466312	3.14928496536188
pn1	10.942	10.5	2.31179003510688	1.18396890466312	1.12782113044376
pn1	10.737	10.5	2.04374115170079	1.18396890466312	0.859772247037673
pn1	10.82	10.5	4.28800919370066	1.18396890466312	3.10404028903754
pn1	10.222	10.5	3.50503735437099	1.18396890466312	2.32106844970788
pn1	10.98	10.5	3.72692195489705	1.18396890466312	2.54295305023393
pn1	10.51	10.5	4.49655308016675	1.18396890466312	3.31258417550363
pn1	10.254	10.5	6.43570127516861	1.18396890466312	5.25173237050549
pn1	10.527	10.5	3.98105452554028	1.18396890466312	2.79708562087716
pn1	10.345	10.5	3.34285137661419	1.18396890466312	2.15888247195107
pn1	10.414	10.5	6.69370847391089	1.18396890466312	5.50973956924777
pn1	10.013	10.5	3.57256808914575	1.18396890466312	2.38859918448264
pn1	10.833	10.5	2.51808634166357	1.18396890466312	1.33411743700045
pn1	10.027	10.5	3.1071834042436	1.18396890466312	1.92321449958048
pn1	10.643	10.5	4.8265696614635	1.18396890466312	3.64260075680038
pn1	10.71	10.5	4.79817930064293	1.18396890466312	3.61421039597981
pn1	10.851	10.5	5.94294178319549	1.18396890466312	4.75897287853237
pn1	10.247	10.5	4.58975319442499	1.18396890466312	3.40578428976188
pn1	10.591	10.5	3.20146296666359	1.18396890466312	2.01749406200047
pn1	10.069	10.5	3.67610254390133	1.18396890466312	2.49213363923821
pn1	10.143	10.5	3.03583032245521	1.18396890466312	1.85186141779209
pn1	10.87	10.5	2.76314632808569	1.18396890466312	1.57917742342257
pn1	10.604	10.5	3.4555919477331	1.18396890466312	2.27162304306999
pn1	10.472	10.5	5.37792104728389	1.18396890466312	4.19395214262077
pn1	10.439	10.5	2.24108016269806	1.18396890466312	1.05711125803494
pn1	10.71	10.5	3.6051283521762	1.18396890466312	2.42115944751308
pn1	10.535	10.5	3.52093435167991	1.18396890466312	2.33696544701679
pn1	10.662	10.5	2.76527435407521	1.18396890466312	1.5813054494121
pn1	10.239	10.5	3.72230297590019	1.18396890466312	2.53833407123707
pn1	10.894	10.5	5.77777607918211	1.18396890466312	4.59380717451899
pn1	10.879	10.5	3.83255022911616	1.18396890466312	2.64858132445304
pn1	10.678	10.5	5.11823384358209	1.18396890466312	3.93426493891897
pn1	10.868	10.5	3.66983540157532	1.18396890466312	2.48586649691221
pn1	10.892	10.5	5.39339675532942	1.18396890466312	4.2094278506663
pn1	10.234	10.5	3.06412971925479	1.18396890466312	1.88016081459168
pn1	10.662	10.5	3.46670784400405	1.18396890466312	2.28273893934093
pn1	10.15	10.5	2.09308022249614	1.18396890466312	0.909111317833019
pn1	10.853	10.5	5.33192982408724	1.18396890466312	4.14796091942412
pn1	10.19	10.5	3.75785191800637	1.18396890466312	2.57388301334325
pn1	10.402	10.5	4.63288513212081	1.18396890466312	3.44891622745769
pn1	10.784	10.5	4.13466991040255	1.18396890466312	2.95070100573943
pn1	10.216	10.5	3.78564075073274	1.18396890466312	2.60167184606962
pn1	10.762	10.5	3.52729368270499	1.18396890466312	2.34332477804188
pn1	10.183	10.5	4.40643645196061	1.18396890466312	3.22246754729749
pn1	10.112	10.5	4.62802953687066	1.18396890466312	3.44406063220755
pn1	10.485	10.5	3.43542635605227	1.18396890466312	2.25145745138915
pn1	10.216	10.5	2.42563665946331	1.18396890466312	1.24166775480019
pn1	10.336	10.5	2.84557400493216	1.18396890466312	1.66160510026904
pn1	10.78	10.5	3.04078773490804	1.18396890466312	1.85681883024492
pn1	10.008	10.5	4.2430023583077	1.18396890466312	3.05903345364458
pn1	10.296	10.5	3.03348916024752	1.18396890466312	1.84952025558441
pn1	10.531	10.5	6.31863045347042	1.18396890466312	5.13466154880731
pn1	10.385	10.5	3.64739026166388	1.18396890466312	2.46342135700076
pn1	10.699	10.5	5.34640078933459	1.18396890466312	4.16243188467147
pn1	10.435	10.5	4.48937439726834	1.18396890466312	3.30540549260522
pn1	10.828	10.5	7.5488305760058	1.18396890466312	6.36486167134268
pn1	10.022	10.5	3.83090582428184	1.18396890466312	2.64693691961872
pn1	10.505	10.5	4.25203587952073	1.18396890466312	3.06806697485761
pn1	10.79	10.5	4.42124175432687	1.18396890466312	3.23727284966375
pn1	10.189	10.5	2.34147559858464	1.18396890466312	1.15750669392153
pn1	10.231	10.5	2.52511054620136	1.18396890466312	1.34114164153824
pn1	10.459	10.5	3.52054655102777	1.18396890466312	2.33657764636466
pn1	10.535	10.5	6.49378184479764	1.18396890466312	5.30981294013452
pn1	10.764	10.5	3.58090041880612	1.18396890466312	2.396931514143
pn1	10.631	10.5	6.29469137520876	1.18396890466312	5.11072247054565
pn1	10.656	10.5	5.3138935253043	1.18396890466312	4.12992462064118
pn1	10.563	10.5	3.84000112839305	1.18396890466312	2.65603222372994
pn1	10.747	10.5	3.47585914546524	1.18396890466312	2.29189024080212
pn1	10.607	10.5	7.15282221576193	1.18396890466312	5.96885331109881
pn1	10.221	10.5	4.52281968025598	1.18396890466312	3.33885077559286
pn1	10.218	10.5	2.44193028355267	1.18396890466312	1.25796137888956
pn1	10.433	10.5	6.14418975550864	1.18396890466312	4.96022085084553
pn1	10.176	10.5	2.23952934016203	1.18396890466312	1.05556043549891
pn1	10.867	10.5	3.85947532594596	1.18396890466312	2.67550642128284
pn1	10.598	10.5	5.23699383421034	1.18396890466312	4.05302492954722
pn1	10.743	10.5	5.4078342741958	1.18396890466312	4.22386536953268
pn1	10.668	10.5	3.84800967850426	1.18396890466312	2.66404077384115
pn1	10.91	10.5	2.92783901074389	1.18396890466312	1.74387010608077
pn1	10.889	10.5	2.74842928700255	1.18396890466312	1.56446038233943
pn1	10.807	10.5	2.994514624599	1.18396890466312	1.81054571993588
pn1	10.669	10.5	2.9902079807457	1.18396890466312	1.80623907608258
pn1	10.506	10.5	5.18136055148014	1.18396890466312	3.99739164681703
pn1	10.475	10.5	5.15550324725507	1.18396890466312	3.97153434259196
pn1	10.854	10.5	5.04064043569486	1.18396890466312	3.85667153103174
pn1	10.022	10.5	4.6277415685981	1.18396890466312	3.44377266393499
pn1	10.612	10.5	6.82343938426226	1.18396890466312	5.63947047959914
pn1	10.138	10.5	8.79190949780935	1.18396890466312	7.60794059314623
pn1	10.769	10.5	3.33346633055869	1.18396890466312	2.14949742589557
pn1	10.501	10.5	3.02041365233973	1.18396890466312	1.83644474767662
pn1	10.784	10.5	4.74591274244614	1.18396890466312	3.56194383778302
pn1	10.14	10.5	3.35479899823021	1.18396890466312	2.1708300935671
pn1	10.154	10.5	3.93853002817773	1.18396890466312	2.75456112351461
pn1	10.942	10.5	4.7731578181	1.18396890466312	3.58918891343688
pn1	10.225	10.5	3.46203645723095	1.18396890466312	2.27806755256783
pn1	10.851	10.5	6.77384220200161	1.18396890466312	5.5898732973385
pn1	10.286	10.5	4.04571005399901	1.18396890466312	2.8617411493359
pn1	10.348	10.5	2.69447106828923	1.18396890466312	1.51050216362611
pn1	10.198	10.5	2.37615653953607	1.18396890466312	1.19218763487295
pn1	10.472	10.5	2.36246480739699	1.18396890466312	1.17849590273387
pn1	10.279	10.5	2.43357717659503	1.18396890466312	1.24960827193192
pn1	10.932	10.5	5.48478802004688	1.18396890466312	4.30081911538376
pn1	10.397	10.5	5.91428870780921	1.18396890466312	4.73031980314609
pn1	10.677	10.5	5.56123757859688	1.18396890466312	4.37726867393377
pn1	10.729	10.5	4.72631721730164	1.18396890466312	3.54234831263853
pn1	10.624	10.5	3.14402079216233	1.18396890466312	1.96005188749921
pn1	10.22	10.5	4.64441678548859	1.18396890466312	3.46044788082548
pn1	10.273	10.5	3.27812587258314	1.18396890466312	2.09415696792002
pn1	10.9	10.5	3.00246878211085	1.18396890466312	1.81849987744773
pn1	10.345	10.5	2.1387797189254	1.18396890466312	0.95481081426228
pn1	10.036	10.5	3.39301195302709	1.18396890466312	2.20904304836397
pn1	10.301	10.5	3.17269857226183	1.18396890466312	1.98872966759872
pn1	10.652	10.5	4.21688373311612	1.18396890466312	3.032914828453
pn1	10.87	10.5	6.6162242312949	1.18396890466312	5.43225532663178
pn1	10.342	10.5	2.84114907406735	1.18396890466312	1.65718016940423
pn1	10.352	10.5	5.35625138198588	1.18396890466312	4.17228247732276
pn1	10.651	10.5	3.17886976739393	1.18396890466312	1.99490086273082
pn1	10.957	10.5	2.54114394731148	1.18396890466312	1.35717504264836
pn1	10.391	10.5	3.74543380885191	1.18396890466312	2.56146490418879
pn1	10.874	10.5	2.86318276437041	1.18396890466312	1.6792138597073
pn1	10.292	10.5	3.06028984667537	1.18396890466312	1.87632094201225
pn1	10.45	10.5	6.38238875742134	1.18396890466312	5.19841985275822
pn1	10.974	10.5	4.16337632263122	1.18396890466312	2.9794074179681
pn1	10.568	10.5	2.43386303335364	1.18396890466312	1.24989412869053
pn1	10.112	10.5	2.70142027185151	1.18396890466312	1.51745136718839
pn1	10.586	10.5	5.53252905485426	1.18396890466312	4.34856015019114
pn1	10.429	10.5	3.40812435398231	1.18396890466312	2.22415544931919
pn1	10.219	10.5	3.36541340993793	1.18396890466312	2.18144450527481
pn1	10.146	10.5	4.56745442466059	1.18396890466312	3.38348551999747
pn1	10.01	10.5	4.87219217209413	1.18396890466312	3.68822326743101
pn1	10.18	10.5	2.80413199631144	1.18396890466312	1.62016309164832
pn1	10.267	10.5	2.68327962204914	1.18396890466312	1.49931071738602
pn1	10.769	10.5	3.54957902324067	1.18396890466312	2.36561011857756
pn1	10.444	10.5	2.35961160305632	1.18396890466312	1.17564269839321
pn1	10.51	10.5	4.13342356817817	1.18396890466312	2.94945466351505
pn1	10.928	10.5	4.85796656476782	1.18396890466312	3.6739976601047
pn1	10.326	10.5	5.01244391185493	1.18396890466312	3.82847500719182
pn1	10.75	10.5	3.84800950958315	1.18396890466312	2.66404060492003
pn1	10.475	10.5	2.70006881846267	1.18396890466312	1.51609991379955
pn1	10.787	10.5	2.68807503915169	1.18396890466312	1.50410613448857
pn1	10.321	10.5	4.94513758878283	1.18396890466312	3.76116868411971
pn1	10.472	10.5	7.00524559187679	1.18396890466312	5.82127668721367
pn1	10.544	10.5	3.51150276785695	1.18396890466312	2.32753386319383
pn1	10.114	10.5	4.18895516039651	1.18396890466312	3.00498625573339
pn1	10.685	10.5	3.51904011251498	1.18396890466312	2.33507120785186
pn1	10.147	10.5	5.14611245788163	1.18396890466312	3.96214355321851
pn1	10.975	10.5	3.62408155477698	1.18396890466312	2.44011265011386
pn1	10.082	10.5	3.42229518863674	1.18396890466312	2.23832628397363
pn1	10.266	10.5	2.68793403225008	1.18396890466312	1.50396512758696
pn1	10.982	10.5	3.57451013298653	1.18396890466312	2.39054122832341
pn1	10.895	10.5	4.57018093816423	1.18396890466312	3.38621203350111
pn1	10.345	10.5	6.53910582958596	1.18396890466312	5.35513692492284
pn1	10.052	10.5	7.28187093818619	1.18396890466312	6.09790203352307
pn1	10.834	10.5	4.67526157012515	1.18396890466312	3.49129266546203
pn1	10.521	10.5	3.10580640153597	1.18396890466312	1.92183749687285
pn1	10.977	10.5	4.89569991028599	1.18396890466312	3.71173100562288
pn1	10.97	10.5	2.85816720082339	1.18396890466312	1.67419829616027
pn1	10.831	10.5	5.85666363396956	1.18396890466312	4.67269472930645
pn1	10.677	10.5	6.61382525583525	1.18396890466312	5.42985635117213
pn1	10.218	10.5	3.25548545986156	1.18396890466312	2.07151655519844
pn1	10.489	10.5	5.43954727113849	1.18396890466312	4.25557836647537
pn1	10.082	10.5	4.86161031993153	1.18396890466312	3.67764141526841
pn1	10.911	10.5	8.2765020338947	1.18396890466312	7.09253312923158
pn1	10.417	10.5	2.90375926342285	1.18396890466312	1.71979035875973
pn1	10.547	10.5	4.12552059376448	1.18396890466312	2.94155168910136
pn1	10.53	10.5	5.08178341170992	1.18396890466312	3.8978145070468
pn1	10.668	10.5	3.26647086457037	1.18396890466312	2.08250195990725
pn1	10.015	10.5	4.79872124181345	1.18396890466312	3.61475233715033
pn1	10.486	10.5	3.87405258480558	1.18396890466312	2.69008368014246
pn1	10.482	10.5	3.77059524253947	1.18396890466312	2.58662633787635
pn1	10.965	10.5	3.27972859613208	1.18396890466312	2.09575969146896
pn1	10.75	10.5	3.57806186837227	1.18396890466312	2.39409296370916
pn1	10.489	10.5	2.31452423452129	1.18396890466312	1.13055532985818
pn1	10.678	10.5	2.995785882688	1.18396890466312	1.81181697802488
pn1	10.295	10.5	3.85390688358615	1.18396890466312	2.66993797892304
pn1	10.406	10.5	3.24637098320367	1.18396890466312	2.06240207854055
pn1	10.057	10.5	2.59197894128015	1.18396890466312	1.40801003661703
pn1	10.724	10.5	5.37013796463231	1.18396890466312	4.18616905996919
pn1	10.082	10.5	4.55372426296761	1.18396890466312	3.36975535830449
pn1	10.716	10.5	4.48759325079059	1.18396890466312	3.30362434612747
pn1	10.838	10.5	3.98104933121596	1.18396890466312	2.79708042655284
pn1	10.277	10.5	3.5091915046868	1.18396890466312	2.32522260002368
pn1	10.382	10.5	2.38066973168401	1.18396890466312	1.19670082702089
pn1	10.131	10.5	3.67832668600588	1.18396890466312	2.49435778134276
pn1	10.01	10.5	3.39621845588194	1.18396890466312	2.21224955121883
pn1	10.345	10.5	4.87883550174555	1.18396890466312	3.69486659708243
pn1	10.018	10.5	5.0316240599751	1.18396890466312	3.84765515531199
pn1	10.326	10.5	3.62034493522973	1.18396890466312	2.43637603056661
pn1	10.728	10.5	2.79561030607999	1.18396890466312	1.61164140141688
pn1	10.193	10.5	2.95275061010084	1.18396890466312	1.76878170543772
pn1	10.137	10.5	5.16905591508538	1.18396890466312	3.98508701042226
pn1	10.154	10.5	5.5549744059171	1.18396890466312	4.37100550125399
pn1	10.816	10.5	3.01777734271206	1.18396890466312	1.83380843804894
pn1	10.737	10.5	5.38856248637018	1.18396890466312	4.20459358170706
pn1	10.029	10.5	3.1436881020243	1.18396890466312	1.95971919736118
pn1	10.076	10.5	2.46596167720425	1.18396890466312	1.28199277254113
pn1	10.119	10.5	3.1900932664158	1.18396890466312	2.00612436175268
pn1	10.53	10.5	3.36912266426438	1.18396890466312	2.18515375960126
pn1	10.808	10.5	3.70992333852991	1.18396890466312	2.52595443386679
pn1	10.073	10.5	2.32397317498893	1.18396890466312	1.14000427032581
pn1	10.34	10.5	7.01680820003909	1.18396890466312	5.83283929537597
pn1	10.857	10.5	5.7548854520574	1.18396890466312	4.57091654739428
pn1	10.729	10.5	5.05530430885672	1.18396890466312	3.8713354041936
pn1	10.507	10.5	3.72119476891845	1.18396890466312	2.53722586425533
pn1	10.203	10.5	3.61343327438549	1.18396890466312	2.42946436972238
pn1	10.89	10.5	2.9708084040958	1.18396890466312	1.78683949943268
pn1	10.681	10.5	4.17475641152765	1.18396890466312	2.99078750686453
pn1	10.167	10.5	2.50610041718448	1.18396890466312	1.32213151252136
pn1	10.494	10.5	2.99307461431508	1.18396890466312	1.80910570965197
pn1	10.797	10.5	2.18255735758725	1.18396890466312	0.998588452924134
pn1	10.099	10.5	4.60194081071663	1.18396890466312	3.41797190605351
pn1	10.841	10.5	2.82007662937508	1.18396890466312	1.63610772471196
pn1	10.394	10.5	4.39498355806317	1.18396890466312	3.21101465340005
pn1	10.69	10.5	2.25251536210859	1.18396890466312	1.06854645744548
pn1	10.112	10.5	2.49957360087285	1.18396890466312	1.31560469620973
pn1	10.243	10.5	2.54703490231207	1.18396890466312	1.36306599764896
pn1	10.928	10.5	4.80093123677453	1.18396890466312	3.61696233211141
pn1	10.137	10.5	7.0346124012086	1.18396890466312	5.85064349654548
pn1	10.51	10.5	5.01452430208974	1.18396890466312	3.83055539742662
pn1	10.052	10.5	4.1622865702814	1.18396890466312	2.97831766561829
pn1	10.183	10.5	1.94319820544963	1.18396890466312	0.759229300786514
pn1	10.628	10.5	3.66811869850334	1.18396890466312	2.48414979384022
pn1	10.983	10.5	3.57292691982649	1.18396890466312	2.38895801516337
pn1	10.699	10.5	3.56014529243032	1.18396890466312	2.37617638776721
pn1	10.246	10.5	2.81686940860548	1.18396890466312	1.63290050394237
pn1	10.761	10.5	4.13013632102985	1.18396890466312	2.94616741636673
pn1	10.677	10.5	3.37826699772953	1.18396890466312	2.19429809306641
pn1	10.462	10.5	3.29314718282653	1.18396890466312	2.10917827816341
pn1	10.495	10.5	3.60026401525831	1.18396890466312	2.41629511059519
pn1	10.976	10.5	2.99936033796385	1.18396890466312	1.81539143330074
pn1	10.769	10.5	3.55663384473075	1.18396890466312	2.37266494006763
pn1	10.692	10.5	5.54948865044359	1.18396890466312	4.36551974578048
pn1	10.79	10.5	6.49878917344026	1.18396890466312	5.31482026877714
pn1	10.507	10.5	4.49801724617026	1.18396890466312	3.31404834150714
pn1	10.203	10.5	4.63007791655398	1.18396890466312	3.44610901189086
pn1	10.756	10.5	2.47745380303088	1.18396890466312	1.29348489836777
pn1	10.401	10.5	3.09906585778227	1.18396890466312	1.91509695311915
pn1	10.352	10.5	2.61459735202637	1.18396890466312	1.43062844736325
pn1	10.534	10.5	5.41666952424888	1.18396890466312	4.23270061958576
pn1	10.131	10.5	4.69254743685011	1.18396890466312	3.50857853218699
pn1	10.354	10.5	5.27852300612694	1.18396890466312	4.09455410146382
pn1	10.096	10.5	2.74159334504858	1.18396890466312	1.55762444038546
pn1	10.53	10.5	2.99769410007529	1.18396890466312	1.81372519541217
pn1	10.253	10.5	2.48241569189329	1.18396890466312	1.29844678723017
pn1	10.054	10.5	4.53661947967904	1.18396890466312	3.35265057501592
pn1	10.227	10.5	3.43243248265222	1.18396890466312	2.24846357798911
pn1	10.922	10.5	2.51337842569912	1.18396890466312	1.329409521036
pn1	10.708	10.5	2.91445496841766	1.18396890466312	1.73048606375455
pn1	10.942	10.5	3.15344971547772	1.18396890466312	1.9694808108146
pn1	10.174	10.5	4.35751634776331	1.18396890466312	3.17354744310019
pn1	10.402	10.5	5.89727898487869	1.18396890466312	4.71331008021557
pn1	10.575	10.5	3.00333733225922	1.18396890466312	1.8193684275961
pn1	10.544	10.5	4.58431021822412	1.18396890466312	3.400341313561
pn1	10.143	10.5	3.25774908727698	1.18396890466312	2.07378018261386
pn1	10.365	10.5	2.8924858482112	1.18396890466312	1.70851694354808
pn1	10.321	10.5	2.73085545200503	1.18396890466312	1.54688654734192
pn1	10.121	10.5	3.66807790405382	1.18396890466312	2.4841089993907
pn1	10.573	10.5	4.81786452290004	1.18396890466312	3.63389561823693
pn1	10.867	10.5	3.87616933531061	1.18396890466312	2.69220043064749
pn1	10.112	10.5	6.55148673386461	1.18396890466312	5.36751782920149
pn1	10.97	10.5	4.36098201784043	1.18396890466312	3.17701311317732
pn1	10.581	10.5	4.08130266221368	1.18396890466312	2.89733375755056
pn1	10.015	10.5	3.88733658360083	1.18396890466312	2.70336767893772
pn1	10.863	10.5	3.44953114255033	1.18396890466312	2.26556223788722
pn1	10.202	10.5	4.85046790304536	1.18396890466312	3.66649899838224
pn1	10.296	10.5	2.97486111728142	1.18396890466312	1.79089221261831
pn1	10.222	10.5	3.02095322861463	1.18396890466312	1.83698432395151
pn1	10.367	10.5	2.07485870170946	1.18396890466312	0.890889797046347
pn1	10.82	10.5	2.80734369349061	1.18396890466312	1.62337478882749
pn1	10.079	10.5	2.56769336357922	1.18396890466312	1.3837244589161
pn1	10.459	10.5	3.31300829419572	1.18396890466312	2.1290393895326
pn1	10.981	10.5	4.31989254758888	1.18396890466312	3.13592364292576
pn1	10.043	10.5	2.77767975191569	1.18396890466312	1.59371084725257
pn1	10.642	10.5	1.94330310546269	1.18396890466312	0.759334200799571
pn1	10.832	10.5	6.16652378755602	1.18396890466312	4.9825548828929
pn1	10.223	10.5	2.4548149950599	1.18396890466312	1.27084609039678
pn1	10.045	10.5	3.59482944288296	1.18396890466312	2.41086053821984
pn1	10.2	10.5	3.77021386088974	1.18396890466312	2.58624495622663
pn1	10.591	10.5	6.18414200657677	1.18396890466312	5.00017310191366
pn1	10.883	10.5	5.48784667469492	1.18396890466312	4.30387777003181
pn1	10.794	10.5	5.43288029253083	1.18396890466312	4.24891138786771
pn1	10.008	10.5	2.73283917713119	1.18396890466312	1.54887027246807
pn1	10.44	10.5	3.02759174401424	1.18396890466312	1.84362283935112
pn1	10.98	10.5	3.338013180239	1.18396890466312	2.15404427557588
pn1	10.361	10.5	2.84495837192477	1.18396890466312	1.66098946726165
pn1	10.067	10.5	3.59877974764199	1.18396890466312	2.41481084297887
pn1	10.203	10.5	4.5674727103714	1.18396890466312	3.38350380570828
pn1	10.315	10.5	3.47199224550725	1.18396890466312	2.28802334084413
pn1	10.42	10.5	3.97908993073052	1.18396890466312	2.7951210260674
pn1	10.662	10.5	3.96315762890835	1.18396890466312	2.77918872424523
pn1	10.32	10.5	3.31332797740781	1.18396890466312	2.1293590727447
pn1	10.277	10.5	7.6185818633114	1.18396890466312	6.43461295864828
pn1	10.651	10.5	3.31188881172948	1.18396890466312	2.12791990706636
pn1	10.976	10.5	3.53555747262253	1.18396890466312	2.35158856795941
pn1	10.8	10.5	3.56448382014428	1.18396890466312	2.38051491548116
pn1	10.967	10.5	3.90517211963737	1.18396890466312	2.72120321497425
pn1	10.522	10.5	4.58032718499886	1.18396890466312	3.39635828033574
pn1	10.192	10.5	5.68897065890891	1.18396890466312	4.50500175424579
pn1	10.061	10.5	2.66863107847855	1.18396890466312	1.48466217381544
pn1	10.571	10.5	4.87528592010403	1.18396890466312	3.69131701544091
pn1	10.342	10.5	2.53526447894677	1.18396890466312	1.35129557428365
pn1	10.228	10.5	5.40138832886847	1.18396890466312	4.21741942420535
pn1	10.45	10.5	2.94338684810596	1.18396890466312	1.75941794344285
pn1	10.544	10.5	3.33434311561147	1.18396890466312	2.15037421094835
pn1	10.855	10.5	5.25592123411065	1.18396890466312	4.07195232944753
pn1	10.856	10.5	2.24953774736597	1.18396890466312	1.06556884270285
pn1	10.078	10.5	3.7362493566217	1.18396890466312	2.55228045195858
pn1	10.253	10.5	3.02185564744677	1.18396890466312	1.83788674278365
pn1	10.183	10.5	2.34578405833995	1.18396890466312	1.16181515367683
pn1	10.965	10.5	3.80016593965834	1.18396890466312	2.61619703499522
pn1	10.445	10.5	6.72746246023808	1.18396890466312	5.54349355557496
pn1	10.485	10.5	6.13990959004028	1.18396890466312	4.95594068537716
pn1	10.856	10.5	2.80246056409855	1.18396890466312	1.61849165943544
pn1	10.981	10.5	4.1490533745118	1.18396890466312	2.96508446984868
pn1	10.096	10.5	3.56004706480135	1.18396890466312	2.37607816013823
pn1	10.482	10.5	6.34593566504159	1.18396890466312	5.16196676037847
pn1	10.488	10.5	4.12917059900948	1.18396890466312	2.94520169434636
pn1	10.073	10.5	3.92055905963642	1.18396890466312	2.7365901549733
pn1	10.802	10.5	2.56461122889605	1.18396890466312	1.38064232423293
pn1	10.313	10.5	3.83711536450727	1.18396890466312	2.65314645984416
pn1	10.239	10.5	3.58655796705464	1.18396890466312	2.40258906239152
pn1	10.935	10.5	3.12619011260788	1.18396890466312	1.94222120794477
pn1	10.317	10.5	5.72979002429592	1.18396890466312	4.54582111963281
pn1	10.037	10.5	4.07758893147766	1.18396890466312	2.89362002681454
pn1	10.048	10.5	3.26012910134135	1.18396890466312	2.07616019667823
pn1	10.342	10.5	2.64387269057385	1.18396890466312	1.45990378591073
pn1	10.959	10.5	4.37874145491419	1.18396890466312	3.19477255025108
pn1	10.818	10.5	3.08703449352297	1.18396890466312	1.90306558885985
pn1	10.412	10.5	3.87808380277919	1.18396890466312	2.69411489811607
pn1	10.45	10.5	3.91937694966641	1.18396890466312	2.73540804500329
pn1	10.508	10.5	2.7770200727273	1.18396890466312	1.59305116806418
pn1	10.668	10.5	2.80430682966653	1.18396890466312	1.62033792500342
pn1	10.037	10.5	2.93769369973224	1.18396890466312	1.75372479506912
pn1	10.328	10.5	4.58412018196858	1.18396890466312	3.40015127730546
pn1	10.617	10.5	4.15909543924811	1.18396890466312	2.97512653458499
pn1	10.078	10.5	4.13857317063077	1.18396890466312	2.95460426596765
pn1	10.965	10.5	5.21440958775984	1.18396890466312	4.03044068309672
pn1	10.056	10.5	5.86314125200615	1.18396890466312	4.67917234734303
pn1	10.409	10.5	5.26413726158262	1.18396890466312	4.08016835691951
pn1	10.965	10.5	3.35071980665965	1.18396890466312	2.16675090199653
pn1	10.037	10.5	6.31377772987926	1.18396890466312	5.12980882521614
pn1	10.352	10.5	4.00096952274548	1.18396890466312	2.81700061808236
pn1	10.813	10.5	2.83733834038044	1.18396890466312	1.65336943571732
pn1	10.539	10.5	2.55690943953156	1.18396890466312	1.37294053486844
pn1	10.922	10.5	3.99525952449044	1.18396890466312	2.81129061982732
pn1	10.685	10.5	3.99199934695097	1.18396890466312	2.80803044228785
pn1	10.573	10.5	3.13020933718226	1.18396890466312	1.94624043251914
pn1	10.378	10.5	2.8819609224647	1.18396890466312	1.69799201780158
pn1	10.166	10.5	2.49324830745265	1.18396890466312	1.30927940278953
pn1	10.094	10.5	5.62484596505731	1.18396890466312	4.4408770603942
pn1	10.628	10.5	5.56253552622222	1.18396890466312	4.3785666215591
pn1	10.924	10.5	3.9507459387563	1.18396890466312	2.76677703409318
pn1	10.685	10.5	4.3322177923598	1.18396890466312	3.14824888769668
pn1	10.82	10.5	3.49190453997459	1.18396890466312	2.30793563531147
pn1	10.186	10.5	4.96231965348198	1.18396890466312	3.77835074881886
pn1	10.64	10.5	4.47705058832691	1.18396890466312	3.29308168366379
pn1	10.931	10.5	5.9309605040471	1.18396890466312	4.74699159938398
pn1	10.857	10.5	5.42193044571694	1.18396890466312	4.23796154105383
pn1	10.232	10.5	2.68914958860107	1.18396890466312	1.50518068393795
pn1	10.568	10.5	3.39431792440544	1.18396890466312	2.21034901974232
pn1	10.482	10.5	3.524924775204	1.18396890466312	2.34095587054088
pn1	10.094	10.5	2.54176105837863	1.18396890466312	1.35779215371551
pn1	10.675	10.5	5.64923889212748	1.18396890466312	4.46526998746436
pn1	10.331	10.5	3.61156479569075	1.18396890466312	2.42759589102764
pn1	10.989	10.5	9.97417690230092	1.18396890466312	8.79020799763781
pn1	10.249	10.5	2.41408672038471	1.18396890466312	1.23011781572159
pn1	10.048	10.5	2.41384224929953	1.18396890466312	1.22987334463641
pn1	10.303	10.5	3.26874813236591	1.18396890466312	2.08477922770279
pn1	10.424	10.5	1.81745839430682	1.18396890466312	0.6334894896437
pn1	10.533	10.5	2.36700680059521	1.18396890466312	1.18303789593209
pn1	10.645	10.5	3.1540247229567	1.18396890466312	1.97005581829358
pn1	10.172	10.5	3.85086790824813	1.18396890466312	2.66689900358501
pn1	10.133	10.5	2.42110374577507	1.18396890466312	1.23713484111195
pn1	10.716	10.5	1.93783686037808	1.18396890466312	0.753867955714964
pn1	10.002	10.5	3.5009022921413	1.18396890466312	2.31693338747818
pn1	10.748	10.5	3.33838704489906	1.18396890466312	2.15441814023595
pn1	10.938	10.5	2.17248577388591	1.18396890466312	0.988516869222792
pn1	10.911	10.5	2.90359946404708	1.18396890466312	1.71963055938396
pn1	10.89	10.5	5.85453455222306	1.18396890466312	4.67056564755994
pn1	10.497	10.5	2.34230533910661	1.18396890466312	1.15833643444349
pn1	10.036	10.5	3.67847736364138	1.18396890466312	2.49450845897827
pn1	10.991	10.5	3.13318137752805	1.18396890466312	1.94921247286493
pn1	10.421	10.5	3.05416227542149	1.18396890466312	1.87019337075837
pn1	10.458	10.5	2.64064650840898	1.18396890466312	1.45667760374586
pn1	10.076	10.5	3.75335413991027	1.18396890466312	2.56938523524715
pn1	10.797	10.5	5.13471931982899	1.18396890466312	3.95075041516587
pn1	10.173	10.5	4.79950963889226	1.18396890466312	3.61554073422914
pn1	10.975	10.5	3.94647383927122	1.18396890466312	2.7625049346081
pn1	10.953	10.5	5.00216024769241	1.18396890466312	3.81819134302929
pn1	10.65	10.5	4.16154686471429	1.18396890466312	2.97757796005117
pn1	10.161	10.5	3.47463767687519	1.18396890466312	2.29066877221207
pn1	10.597	10.5	2.37746517142199	1.18396890466312	1.19349626675887
pn1	10.692	10.5	4.25334991688236	1.18396890466312	3.06938101221925
pn1	10.239	10.5	3.35701254053473	1.18396890466312	2.17304363587162
pn1	10.423	10.5	4.92467097967321	1.18396890466312	3.7407020750101
pn1	10.462	10.5	2.27352889556165	1.18396890466312	1.08955999089853
pn1	10.186	10.5	5.57042629608527	1.18396890466312	4.38645739142215
pn1	10.951	10.5	3.45092250355283	1.18396890466312	2.26695359888972
pn1	10.974	10.5	5.9308017604283	1.18396890466312	4.74683285576518
pn1	10.501	10.5	3.42712409435055	1.18396890466312	2.24315518968743
pn1	10.012	10.5	4.13784993487246	1.18396890466312	2.95388103020935
pn1	10.397	10.5	2.82348000979067	1.18396890466312	1.63951110512755
pn1	10.022	10.5	2.11761690143605	1.18396890466312	0.933647996772931
pn1	10.96	10.5	3.22249617942666	1.18396890466312	2.03852727476354
pn1	10.436	10.5	5.75573128231566	1.18396890466312	4.57176237765255
pn1	10.98	10.5	4.5622889013928	1.18396890466312	3.37831999672969
pn1	10.761	10.5	5.55818251352256	1.18396890466312	4.37421360885944
pn1	10.418	10.5	3.06361231387638	1.18396890466312	1.87964340921326
pn1	10.278	10.5	5.42096793319778	1.18396890466312	4.23699902853466
pn1	10.443	10.5	2.73536560357288	1.18396890466312	1.55139669890977
pn1	10.015	10.5	2.81526706512906	1.18396890466312	1.63129816046594
pn1	10.167	10.5	2.0955783546509	1.18396890466312	0.911609449987778
pn1	10.781	10.5	2.25235463366669	1.18396890466312	1.06838572900357
pn1	10.28	10.5	2.89388257245913	1.18396890466312	1.70991366779602
pn1	10.965	10.5	4.29398245551505	1.18396890466312	3.11001355085193
pn1	10.942	10.5	3.11963930949778	1.18396890466312	1.93567040483466
pn1	10.328	10.5	4.1021048331203	1.18396890466312	2.91813592845718
pn1	10.693	10.5	4.0987551696196	1.18396890466312	2.91478626495649
pn1	10.467	10.5	4.70257556559435	1.18396890466312	3.51860666093123
pn1	10.459	10.5	3.63011921776685	1.18396890466312	2.44615031310373
pn1	10.946	10.5	4.13263500217824	1.18396890466312	2.94866609751512
pn1	10.446	10.5	3.7104842410957	1.18396890466312	2.52651533643258
pn1	10.249	10.5	4.33757094475722	1.18396890466312	3.1536020400941
pn1	10.209	10.5	4.05490164314637	1.18396890466312	2.87093273848325
pn1	10.656	10.5	3.22714290371682	1.18396890466312	2.0431739990537
pn1	10.881	10.5	3.15469124345029	1.18396890466312	1.97072233878718
pn1	10.163	10.5	5.55561529263134	1.18396890466312	4.37164638796822
pn1	10.472	10.5	3.68754458461706	1.18396890466312	2.50357567995395
pn1	10.301	10.5	3.57217919050636	1.18396890466312	2.38821028584325
pn1	10.288	10.5	5.47689256262286	1.18396890466312	4.29292365795974
pn1	10.632	10.5	5.83417981112254	1.18396890466312	4.65021090645943
pn1	10.44	10.5	4.02616212237896	1.18396890466312	2.84219321771584
pn1	10.096	10.5	4.27612905607049	1.18396890466312	3.09216015140737
pn1	10.126	10.5	8.023476276634	1.18396890466312	6.83950737197088
pn1	10.696	10.5	4.51536844313684	1.18396890466312	3.33139953847373
pn1	10.731	10.5	4.30684284238156	1.18396890466312	3.12287393771845
pn1	10.918	10.5	1.96928693160367	1.18396890466312	0.785318026940553
pn1	10.513	10.5	3.13217895739522	1.18396890466312	1.9482100527321
pn1	10.368	10.5	2.82181947298977	1.18396890466312	1.63785056832665
pn1	10.642	10.5	3.98637165550971	1.18396890466312	2.80240275084659
pn1	10.433	10.5	3.26215564797042	1.18396890466312	2.0781867433073
pn1	10.607	10.5	4.21340484496167	1.18396890466312	3.02943594029855
pn1	10.716	10.5	5.0649780833298	1.18396890466312	3.88100917866668
pn1	10.691	10.5	3.69536322516357	1.18396890466312	2.51139432050045
pn1	10.838	10.5	4.74169807614052	1.18396890466312	3.5577291714774
pn1	10.942	10.5	3.53175298901692	1.18396890466312	2.3477840843538
pn1	10.022	10.5	2.47146356464434	1.18396890466312	1.28749465998122
pn1	10.674	10.5	5.01736124777299	1.18396890466312	3.83339234310987
pn1	10.494	10.5	5.22096723217515	1.18396890466312	4.03699832751203
pn1	10.339	10.5	2.9436390473322	1.18396890466312	1.75967014266909
pn1	10.326	10.5	3.08800883052026	1.18396890466312	1.90403992585714
pn1	10.603	10.5	4.47805626019122	1.18396890466312	3.2940873555281
pn1	10.409	10.5	3.63494457613722	1.18396890466312	2.45097567147411
pn1	10.467	10.5	2.77992716290398	1.18396890466312	1.59595825824086
pn1	10.133	10.5	2.49486264432831	1.18396890466312	1.31089373966519
pn1	10.133	10.5	3.5374409852966	1.18396890466312	2.35347208063348
pn1	10.828	10.5	6.61430452727172	1.18396890466312	5.4303356226086
pn1	10.89	10.5	6.07607590504133	1.18396890466312	4.89210700037821
pn1	10.604	10.5	2.54434491799978	1.18396890466312	1.36037601333666
pn1	10.62	10.5	3.8595732157327	1.18396890466312	2.67560431106959
pn1	10.186	10.5	2.50245079201199	1.18396890466312	1.31848188734887
pn1	10.523	10.5	4.19218045572552	1.18396890466312	3.0082115510624
pn1	10.807	10.5	4.04569607577666	1.18396890466312	2.86172717111354
pn1	10.855	10.5	5.94093386011946	1.18396890466312	4.75696495545635
pn1	10.8	10.5	3.92003287035997	1.18396890466312	2.73606396569685
pn1	10.685	10.5	3.90332133542953	1.18396890466312	2.71935243076641
pn1	10.997	10.5	3.7457092347316	1.18396890466312	2.56174033006848
pn1	10.759	10.5	7.00711102999144	1.18396890466312	5.82314212532832
pn1	10.371	10.5	3.82704804606411	1.18396890466312	2.64307914140099
pn1	10.671	10.5	3.48364417070965	1.18396890466312	2.29967526604653
pn1	10.372	10.5	4.80993844852374	1.18396890466312	3.62596954386062
pn1	10.432	10.5	2.96954664781957	1.18396890466312	1.78557774315646
pn1	10.173	10.5	3.55031623722133	1.18396890466312	2.36634733255821
pn1	10.454	10.5	2.5519790544573	1.18396890466312	1.36801014979418
pn1	10.19	10.5	3.67102131227045	1.18396890466312	2.48705240760733
pn1	10.913	10.5	4.89785635725329	1.18396890466312	3.71388745259018
pn1	10.737	10.5	4.2686606312278	1.18396890466312	3.08469172656469
pn1	10.551	10.5	5.88370021873595	1.18396890466312	4.69973131407283
pn1	10.756	10.5	3.53236938216933	1.18396890466312	2.34840047750621
pn1	10.69	10.5	3.71909647304534	1.18396890466312	2.53512756838222
pn1	10.007	10.5	6.18194510300218	1.18396890466312	4.99797619833907
pn1	10.517	10.5	3.84362554208898	1.18396890466312	2.65965663742586
pn1	10.918	10.5	3.39930684064641	1.18396890466312	2.21533793598329
pn1	10.835	10.5	4.31064390533458	1.18396890466312	3.12667500067146
pn1	10.573	10.5	4.4965358924432	1.18396890466312	3.31256698778008
pn1	10.261	10.5	4.2997576150906	1.18396890466312	3.11578871042748
pn1	10.505	10.5	3.91820231445578	1.18396890466312	2.73423340979266
pn1	10.395	10.5	3.27227841476992	1.18396890466312	2.0883095101068
pn1	10.87	10.5	6.33104374837308	1.18396890466312	5.14707484370996
pn1	10.822	10.5	4.99807066747321	1.18396890466312	3.81410176281009
pn1	10.463	10.5	5.54282509248853	1.18396890466312	4.35885618782542
pn1	10.392	10.5	2.7803198200382	1.18396890466312	1.59635091537508
pn1	10.143	10.5	3.7725836552266	1.18396890466312	2.58861475056348
pn1	10.126	10.5	3.26280924599864	1.18396890466312	2.07884034133552
pn1	10.039	10.5	3.59852455006594	1.18396890466312	2.41455564540282
pn1	10.48	10.5	4.59949280590305	1.18396890466312	3.41552390123993
pn1	10.246	10.5	4.47018229797921	1.18396890466312	3.2862133933161
pn1	10.174	10.5	4.06295369044496	1.18396890466312	2.87898478578184
pn1	10.231	10.5	4.34518894924816	1.18396890466312	3.16122004458504
pn1	10.345	10.5	2.99026131758808	1.18396890466312	1.80629241292497
pn1	10.143	10.5	2.9427438076475	1.18396890466312	1.75877490298438
pn1	10.427	10.5	6.39611431601391	1.18396890466312	5.21214541135079
pn1	10.158	10.5	3.78386547426377	1.18396890466312	2.59989656960065
pn1	10.249	10.5	1.953409951447	1.18396890466312	0.769441046783885
pn1	10.517	10.5	5.36719189590811	1.18396890466312	4.18322299124499
pn1	10.114	10.5	4.88380562551236	1.18396890466312	3.69983672084924
pn1	10.309	10.5	3.08035944893202	1.18396890466312	1.8963905442689
pn1	10.253	10.5	3.39734832699682	1.18396890466312	2.2133794223337
pn1	10.983	10.5	3.4424269538641	1.18396890466312	2.25845804920098
pn1	10.598	10.5	6.54856566546558	1.18396890466312	5.36459676080246
pn1	10.121	10.5	7.102197570813	1.18396890466312	5.91822866614988
pn1	10.656	10.5	4.40910084472382	1.18396890466312	3.22513194006071
pn1	10.209	10.5	3.69586492087819	1.18396890466312	2.51189601621508
pn1	10.051	10.5	1.82966104457778	1.18396890466312	0.645692139914658
pn1	10.261	10.5	3.14547676549171	1.18396890466312	1.9615078608286
pn1	10.685	10.5	3.29169142064855	1.18396890466312	2.10772251598543
pn1	10.848	10.5	4.88422691477575	1.18396890466312	3.70025801011263
pn1	10.781	10.5	3.33256285596958	1.18396890466312	2.14859395130646
pn1	10.462	10.5	3.28562094473188	1.18396890466312	2.10165204006876
pn1	10.296	10.5	5.81602395841973	1.18396890466312	4.63205505375661
pn1	10.667	10.5	3.71756929946555	1.18396890466312	2.53360039480243
pn1	10.142	10.5	2.77093101548787	1.18396890466312	1.58696211082475
pn1	10.661	10.5	3.50442290381142	1.18396890466312	2.3204539991483
pn1	10.216	10.5	3.14256625466243	1.18396890466312	1.95859734999932
pn1	10.377	10.5	4.94651264889763	1.18396890466312	3.76254374423451
pn1	10.385	10.5	2.87351854069724	1.18396890466312	1.68954963603412
pn1	10.789	10.5	4.40368599388877	1.18396890466312	3.21971708922565
pn1	10.576	10.5	6.03440369916973	1.18396890466312	4.85043479450662
pn1	10.669	10.5	4.27938387036453	1.18396890466312	3.09541496570141
pn1	10.24	10.5	4.38375541371062	1.18396890466312	3.1997865090475
pn1	10.699	10.5	3.5030543049293	1.18396890466312	2.31908540026619
pn1	10.994	10.5	4.29093093778416	1.18396890466312	3.10696203312104
pn1	10.479	10.5	3.98397715645964	1.18396890466312	2.80000825179652
pn1	10.875	10.5	3.72279516980204	1.18396890466312	2.53882626513892
pn1	10.65	10.5	2.51170517758423	1.18396890466312	1.32773627292112
pn1	10.642	10.5	3.23831572640387	1.18396890466312	2.05434682174076
pn1	10.975	10.5	3.68702591233028	1.18396890466312	2.50305700766716
pn1	10.956	10.5	2.61521032452618	1.18396890466312	1.43124141986306
pn1	10.705	10.5	2.94856584283275	1.18396890466312	1.76459693816963
pn1	10.942	10.5	2.82111198912553	1.18396890466312	1.63714308446242
pn1	10.87	10.5	3.97881142204045	1.18396890466312	2.79484251737734
pn1	10.805	10.5	3.34366266250422	1.18396890466312	2.15969375784111
pn1	10.352	10.5	3.79234278047198	1.18396890466312	2.60837387580886
pn1	10.039	10.5	3.11124397226113	1.18396890466312	1.92727506759801
pn1	10.106	10.5	2.71400447269331	1.18396890466312	1.53003556803019
pn1	10.478	10.5	4.06943147740266	1.18396890466312	2.88546257273954
pn1	10.883	10.5	4.44090227187077	1.18396890466312	3.25693336720765
pn1	10.573	10.5	3.14493892065826	1.18396890466312	1.96097001599514
pn1	10.896	10.5	2.53956255005344	1.18396890466312	1.35559364539032
pn1	10.082	10.5	3.71189295874288	1.18396890466312	2.52792405407976
pn1	10.445	10.5	3.95188995701464	1.18396890466312	2.76792105235153
pn1	10.414	10.5	2.59118087346744	1.18396890466312	1.40721196880432
pn1	10.66	10.5	4.86584213173043	1.18396890466312	3.68187322706731
pn1	10.392	10.5	4.56885009315155	1.18396890466312	3.38488118848843
pn1	10.169	10.5	4.63410660071085	1.18396890466312	3.45013769604774
pn1	10.394	10.5	3.42080488209053	1.18396890466312	2.23683597742741
pn1	10.69	10.5	3.06354892622759	1.18396890466312	1.87958002156447
pn1	10.539	10.5	6.15954126430361	1.18396890466312	4.97557235964049
pn1	10.724	10.5	4.21921433775405	1.18396890466312	3.03524543309094
pn1	10.041	10.5	5.10573140056045	1.18396890466312	3.92176249589733
pn1	10.353	10.5	3.50278137063607	1.18396890466312	2.31881246597295
pn1	10.232	10.5	4.7572641992134	1.18396890466312	3.57329529455028
pn1	10.61	10.5	4.99868097946544	1.18396890466312	3.81471207480232
pn1	10.769	10.5	4.01762451133233	1.18396890466312	2.83365560666921
pn1	10.91	10.5	3.66486747378302	1.18396890466312	2.4808985691199
pn1	10.38	10.5	4.29163808380616	1.18396890466312	3.10766917914304
pn1	10.251	10.5	3.3694407004956	1.18396890466312	2.18547179583248
pn1	10.284	10.5	3.07331379141249	1.18396890466312	1.88934488674937
pn1	10.869	10.5	4.61448852459736	1.18396890466312	3.43051961993425
pn1	10.956	10.5	3.32188670359395	1.18396890466312	2.13791779893083
pn1	10.378	10.5	3.03768592091485	1.18396890466312	1.85371701625173
pn1	10.626	10.5	4.67922496627068	1.18396890466312	3.49525606160756
pn1	10.114	10.5	4.04210426385613	1.18396890466312	2.85813535919302
pn1	10.742	10.5	5.22650843600499	1.18396890466312	4.04253953134188
pn1	10.074	10.5	2.76287107112711	1.18396890466312	1.57890216646399
pn1	10.131	10.5	3.21978723371909	1.18396890466312	2.03581832905597
pn1	10.267	10.5	3.87631177804171	1.18396890466312	2.69234287337859
pn1	10.797	10.5	3.9633709762779	1.18396890466312	2.77940207161478
pn1	10.945	10.5	3.87330071691811	1.18396890466312	2.68933181225499
pn1	10.436	10.5	3.75029797684868	1.18396890466312	2.56632907218557
pn1	10.167	10.5	4.76817354718972	1.18396890466312	3.5842046425266
pn1	10.402	10.5	4.35793729918447	1.18396890466312	3.17396839452135
pn1	10.65	10.5	3.27726788000452	1.18396890466312	2.0932989753414
pn1	10.945	10.5	2.08630479653198	1.18396890466312	0.902335891868864
pn1	10.174	10.5	3.34664884999349	1.18396890466312	2.16267994533037
pn1	10.564	10.5	2.44251694658866	1.18396890466312	1.25854804192555
pn1	10.045	10.5	3.07854325132269	1.18396890466312	1.89457434665958
pn1	10.279	10.5	3.31879705192111	1.18396890466312	2.134828147258
pn1	10.063	10.5	2.85354036699464	1.18396890466312	1.66957146233152
pn1	10.039	10.5	3.34860415414187	1.18396890466312	2.16463524947875
pn1	10.564	10.5	4.14185665928425	1.18396890466312	2.95788775462113
pn1	10.554	10.5	2.02688624497312	1.18396890466312	0.842917340310001
pn1	10.866	10.5	2.737277579455	1.18396890466312	1.55330867479188
pn1	10.45	10.5	5.08255297408429	1.18396890466312	3.89858406942117
pn1	10.646	10.5	2.58493700002517	1.18396890466312	1.40096809536205
pn1	10.84	10.5	2.99781204924456	1.18396890466312	1.81384314458144
pn1	10.261	10.5	7.03150594188472	1.18396890466312	5.8475370372216
pn1	10.881	10.5	3.21108015256279	1.18396890466312	2.02711124789968
pn1	10.833	10.5	3.38787932714665	1.18396890466312	2.20391042248354
pn1	10.952	10.5	3.83421971873621	1.18396890466312	2.65025081407309
pn1	10.473	10.5	5.74446804460125	1.18396890466312	4.56049913993814
pn1	10.991	10.5	6.36852776632399	1.18396890466312	5.18455886166087
pn1	10.526	10.5	5.46953081146495	1.18396890466312	4.28556190680183
pn1	10.631	10.5	4.30065534636177	1.18396890466312	3.11668644169865
pn1	10.276	10.5	4.61354032814278	1.18396890466312	3.42957142347966
pn1	10.13	10.5	3.55500354480962	1.18396890466312	2.3710346401465
pn1	10.265	10.5	2.34044256149953	1.18396890466312	1.15647365683642
pn1	10.497	10.5	3.32461731343465	1.18396890466312	2.14064840877153
pn1	10.203	10.5	2.56968371885918	1.18396890466312	1.38571481419606
pn1	10.903	10.5	3.31268130514535	1.18396890466312	2.12871240048224
pn1	10.674	10.5	3.30207567733567	1.18396890466312	2.11810677267255
pn1	10.559	10.5	2.99811703631956	1.18396890466312	1.81414813165644
pn1	10.429	10.5	3.23952110525762	1.18396890466312	2.0555522005945
pn1	10.437	10.5	2.13163916996893	1.18396890466312	0.947670265305816
pn1	10.586	10.5	6.25534407288743	1.18396890466312	5.07137516822432
pn1	10.284	10.5	2.51470534329585	1.18396890466312	1.33073643863273
pn1	10.741	10.5	3.71197294289132	1.18396890466312	2.5280040382282
pn1	10.906	10.5	7.86520572142577	1.18396890466312	6.68123681676265
pn1	10.482	10.5	2.18317552441138	1.18396890466312	0.999206619748263
pn1	10.186	10.5	2.46260090714018	1.18396890466312	1.27863200247706
pn1	10.603	10.5	4.08774877646213	1.18396890466312	2.90377987179901
pn1	10.82	10.5	3.80240418667608	1.18396890466312	2.61843528201296
pn1	10.47	10.5	3.23974180069572	1.18396890466312	2.0557728960326
pn1	10.405	10.5	3.45781212019143	1.18396890466312	2.27384321552831
pn1	10.542	10.5	3.29360462120876	1.18396890466312	2.10963571654564
pn1	10.635	10.5	4.80560764895084	1.18396890466312	3.62163874428772
pn1	10.983	10.5	3.63859259655911	1.18396890466312	2.45462369189599
pn1	10.421	10.5	5.63483862036719	1.18396890466312	4.45086971570407
pn1	10.798	10.5	2.95907108926924	1.18396890466312	1.77510218460612
pn1	10.326	10.5	7.44749247583119	1.18396890466312	6.26352357116807
pn1	10.505	10.5	3.64642791806583	1.18396890466312	2.46245901340271
pn1	10.951	10.5	2.21515697923774	1.18396890466312	1.03118807457462
pn1	10.376	10.5	2.66267660913833	1.18396890466312	1.47870770447521
pn1	10.699	10.5	3.81481803057236	1.18396890466312	2.63084912590924
pn1	10.833	10.5	2.85736161602102	1.18396890466312	1.6733927113579
pn1	10.945	10.5	4.47242785083522	1.18396890466312	3.2884589461721
pn1	10.66	10.5	2.45922493417566	1.18396890466312	1.27525602951255
pn1	10.695	10.5	3.99242025614184	1.18396890466312	2.80845135147873
pn1	10.694	10.5	5.77897592586931	1.18396890466312	4.59500702120619
pn1	10.993	10.5	5.82837601941782	1.18396890466312	4.6444071147547
pn1	10.227	10.5	4.58644145371485	1.18396890466312	3.40247254905174
pn1	10.187	10.5	5.97662097969855	1.18396890466312	4.79265207503544
pn1	10.619	10.5	5.49686697783062	1.18396890466312	4.31289807316751
pn1	10.086	10.5	4.23644686763662	1.18396890466312	3.0524779629735
pn1	10.804	10.5	5.19805097127108	1.18396890466312	4.01408206660796
pn1	10.3	10.5	2.55915558361148	1.18396890466312	1.37518667894836
pn1	10.253	10.5	3.18081772347377	1.18396890466312	1.99684881881065
pn1	10.186	10.5	3.78337095769658	1.18396890466312	2.59940205303346
pn1	10.111	10.5	2.90931659921928	1.18396890466312	1.72534769455616
pn1	10.441	10.5	4.37433100903508	1.18396890466312	3.19036210437197
pn1	10.563	10.5	3.63667128778533	1.18396890466312	2.45270238312221
pn1	10.881	10.5	6.47978516781384	1.18396890466312	5.29581626315072
pn1	10.241	10.5	4.37651338539369	1.18396890466312	3.19254448073058
pn1	10.361	10.5	3.69462461758371	1.18396890466312	2.51065571292059
pn1	10.851	10.5	2.85339754419103	1.18396890466312	1.66942863952791
pn1	10.668	10.5	7.69329216782042	1.18396890466312	6.50932326315731
pn1	10.706	10.5	2.75368129788175	1.18396890466312	1.56971239321863
pn1	10.966	10.5	2.50819157614043	1.18396890466312	1.32422267147731
pn1	10.402	10.5	7.34476787113616	1.18396890466312	6.16079896647304
pn1	10.394	10.5	2.40381716113537	1.18396890466312	1.21984825647225
pn1	10.174	10.5	2.84495153061957	1.18396890466312	1.66098262595645
pn1	10.269	10.5	2.17703422831682	1.18396890466312	0.993065323653703
pn1	10.243	10.5	2.37813739300325	1.18396890466312	1.19416848834014
pn1	10.191	10.5	2.82208201863436	1.18396890466312	1.63811311397125
pn1	10.288	10.5	3.35625708307355	1.18396890466312	2.17228817841043
pn1	10.526	10.5	3.20261213701597	1.18396890466312	2.01864323235285
pn1	10.79	10.5	3.76736192345745	1.18396890466312	2.58339301879433
pn1	10.656	10.5	6.47135456829422	1.18396890466312	5.2873856636311
pn1	10.249	10.5	4.18980099065478	1.18396890466312	3.00583208599166
pn1	10.037	10.5	3.78739182925183	1.18396890466312	2.60342292458871
pn1	10.118	10.5	5.76672352832967	1.18396890466312	4.58275462366656
pn1	10.455	10.5	6.05300271642047	1.18396890466312	4.86903381175735
pn1	10.279	10.5	5.6244971429527	1.18396890466312	4.44052823828958
pn1	10.889	10.5	5.61500470529769	1.18396890466312	4.43103580063457
pn1	10.253	10.5	2.21070033343339	1.18396890466312	1.02673142877027
pn1	10.959	10.5	2.25985561805449	1.18396890466312	1.07588671339137
pn1	10.6	10.5	3.17805919941864	1.18396890466312	1.99409029475552
pn1	10.51	10.5	3.61677276038894	1.18396890466312	2.43280385572583
pn1	10.23	10.5	5.35143354060517	1.18396890466312	4.16746463594205
pn1	10.13	10.5	2.23638799862768	1.18396890466312	1.05241909396457
pn1	10.156	10.5	2.50862684362618	1.18396890466312	1.32465793896306
pn1	10.991	10.5	6.49087796412217	1.18396890466312	5.30690905945905
pn1	10.642	10.5	5.39795576733008	1.18396890466312	4.21398686266696
pn1	10.209	10.5	4.40940616964106	1.18396890466312	3.22543726497794
pn1	10.307	10.5	4.3537659611451	1.18396890466312	3.16979705648198
pn1	10.437	10.5	6.42868961302368	1.18396890466312	5.24472070836056
pn1	10.629	10.5	4.48506792233615	1.18396890466312	3.30109901767303
pn1	10.077	10.5	5.62381056307658	1.18396890466312	4.43984165841346
pn1	10.147	10.5	2.79776713311981	1.18396890466312	1.61379822845669
pn1	10.216	10.5	5.70669069513235	1.18396890466312	4.52272179046923
pn1	10.218	10.5	2.79507980931509	1.18396890466312	1.61111090465197
pn1	10.957	10.5	5.82789674798135	1.18396890466312	4.64392784331823
pn1	10.44	10.5	2.80278987581426	1.18396890466312	1.61882097115114
pn1	10.65	10.5	7.37519546284639	1.18396890466312	6.19122655818327
pn1	10.402	10.5	4.14017179784264	1.18396890466312	2.95620289317952
pn1	10.615	10.5	3.75122738082911	1.18396890466312	2.56725847616599
pn1	10.754	10.5	3.7535655024567	1.18396890466312	2.56959659779359
pn1	10.708	10.5	3.02369388926174	1.18396890466312	1.83972498459862
pn1	10.753	10.5	4.00173946519237	1.18396890466312	2.81777056052925
pn1	10.965	10.5	4.32628768989056	1.18396890466312	3.14231878522744
pn1	10.052	10.5	3.86491792207432	1.18396890466312	2.68094901741121
pn1	10.626	10.5	4.03993041801388	1.18396890466312	2.85596151335077
pn1	10.135	10.5	4.74834410852979	1.18396890466312	3.56437520386667
pn1	10.342	10.5	7.13498617296205	1.18396890466312	5.95101726829893
pn1	10.986	10.5	2.08107698360266	1.18396890466312	0.89710807893954
pn1	10.186	10.5	2.66563935882274	1.18396890466312	1.48167045415962
pn1	11.741	11.5	5.95070332840478	1.284687233263	4.66601609514178
pn1	11.517	11.5	3.84133699880894	1.284687233263	2.55664976554594
pn1	11.54	11.5	4.60787864132692	1.284687233263	3.32319140806392
pn1	11.722	11.5	3.29553682539452	1.284687233263	2.01084959213152
pn1	11.579	11.5	5.39437717348688	1.284687233263	4.10968994022388
pn1	11.511	11.5	5.61558279558704	1.284687233263	4.33089556232404
pn1	11.746	11.5	5.59491018717642	1.284687233263	4.31022295391342
pn1	11.354	11.5	4.71775684413463	1.284687233263	3.43306961087163
pn1	11.467	11.5	2.98119358984906	1.284687233263	1.69650635658606
pn1	11.122	11.5	5.49357584549664	1.284687233263	4.20888861223364
pn1	11.306	11.5	2.25459144485494	1.284687233263	0.969904211591941
pn1	11.098	11.5	6.03141054368444	1.284687233263	4.74672331042144
pn1	11.94	11.5	3.99777108587392	1.284687233263	2.71308385261092
pn1	11.883	11.5	4.45084750257731	1.284687233263	3.16616026931431
pn1	11.396	11.5	4.81595879709922	1.284687233263	3.53127156383622
pn1	11.767	11.5	7.06897116736147	1.284687233263	5.78428393409847
pn1	11.21	11.5	6.75447704302911	1.284687233263	5.46978980976611
pn1	11.804	11.5	3.53566233040531	1.284687233263	2.25097509714231
pn1	11.838	11.5	3.34738821771837	1.284687233263	2.06270098445537
pn1	11.859	11.5	4.31866567352312	1.284687233263	3.03397844026012
pn1	11.396	11.5	3.36969302641267	1.284687233263	2.08500579314967
pn1	11.121	11.5	2.48819781946488	1.284687233263	1.20351058620188
pn1	11.471	11.5	5.87921206914347	1.284687233263	4.59452483588047
pn1	11.071	11.5	4.09377144770295	1.284687233263	2.80908421443995
pn1	11.268	11.5	2.80779969604334	1.284687233263	1.52311246278034
pn1	11.158	11.5	4.42690487697222	1.284687233263	3.14221764370922
pn1	11.179	11.5	4.05744736882557	1.284687233263	2.77276013556257
pn1	11.388	11.5	5.78704300714722	1.284687233263	4.50235577388422
pn1	11.214	11.5	3.29139395056321	1.284687233263	2.00670671730021
pn1	11.051	11.5	5.0183295036101	1.284687233263	3.7336422703471
pn1	11.267	11.5	4.24319725104533	1.284687233263	2.95851001778233
pn1	11.662	11.5	3.78528403156595	1.284687233263	2.50059679830295
pn1	11.611	11.5	4.55169881432579	1.284687233263	3.26701158106279
pn1	11.528	11.5	3.01630152115154	1.284687233263	1.73161428788854
pn1	11.94	11.5	7.62381955812601	1.284687233263	6.33913232486301
pn1	11.057	11.5	6.97670615817131	1.284687233263	5.69201892490831
pn1	11.301	11.5	3.89158473851771	1.284687233263	2.60689750525471
pn1	11.894	11.5	3.67152799115799	1.284687233263	2.38684075789499
pn1	11.984	11.5	6.33552902630659	1.284687233263	5.05084179304359
pn1	11.369	11.5	4.91046779662506	1.284687233263	3.62578056336206
pn1	11.997	11.5	2.75354079774348	1.284687233263	1.46885356448048
pn1	11.447	11.5	4.91721509722339	1.284687233263	3.63252786396039
pn1	11.124	11.5	3.31120729948683	1.284687233263	2.02652006622383
pn1	11.883	11.5	8.90957344377621	1.284687233263	7.62488621051321
pn1	11.164	11.5	4.49972858599681	1.284687233263	3.21504135273381
pn1	11.202	11.5	5.92669376780745	1.284687233263	4.64200653454445
pn1	11.434	11.5	3.81505642049736	1.284687233263	2.53036918723436
pn1	11.353	11.5	3.11240838774423	1.284687233263	1.82772115448123
pn1	11.094	11.5	3.50987428383781	1.284687233263	2.22518705057481
pn1	11.024	11.5	2.73216623763519	1.284687233263	1.44747900437219
pn1	11.135	11.5	4.06400087467354	1.284687233263	2.77931364141054
pn1	11.162	11.5	5.19063947284449	1.284687233263	3.90595223958149
pn1	11.354	11.5	3.87734177454673	1.284687233263	2.59265454128373
pn1	11.559	11.5	7.34006422042989	1.284687233263	6.05537698716689
pn1	11.039	11.5	5.83709403821638	1.284687233263	4.55240680495338
pn1	11.71	11.5	3.25966680647704	1.284687233263	1.97497957321404
pn1	11.434	11.5	3.74186792632269	1.284687233263	2.45718069305969
pn1	11.518	11.5	4.66718283329023	1.284687233263	3.38249560002723
pn1	11.883	11.5	5.1694872129249	1.284687233263	3.8847999796619
pn1	11.775	11.5	4.17558311146952	1.284687233263	2.89089587820652
pn1	11.559	11.5	5.5026052703726	1.284687233263	4.2179180371096
pn1	11.386	11.5	5.2781446650573	1.284687233263	3.9934574317943
pn1	11.349	11.5	2.41870979571863	1.284687233263	1.13402256245563
pn1	11.072	11.5	4.3704801988134	1.284687233263	3.0857929655504
pn1	11.953	11.5	3.3227661491543	1.284687233263	2.0380789158913
pn1	11.008	11.5	3.14973526682695	1.284687233263	1.86504803356395
pn1	11.609	11.5	4.20696586763037	1.284687233263	2.92227863436737
pn1	11.196	11.5	3.99491661462489	1.284687233263	2.71022938136189
pn1	11.296	11.5	4.54221119092258	1.284687233263	3.25752395765958
pn1	11.838	11.5	4.6912808240918	1.284687233263	3.4065935908288
pn1	11.98	11.5	3.55045939786717	1.284687233263	2.26577216460417
pn1	11.164	11.5	2.73828109757509	1.284687233263	1.45359386431209
pn1	11.93	11.5	3.86422276945156	1.284687233263	2.57953553618856
pn1	11.409	11.5	4.53132042426903	1.284687233263	3.24663319100603
pn1	11.504	11.5	3.22972798801606	1.284687233263	1.94504075475306
pn1	11.929	11.5	3.41468681264942	1.284687233263	2.12999957938642
pn1	11.256	11.5	3.90818550342631	1.284687233263	2.62349827016331
pn1	11.742	11.5	6.96881644406523	1.284687233263	5.68412921080223
pn1	11.768	11.5	4.98106846153235	1.284687233263	3.69638122826935
pn1	11.955	11.5	6.80550777434098	1.284687233263	5.52082054107798
pn1	11.622	11.5	6.00787527135066	1.284687233263	4.72318803808766
pn1	11.977	11.5	4.44296779704736	1.284687233263	3.15828056378436
pn1	11.378	11.5	2.76746070008005	1.284687233263	1.48277346681705
pn1	11.533	11.5	3.68219662654396	1.284687233263	2.39750939328096
pn1	11.978	11.5	4.31763964666432	1.284687233263	3.03295241340132
pn1	11.337	11.5	4.91052865045711	1.284687233263	3.62584141719411
pn1	11.453	11.5	3.6947475499259	1.284687233263	2.4100603166629
pn1	11.542	11.5	5.65296030877429	1.284687233263	4.36827307551129
pn1	11.991	11.5	4.23365629079973	1.284687233263	2.94896905753673
pn1	11.64	11.5	4.54778533437006	1.284687233263	3.26309810110706
pn1	11.7	11.5	3.43915617652459	1.284687233263	2.15446894326159
pn1	11.064	11.5	4.64484094641096	1.284687233263	3.36015371314796
pn1	11.545	11.5	5.32794353913049	1.284687233263	4.04325630586749
pn1	11.736	11.5	6.5774934910471	1.284687233263	5.2928062577841
pn1	11.192	11.5	4.38267710576641	1.284687233263	3.09798987250341
pn1	11.404	11.5	6.25847468793091	1.284687233263	4.97378745466791
pn1	11.448	11.5	5.08173902768668	1.284687233263	3.79705179442368
pn1	11.179	11.5	4.23280547736854	1.284687233263	2.94811824410554
pn1	11.305	11.5	5.23466322957241	1.284687233263	3.94997599630941
pn1	11.71	11.5	3.32579549598871	1.284687233263	2.04110826272571
pn1	11.803	11.5	3.85248672153337	1.284687233263	2.56779948827037
pn1	11.006	11.5	8.46093808990421	1.284687233263	7.17625085664121
pn1	11.728	11.5	4.17648189849767	1.284687233263	2.89179466523467
pn1	11.361	11.5	3.03706842977518	1.284687233263	1.75238119651218
pn1	11.432	11.5	2.97001895126001	1.284687233263	1.68533171799701
pn1	11.33	11.5	4.60075870074661	1.284687233263	3.31607146748361
pn1	11.243	11.5	4.30682366983489	1.284687233263	3.02213643657189
pn1	11.981	11.5	4.4674887240932	1.284687233263	3.1828014908302
pn1	11.449	11.5	6.89311588174373	1.284687233263	5.60842864848073
pn1	11.528	11.5	6.2449562266266	1.284687233263	4.9602689933636
pn1	11.985	11.5	2.67906047933394	1.284687233263	1.39437324607094
pn1	11.629	11.5	4.10011680050568	1.284687233263	2.81542956724268
pn1	11.595	11.5	6.89035448602963	1.284687233263	5.60566725276663
pn1	11.814	11.5	4.51689118253734	1.284687233263	3.23220394927434
pn1	11.757	11.5	4.49053881275145	1.284687233263	3.20585157948845
pn1	11.481	11.5	3.79253391471477	1.284687233263	2.50784668145177
pn1	11.04	11.5	4.47996430865739	1.284687233263	3.19527707539439
pn1	11.869	11.5	2.0021922582439	1.284687233263	0.717505024980899
pn1	11.021	11.5	4.35074020388441	1.284687233263	3.06605297062141
pn1	11.687	11.5	5.84286902887081	1.284687233263	4.55818179560781
pn1	11.177	11.5	6.11198494473661	1.284687233263	4.82729771147361
pn1	11.231	11.5	6.43039022635936	1.284687233263	5.14570299309636
pn1	11.5	11.5	3.18369668828463	1.284687233263	1.89900945502163
pn1	11.545	11.5	6.55171418614735	1.284687233263	5.26702695288435
pn1	11.579	11.5	5.46476563124216	1.284687233263	4.18007839797916
pn1	11.654	11.5	3.13684823265438	1.284687233263	1.85216099939138
pn1	11.088	11.5	5.10495305428804	1.284687233263	3.82026582102504
pn1	11.103	11.5	3.65087755364386	1.284687233263	2.36619032038086
pn1	11.465	11.5	6.59515195552374	1.284687233263	5.31046472226074
pn1	11.573	11.5	2.19458247176526	1.284687233263	0.909895238502258
pn1	11.453	11.5	5.63575995836432	1.284687233263	4.35107272510132
pn1	11.545	11.5	4.39995651125868	1.284687233263	3.11526927799568
pn1	11.251	11.5	2.90140935954741	1.284687233263	1.61672212628441
pn1	11.196	11.5	3.14425935100845	1.284687233263	1.85957211774545
pn1	11.122	11.5	5.50489436264627	1.284687233263	4.22020712938327
pn1	11.129	11.5	6.24706955647903	1.284687233263	4.96238232321603
pn1	11.289	11.5	3.12396706849059	1.284687233263	1.83927983522759
pn1	11.446	11.5	2.35397892844214	1.284687233263	1.06929169517914
pn1	11.171	11.5	4.40680444661189	1.284687233263	3.12211721334889
pn1	11.28	11.5	4.83039162840463	1.284687233263	3.54570439514163
pn1	11.034	11.5	3.97905306369694	1.284687233263	2.69436583043394
pn1	11.906	11.5	4.37935713015186	1.284687233263	3.09466989688886
pn1	11.105	11.5	2.83854122764772	1.284687233263	1.55385399438472
pn1	11.071	11.5	2.85357558704733	1.284687233263	1.56888835378433
pn1	11.614	11.5	4.13099862109693	1.284687233263	2.84631138783393
pn1	11.831	11.5	3.52010072597228	1.284687233263	2.23541349270928
pn1	11.575	11.5	4.64375064506751	1.284687233263	3.35906341180451
pn1	11.355	11.5	4.3436687436644	1.284687233263	3.0589815104014
pn1	11.547	11.5	8.99219782926231	1.284687233263	7.70751059599931
pn1	11.977	11.5	4.53519306754497	1.284687233263	3.25050583428197
pn1	11.141	11.5	4.66663679578265	1.284687233263	3.38194956251965
pn1	11.262	11.5	2.5142992569329	1.284687233263	1.2296120236699
pn1	11.182	11.5	2.47648575834517	1.284687233263	1.19179852508217
pn1	11.613	11.5	6.39625984155537	1.284687233263	5.11157260829237
pn1	11.621	11.5	2.75005544835634	1.284687233263	1.46536821509334
pn1	11.079	11.5	4.22888806999686	1.284687233263	2.94420083673386
pn1	11.095	11.5	3.4652282639487	1.284687233263	2.1805410306857
pn1	11.919	11.5	3.73321308402153	1.284687233263	2.44852585075853
pn1	11.836	11.5	3.77928141970765	1.284687233263	2.49459418644465
pn1	11.826	11.5	4.25498448206167	1.284687233263	2.97029724879867
pn1	11.992	11.5	3.7778666209003	1.284687233263	2.4931793876373
pn1	11.795	11.5	3.46565546545115	1.284687233263	2.18096823218815
pn1	11.87	11.5	5.47720236394967	1.284687233263	4.19251513068667
pn1	11.459	11.5	3.82691915925258	1.284687233263	2.54223192598958
pn1	11.94	11.5	4.5397354408157	1.284687233263	3.2550482075527
pn1	11.396	11.5	3.02107172677753	1.284687233263	1.73638449351453
pn1	11.305	11.5	4.85587004256643	1.284687233263	3.57118280930343
pn1	11.317	11.5	5.45014073662782	1.284687233263	4.16545350336482
pn1	11.455	11.5	3.23645852319363	1.284687233263	1.95177128993063
pn1	11.465	11.5	5.48861573030595	1.284687233263	4.20392849704295
pn1	11.216	11.5	2.90254581858582	1.284687233263	1.61785858532282
pn1	11.839	11.5	4.38524449557874	1.284687233263	3.10055726231574
pn1	11.138	11.5	6.24949357449413	1.284687233263	4.96480634123113
pn1	11.269	11.5	3.107052236997	1.284687233263	1.822365003734
pn1	11.057	11.5	7.33513223060503	1.284687233263	6.05044499734203
pn1	11.42	11.5	3.92527504158416	1.284687233263	2.64058780832116
pn1	11.238	11.5	2.75714156248316	1.284687233263	1.47245432922016
pn1	11.04	11.5	2.96485144316911	1.284687233263	1.68016420990611
pn1	11.213	11.5	4.59093783821175	1.284687233263	3.30625060494875
pn1	11.072	11.5	2.90636373142015	1.284687233263	1.62167649815715
pn1	11.944	11.5	3.56392794298169	1.284687233263	2.27924070971869
pn1	11.814	11.5	3.28409322215846	1.284687233263	1.99940598889546
pn1	11.491	11.5	1.87583390020445	1.284687233263	0.591146666941445
pn1	11.473	11.5	3.69527373920235	1.284687233263	2.41058650593935
pn1	11.214	11.5	5.94080518445932	1.284687233263	4.65611795119632
pn1	11.344	11.5	4.69672236446319	1.284687233263	3.41203513120019
pn1	11.906	11.5	4.01761412268369	1.284687233263	2.73292688942069
pn1	11.913	11.5	5.10497146668968	1.284687233263	3.82028423342668
pn1	11.057	11.5	4.37433852602475	1.284687233263	3.08965129276175
pn1	11.822	11.5	4.78974300003564	1.284687233263	3.50505576677264
pn1	11.019	11.5	6.44353642775421	1.284687233263	5.15884919449121
pn1	11.888	11.5	6.5621281729509	1.284687233263	5.2774409396879
pn1	11.763	11.5	4.28161945687469	1.284687233263	2.99693222361169
pn1	11.095	11.5	3.48125596397115	1.284687233263	2.19656873070815
pn1	11.801	11.5	6.04183006265453	1.284687233263	4.75714282939153
pn1	11.97	11.5	4.86079400863829	1.284687233263	3.57610677537529
pn1	11.886	11.5	2.57242526634215	1.284687233263	1.28773803307915
pn1	11.018	11.5	6.00763721926789	1.284687233263	4.72294998600489
pn1	11.216	11.5	3.58806026700009	1.284687233263	2.30337303373709
pn1	11.004	11.5	3.50464752666546	1.284687233263	2.21996029340246
pn1	11.125	11.5	4.67791004207318	1.284687233263	3.39322280881018
pn1	11.506	11.5	3.41427375829044	1.284687233263	2.12958652502744
pn1	11.758	11.5	4.1116735386592	1.284687233263	2.8269863053962
pn1	11.561	11.5	2.50381225397695	1.284687233263	1.21912502071395
pn1	11.491	11.5	4.25709189967505	1.284687233263	2.97240466641205
pn1	11.612	11.5	4.46717355952096	1.284687233263	3.18248632625796
pn1	11.067	11.5	6.43247830250495	1.284687233263	5.14779106924195
pn1	11.243	11.5	5.67171270639838	1.284687233263	4.38702547313538
pn1	11.976	11.5	5.89703252897039	1.284687233263	4.61234529570739
pn1	11.286	11.5	5.46185423357702	1.284687233263	4.17716700031402
pn1	11.135	11.5	4.57400024459778	1.284687233263	3.28931301133478
pn1	11.675	11.5	5.7191154766709	1.284687233263	4.4344282434079
pn1	11.822	11.5	4.77183769957819	1.284687233263	3.48715046631519
pn1	11.969	11.5	4.48364113012956	1.284687233263	3.19895389686656
pn1	11.306	11.5	3.59943372574272	1.284687233263	2.31474649247972
pn1	11.535	11.5	2.12107091595617	1.284687233263	0.83638368269317
pn1	11.034	11.5	5.1961236235674	1.284687233263	3.9114363903044
pn1	11.364	11.5	3.17515160247861	1.284687233263	1.89046436921561
pn1	11.072	11.5	4.82591800602812	1.284687233263	3.54123077276512
pn1	11.306	11.5	8.34463754849514	1.284687233263	7.05995031523214
pn1	11.539	11.5	4.34366017091776	1.284687233263	3.05897293765476
pn1	11.805	11.5	4.66352801379342	1.284687233263	3.37884078053042
pn1	11.445	11.5	4.12419511199723	1.284687233263	2.83950787873423
pn1	11.874	11.5	3.99502704680449	1.284687233263	2.71033981354149
pn1	11.559	11.5	6.01603128959616	1.284687233263	4.73134405633316
pn1	11.72	11.5	3.6948352622154	1.284687233263	2.4101480289524
pn1	11.163	11.5	4.12506150840138	1.284687233263	2.84037427513838
pn1	11.297	11.5	4.57729192592539	1.284687233263	3.29260469266239
pn1	11.305	11.5	3.88133722347402	1.284687233263	2.59664999021102
pn1	11.567	11.5	4.52798364100344	1.284687233263	3.24329640774044
pn1	12	11.5	3.79702958129692	1.284687233263	2.51234234803392
pn1	11.679	11.5	2.87796441778043	1.284687233263	1.59327718451743
pn1	11.306	11.5	3.62733100582558	1.284687233263	2.34264377256258
pn1	11.136	11.5	3.43122334530365	1.284687233263	2.14653611204065
pn1	11.376	11.5	3.24918377316732	1.284687233263	1.96449653990432
pn1	11.809	11.5	4.01899779777541	1.284687233263	2.73431056451241
pn1	11.401	11.5	3.29311926861211	1.284687233263	2.00843203534911
pn1	11.881	11.5	6.6771789092527	1.284687233263	5.3924916759897
pn1	11.143	11.5	3.45322624973332	1.284687233263	2.16853901647032
pn1	11.479	11.5	3.0335678774876	1.284687233263	1.7488806442246
pn1	11.429	11.5	5.9284554038963	1.284687233263	4.6437681706333
pn1	11.799	11.5	5.65759913600227	1.284687233263	4.37291190273927
pn1	11.146	11.5	3.12055760691482	1.284687233263	1.83587037365182
pn1	11.788	11.5	3.90923893773618	1.284687233263	2.62455170447318
pn1	11.155	11.5	6.73797881323794	1.284687233263	5.45329157997494
pn1	11.003	11.5	4.27870324495775	1.284687233263	2.99401601169475
pn1	11.592	11.5	2.72623934466715	1.284687233263	1.44155211140415
pn1	11.976	11.5	4.07295584756761	1.284687233263	2.78826861430461
pn1	11.27	11.5	6.46258874481982	1.284687233263	5.17790151155682
pn1	11.668	11.5	5.0730142098132	1.284687233263	3.7883269765502
pn1	11.03	11.5	2.94266023392534	1.284687233263	1.65797300066234
pn1	11.429	11.5	4.97662617402287	1.284687233263	3.69193894075987
pn1	11.893	11.5	5.11978196338027	1.284687233263	3.83509473011727
pn1	11.046	11.5	2.87065549670156	1.284687233263	1.58596826343856
pn1	11.746	11.5	3.79747612426716	1.284687233263	2.51278889100416
pn1	11.795	11.5	4.29844142398474	1.284687233263	3.01375419072174
pn1	11.779	11.5	5.54071695696042	1.284687233263	4.25602972369742
pn1	11.649	11.5	3.3202009130862	1.284687233263	2.0355136798232
pn1	11.453	11.5	6.65411986777531	1.284687233263	5.36943263451231
pn1	11.559	11.5	4.47657524430639	1.284687233263	3.19188801104339
pn1	11.153	11.5	3.05524151243183	1.284687233263	1.77055427916883
pn1	11.593	11.5	5.49180597450338	1.284687233263	4.20711874124038
pn1	11.764	11.5	3.75004831143919	1.284687233263	2.46536107817619
pn1	11.414	11.5	3.19189535911193	1.284687233263	1.90720812584893
pn1	11.483	11.5	3.4646915171025	1.284687233263	2.1800042838395
pn1	11.805	11.5	4.80871444611695	1.284687233263	3.52402721285395
pn1	11.068	11.5	3.11280805510477	1.284687233263	1.82812082184177
pn1	11.587	11.5	5.22618609228532	1.284687233263	3.94149885902232
pn1	11.182	11.5	3.84201099406192	1.284687233263	2.55732376079892
pn1	11.105	11.5	4.02498588241773	1.284687233263	2.74029864915473
pn1	11.746	11.5	5.34208861331473	1.284687233263	4.05740138005173
pn1	11.418	11.5	3.55382215275435	1.284687233263	2.26913491949135
pn1	11.378	11.5	3.34758273038349	1.284687233263	2.06289549712049
pn1	11.559	11.5	6.3136712251156	1.284687233263	5.0289839918526
pn1	11.484	11.5	3.63212177759744	1.284687233263	2.34743454433444
pn1	11.366	11.5	3.5847625045123	1.284687233263	2.3000752712493
pn1	11.559	11.5	3.2238395668322	1.284687233263	1.9391523335692
pn1	11.359	11.5	4.15546511331313	1.284687233263	2.87077788005013
pn1	11.27	11.5	6.72388690697497	1.284687233263	5.43919967371197
pn1	11.265	11.5	2.59583490359587	1.284687233263	1.31114767033287
pn1	11.538	11.5	3.76091221963529	1.284687233263	2.47622498637229
pn1	11.135	11.5	3.02999663171295	1.284687233263	1.74530939844995
pn1	11.42	11.5	5.10650151192845	1.284687233263	3.82181427866545
pn1	11.676	11.5	5.27388291199058	1.284687233263	3.98919567872758
pn1	11.147	11.5	3.52054562196164	1.284687233263	2.23585838869864
pn1	11.602	11.5	5.98840588804956	1.284687233263	4.70371865478656
pn1	11.057	11.5	3.33850444507471	1.284687233263	2.05381721181171
pn1	11.511	11.5	4.33550968483881	1.284687233263	3.05082245157581
pn1	11.805	11.5	3.79274316574726	1.284687233263	2.50805593248426
pn1	11.477	11.5	4.95366519125333	1.284687233263	3.66897795799033
pn1	11.617	11.5	8.91293370707693	1.284687233263	7.62824647381393
pn1	11.021	11.5	3.95955986251848	1.284687233263	2.67487262925548
pn1	11.474	11.5	3.3603717058482	1.284687233263	2.0756844725852
pn1	11.757	11.5	4.42181270769907	1.284687233263	3.13712547443607
pn1	11.733	11.5	2.53844843083263	1.284687233263	1.25376119756963
pn1	11.644	11.5	6.23695122385882	1.284687233263	4.95226399059582
pn1	11.306	11.5	2.92282163129487	1.284687233263	1.63813439803187
pn1	11.025	11.5	3.47941109200238	1.284687233263	2.19472385873938
pn1	11.243	11.5	2.86238794828919	1.284687233263	1.57770071502619
pn1	11.11	11.5	4.12985857248481	1.284687233263	2.84517133922181
pn1	11.355	11.5	4.45357114442198	1.284687233263	3.16888391115898
pn1	11.43	11.5	4.71614770158328	1.284687233263	3.43146046832028
pn1	11.328	11.5	3.09212020156343	1.284687233263	1.80743296830043
pn1	11.205	11.5	3.09071579140472	1.284687233263	1.80602855814172
pn1	11.422	11.5	3.19326467590879	1.284687233263	1.90857744264579
pn1	11.099	11.5	3.11406892454513	1.284687233263	1.82938169128213
pn1	11.605	11.5	4.97328436535408	1.284687233263	3.68859713209108
pn1	11.079	11.5	5.31673743898358	1.284687233263	4.03205020572058
pn1	11.764	11.5	2.72318246369083	1.284687233263	1.43849523042783
pn1	11.838	11.5	2.75516928176262	1.284687233263	1.47048204849962
pn1	11.843	11.5	4.27741158964399	1.284687233263	2.99272435638099
pn1	11.582	11.5	3.71809278600414	1.284687233263	2.43340555274114
pn1	11.328	11.5	3.52852697577316	1.284687233263	2.24383974251016
pn1	11.003	11.5	4.82472871691068	1.284687233263	3.54004148364768
pn1	11.182	11.5	4.59101262803587	1.284687233263	3.30632539477287
pn1	11.38	11.5	5.8289433832163	1.284687233263	4.5442561499533
pn1	11.299	11.5	4.42646369724741	1.284687233263	3.14177646398441
pn1	11.68	11.5	3.67149682521208	1.284687233263	2.38680959194908
pn1	11.435	11.5	4.72677178402489	1.284687233263	3.44208455076189
pn1	11.455	11.5	2.55204062620409	1.284687233263	1.26735339294109
pn1	11.018	11.5	4.72742631111925	1.284687233263	3.44273907785625
pn1	11.92	11.5	3.21845816237813	1.284687233263	1.93377092911513
pn1	11.74	11.5	4.19264093468783	1.284687233263	2.90795370142483
pn1	11.736	11.5	6.39132531791376	1.284687233263	5.10663808465076
pn1	11.419	11.5	4.87247781770134	1.284687233263	3.58779058443834
pn1	11.42	11.5	3.27998683428822	1.284687233263	1.99529960102522
pn1	11.801	11.5	3.93748736258901	1.284687233263	2.65280012932601
pn1	11.573	11.5	6.39891633725641	1.284687233263	5.11422910399341
pn1	11.894	11.5	5.59812686752851	1.284687233263	4.31343963426551
pn1	11.306	11.5	6.98576387733421	1.284687233263	5.70107664407121
pn1	11.71	11.5	2.87861767796642	1.284687233263	1.59393044470342
pn1	11.846	11.5	5.25036178680027	1.284687233263	3.96567455353727
pn1	11.473	11.5	8.33510680797706	1.284687233263	7.05041957471406
pn1	11.195	11.5	4.49475453481405	1.284687233263	3.21006730155105
pn1	11.643	11.5	3.83572505926175	1.284687233263	2.55103782599875
pn1	11.404	11.5	2.22715468596467	1.284687233263	0.942467452701665
pn1	11.116	11.5	3.92273915555996	1.284687233263	2.63805192229696
pn1	11.357	11.5	3.37743835519482	1.284687233263	2.09275112193182
pn1	11.554	11.5	4.06014558804228	1.284687233263	2.77545835477928
pn1	11.447	11.5	3.38791066201368	1.284687233263	2.10322342875068
pn1	11.777	11.5	3.58893815004013	1.284687233263	2.30425091677713
pn1	11.943	11.5	5.49822075388481	1.284687233263	4.21353352062181
pn1	11.508	11.5	2.50838271038323	1.284687233263	1.22369547712023
pn1	11.448	11.5	3.11495411342343	1.284687233263	1.83026688016043
pn1	11.47	11.5	2.37743100712627	1.284687233263	1.09274377386327
pn1	11.521	11.5	3.4302591858036	1.284687233263	2.1455719525406
pn1	11.547	11.5	5.74161644501119	1.284687233263	4.45692921174819
pn1	11.209	11.5	3.6349182666734	1.284687233263	2.3502310334104
pn1	11.197	11.5	4.32093474864453	1.284687233263	3.03624751538153
pn1	11.265	11.5	3.26904560245125	1.284687233263	1.98435836918825
pn1	11.528	11.5	4.08766465374634	1.284687233263	2.80297742048334
pn1	11.414	11.5	2.89386234415549	1.284687233263	1.60917511089249
pn1	11.902	11.5	3.36490297255555	1.284687233263	2.08021573929255
pn1	11.2	11.5	4.23726085626452	1.284687233263	2.95257362300152
pn1	11.202	11.5	2.74786462594193	1.284687233263	1.46317739267893
pn1	11.446	11.5	2.78612090900507	1.284687233263	1.50143367574207
pn1	11.521	11.5	7.54093672333238	1.284687233263	6.25624949006938
pn1	11.014	11.5	3.77353400542541	1.284687233263	2.48884677216241
pn1	11.036	11.5	4.46494405417097	1.284687233263	3.18025682090797
pn1	11.879	11.5	4.02369279127448	1.284687233263	2.73900555801148
pn1	11.37	11.5	3.49032977287036	1.284687233263	2.20564253960736
pn1	11.482	11.5	3.15942099246899	1.284687233263	1.87473375920599
pn1	11.339	11.5	3.37411656367828	1.284687233263	2.08942933041528
pn1	11.662	11.5	3.94271036126652	1.284687233263	2.65802312800352
pn1	11.774	11.5	4.75838904492508	1.284687233263	3.47370181166208
pn1	11.369	11.5	4.23868549472687	1.284687233263	2.95399826146387
pn1	11.649	11.5	4.85073724776488	1.284687233263	3.56605001450188
pn1	11.113	11.5	3.32690083131149	1.284687233263	2.04221359804849
pn1	11.776	11.5	3.60934943748424	1.284687233263	2.32466220422124
pn1	11.022	11.5	4.3776001393937	1.284687233263	3.0929129061307
pn1	11.031	11.5	3.26790572276025	1.284687233263	1.98321848949725
pn1	11.774	11.5	2.99251100901143	1.284687233263	1.70782377574843
pn1	11.387	11.5	4.16216984579022	1.284687233263	2.87748261252722
pn1	11.2	11.5	2.49038488338446	1.284687233263	1.20569765012146
pn1	11.969	11.5	4.52321343537745	1.284687233263	3.23852620211445
pn1	11.517	11.5	3.27724959429371	1.284687233263	1.99256236103071
pn1	11.913	11.5	2.88631841157393	1.284687233263	1.60163117831093
pn1	11.4	11.5	3.53994431177568	1.284687233263	2.25525707851268
pn1	11.903	11.5	4.84461668673731	1.284687233263	3.55992945347431
pn1	11.251	11.5	5.77919586116238	1.284687233263	4.49450862789938
pn1	11.129	11.5	2.59660809777424	1.284687233263	1.31192086451124
pn1	11.214	11.5	3.00161345003981	1.284687233263	1.71692621677681
pn1	11.559	11.5	4.91887922359801	1.284687233263	3.63419199033501
pn1	11.44	11.5	3.36150157696308	1.284687233263	2.07681434370008
pn1	11.654	11.5	2.67313840061771	1.284687233263	1.38845116735471
pn1	11.865	11.5	4.10426022433062	1.284687233263	2.81957299106762
pn1	11.169	11.5	6.62215294016493	1.284687233263	5.33746570690193
pn1	11.007	11.5	7.03217246237831	1.284687233263	5.74748522911531
pn1	11.496	11.5	5.28250392783825	1.284687233263	3.99781669457525
pn1	11.671	11.5	3.9207598646131	1.284687233263	2.6360726313501
pn1	11.291	11.5	2.60449046381178	1.284687233263	1.31980323054878
pn1	11.589	11.5	3.55032785054806	1.284687233263	2.26564061728506
pn1	11.187	11.5	6.77477397087766	1.284687233263	5.49008673761466
pn1	11.12	11.5	4.81152254851963	1.284687233263	3.52683531525663
pn1	11.971	11.5	7.65026103380061	1.284687233263	6.36557380053761
pn1	11.124	11.5	2.80328865763963	1.284687233263	1.51860142437663
pn1	11.437	11.5	4.21253519682604	1.284687233263	2.92784796356304
pn1	11.49	11.5	3.51596781748681	1.284687233263	2.23128058422382
pn1	11.879	11.5	4.14905193868231	1.284687233263	2.86436470541931
pn1	11.618	11.5	3.85214436066145	1.284687233263	2.56745712739845
pn1	11.562	11.5	2.66408748052973	1.284687233263	1.37940024726673
pn1	11.159	11.5	2.68422511576586	1.284687233263	1.39953788250286
pn1	11.813	11.5	7.17740023814499	1.284687233263	5.89271300488199
pn1	11.195	11.5	6.90950883144933	1.284687233263	5.62482159818633
pn1	11.141	11.5	3.65990790758596	1.284687233263	2.37522067432296
pn1	11.276	11.5	2.56080606960597	1.284687233263	1.27611883634297
pn1	11.155	11.5	5.32415126007551	1.284687233263	4.03946402681251
pn1	11.684	11.5	4.11696435916481	1.284687233263	2.83227712590181
pn1	11.312	11.5	4.05973967060044	1.284687233263	2.77505243733744
pn1	11.076	11.5	3.9028600963222	1.284687233263	2.6181728630592
pn1	11.122	11.5	4.31205992882002	1.284687233263	3.02737269555702
pn1	11.216	11.5	4.31636353209324	1.284687233263	3.03167629883024
pn1	11.194	11.5	8.08990416767245	1.284687233263	6.80521693440945
pn1	11.463	11.5	3.61226493148644	1.284687233263	2.32757769822344
pn1	11.279	11.5	4.36436964636195	1.284687233263	3.07968241309895
pn1	11.391	11.5	3.77075580206026	1.284687233263	2.48606856879726
pn1	11.914	11.5	4.15043755636686	1.284687233263	2.86575032310386
pn1	11.406	11.5	3.55918476473427	1.284687233263	2.27449753147127
pn1	11.25	11.5	6.18140227499581	1.284687233263	4.89671504173281
pn1	11.88	11.5	4.35968411244538	1.284687233263	3.07499687918238
pn1	11.6	11.5	4.41773545872134	1.284687233263	3.13304822545834
pn1	11.255	11.5	4.13530061961954	1.284687233263	2.85061338635655
pn1	11.164	11.5	5.944003790252	1.284687233263	4.659316556989
pn1	11.364	11.5	4.38548343449737	1.284687233263	3.10079620123437
pn1	11.369	11.5	4.88871506436824	1.284687233263	3.60402783110524
pn1	11.121	11.5	3.79989494795794	1.284687233263	2.51520771469494
pn1	11.147	11.5	5.25962993944347	1.284687233263	3.97494270618047
pn1	11.592	11.5	4.56103483102736	1.284687233263	3.27634759776436
pn1	11.289	11.5	4.74189440470763	1.284687233263	3.45720717144463
pn1	11.213	11.5	3.52878420040261	1.284687233263	2.24409696713961
pn1	11.147	11.5	3.15695402626014	1.284687233263	1.87226679299714
pn1	11.749	11.5	3.00884580762284	1.284687233263	1.72415857435984
pn1	11.674	11.5	5.09062204018532	1.284687233263	3.80593480692232
pn1	11.18	11.5	3.10482344956176	1.284687233263	1.82013621629876
pn1	11.814	11.5	4.12750668378626	1.284687233263	2.84281945052326
pn1	11.904	11.5	5.37488042496499	1.284687233263	4.09019319170199
pn1	11.286	11.5	5.58064876857351	1.284687233263	4.29596153531051
pn1	11.21	11.5	2.9564244332232	1.284687233263	1.6717371999602
pn1	11.899	11.5	3.64578306170536	1.284687233263	2.36109582844236
pn1	11.053	11.5	3.94710399949459	1.284687233263	2.66241676623159
pn1	11.214	11.5	7.12449237093118	1.284687233263	5.83980513766818
pn1	11.669	11.5	4.41685225466615	1.284687233263	3.13216502140315
pn1	11.504	11.5	5.69078972817721	1.284687233263	4.40610249491421
pn1	11.208	11.5	4.72317887411711	1.284687233263	3.43849164085411
pn1	11.128	11.5	5.86060232540187	1.284687233263	4.57591509213887
pn1	11.087	11.5	3.03196338026694	1.284687233263	1.74727614700394
pn1	11.277	11.5	5.49174064426176	1.284687233263	4.20705341099876
pn1	11.885	11.5	3.84317916803985	1.284687233263	2.55849193477685
pn1	11.103	11.5	1.92936386165834	1.284687233263	0.644676628395336
pn1	11.105	11.5	3.26759271193223	1.284687233263	1.98290547866923
pn1	11.057	11.5	5.95321201812929	1.284687233263	4.66852478486629
pn1	11.81	11.5	8.10967009199275	1.284687233263	6.82498285872975
pn1	11.733	11.5	3.10284631235913	1.284687233263	1.81815907909613
pn1	11.103	11.5	4.47171284998133	1.284687233263	3.18702561671833
pn1	11.391	11.5	4.21937020971388	1.284687233263	2.93468297645088
pn1	11.76	11.5	5.33286640721509	1.284687233263	4.04817917395209
pn1	11.489	11.5	5.51192929367493	1.284687233263	4.22724206041193
pn1	11.087	11.5	4.6186872700878	1.284687233263	3.3340000368248
pn1	11.629	11.5	3.14912280109049	1.284687233263	1.86443556782749
pn1	11.608	11.5	6.59433889596199	1.284687233263	5.30965166269899
pn1	11.376	11.5	3.08881171258477	1.284687233263	1.80412447932177
pn1	11.361	11.5	3.60861868473627	1.284687233263	2.32393145147327
pn1	11.896	11.5	3.53496075878014	1.284687233263	2.25027352551714
pn1	11.589	11.5	4.02553229999782	1.284687233263	2.74084506673482
pn1	11.433	11.5	3.16364820116748	1.284687233263	1.87896096790448
pn1	11.658	11.5	4.86550961051351	1.284687233263	3.58082237725051
pn1	11.224	11.5	4.1041333223422	1.284687233263	2.8194460890792
pn1	11.119	11.5	4.80809019813264	1.284687233263	3.52340296486964
pn1	11.028	11.5	5.85022985096259	1.284687233263	4.56554261769959
pn1	11.098	11.5	3.55767135822544	1.284687233263	2.27298412496244
pn1	11.014	11.5	6.02418912374367	1.284687233263	4.73950189048067
pn1	11.878	11.5	4.40257204358908	1.284687233263	3.11788481032608
pn1	11.253	11.5	6.30932771422871	1.284687233263	5.02464048096572
pn1	11.91	11.5	4.22660902852959	1.284687233263	2.94192179526659
pn1	11.197	11.5	3.6243201136231	1.284687233263	2.3396328803601
pn1	11.523	11.5	3.4507499506328	1.284687233263	2.1660627173698
pn1	11.419	11.5	6.10992296690345	1.284687233263	4.82523573364045
pn1	11.737	11.5	4.57935605750277	1.284687233263	3.29466882423977
pn1	11.013	11.5	4.51788410085739	1.284687233263	3.23319686759439
pn1	11.007	11.5	3.47566176114115	1.284687233263	2.19097452787815
pn1	11.408	11.5	5.72147217962125	1.284687233263	4.43678494635825
pn1	11.611	11.5	4.41825594691012	1.284687233263	3.13356871364712
pn1	11.181	11.5	3.96728264033164	1.284687233263	2.68259540706864
pn1	11.736	11.5	2.32873835521171	1.284687233263	1.04405112194871
pn1	11.647	11.5	3.91572943600787	1.284687233263	2.63104220274487
pn1	11.046	11.5	3.9864674337825	1.284687233263	2.7017802005195
pn1	11.945	11.5	5.05477224957149	1.284687233263	3.77008501630849
pn1	11.064	11.5	2.30550017289076	1.284687233263	1.02081293962776
pn1	11.079	11.5	4.59614618298245	1.284687233263	3.31145894971945
pn1	11.028	11.5	7.84502049266519	1.284687233263	6.56033325940219
pn1	11.249	11.5	3.85624589204961	1.284687233263	2.57155865878661
pn1	11.751	11.5	3.86270598452041	1.284687233263	2.57801875125741
pn1	11.357	11.5	7.920684019032	1.284687233263	6.635996785769
pn1	11.234	11.5	3.77683392165743	1.284687233263	2.49214668839443
pn1	11.484	11.5	8.58788686947448	1.284687233263	7.30319963621148
pn1	11.618	11.5	4.48868465012129	1.284687233263	3.20399741685829
pn1	11.434	11.5	5.93164704169294	1.284687233263	4.64695980842994
pn1	11.671	11.5	2.56899164904679	1.284687233263	1.28430441578379
pn1	11.474	11.5	4.8205519733956	1.284687233263	3.5358647401326
pn1	11.562	11.5	4.93155274147991	1.284687233263	3.64686550821691
pn1	11.962	11.5	4.74668804813846	1.284687233263	3.46200081487546
pn1	11.343	11.5	4.41422004137554	1.284687233263	3.12953280811254
pn1	11.779	11.5	5.68093791084783	1.284687233263	4.39625067758483
pn1	11.143	11.5	3.65805391387692	1.284687233263	2.37336668061392
pn1	11.224	11.5	3.66220054720306	1.284687233263	2.37751331394006
pn1	11.805	11.5	2.96232539679992	1.284687233263	1.67763816353692
pn1	11.878	11.5	5.03133465587306	1.284687233263	3.74664742261006
pn1	11.21	11.5	6.55081092270964	1.284687233263	5.26612368944664
pn1	11.967	11.5	5.7186014497148	1.284687233263	4.4339142164518
pn1	11.403	11.5	3.90228344186233	1.284687233263	2.61759620859933
pn1	11.746	11.5	3.47603651263707	1.284687233263	2.19134927937407
pn1	11.34	11.5	3.84514557875162	1.284687233263	2.56045834548862
pn1	11.99	11.5	4.33528704680787	1.284687233263	3.05059981354487
pn1	11.889	11.5	2.79631618519362	1.284687233263	1.51162895193062
pn1	11.317	11.5	4.01348180542213	1.284687233263	2.72879457215913
pn1	11.94	11.5	4.32702397480508	1.284687233263	3.04233674154208
pn1	11.452	11.5	5.758026075677	1.284687233263	4.473338842414
pn1	11.937	11.5	2.35359788463465	1.284687233263	1.06891065137165
pn1	11.78	11.5	6.55703401885464	1.284687233263	5.27234678559164
pn1	11.959	11.5	6.09751060106694	1.284687233263	4.81282336780394
pn1	11.044	11.5	4.31131612691584	1.284687233263	3.02662889365284
pn1	11.754	11.5	5.40531840532385	1.284687233263	4.12063117206085
pn1	11.186	11.5	4.30942184552063	1.284687233263	3.02473461225763
pn1	11.862	11.5	4.38506818416388	1.284687233263	3.10038095090088
pn1	11.411	11.5	4.40019401434782	1.284687233263	3.11550678108482
pn1	11.313	11.5	4.81510329610706	1.284687233263	3.53041606284406
pn1	11.758	11.5	3.37362850834377	1.284687233263	2.08894127508077
pn1	11.141	11.5	2.51750575978775	1.284687233263	1.23281852652475
pn1	11.489	11.5	5.66491506730746	1.284687233263	4.38022783404446
pn1	11.419	11.5	4.36644699601667	1.284687233263	3.08175976275367
pn1	11.946	11.5	4.13914247702208	1.284687233263	2.85445524375908
pn1	11.122	11.5	2.92077506751355	1.284687233263	1.63608783425055
pn1	11.43	11.5	5.37830242893362	1.284687233263	4.09361519567062
pn1	11.658	11.5	4.6767669106507	1.284687233263	3.3920796773877
pn1	11.286	11.5	3.66942340297332	1.284687233263	2.38473616971032
pn1	11.375	11.5	4.14933116528712	1.284687233263	2.86464393202412
pn1	11.795	11.5	4.78435838608036	1.284687233263	3.49967115281736
pn1	11.719	11.5	3.8262775546236	1.284687233263	2.5415903213606
pn1	11.675	11.5	3.38944214308193	1.284687233263	2.10475490981893
pn1	11.741	11.5	3.19164835421001	1.284687233263	1.90696112094701
pn1	11.733	11.5	3.33228633210263	1.284687233263	2.04759909883963
pn1	11.146	11.5	3.82210621658424	1.284687233263	2.53741898332124
pn1	11.928	11.5	9.23470600884505	1.284687233263	7.95001877558205
pn1	11.121	11.5	5.11148075743553	1.284687233263	3.82679352417253
pn1	11.28	11.5	2.7538654641285	1.284687233263	1.4691782308655
pn1	11.249	11.5	4.10120621501327	1.284687233263	2.81651898175027
pn1	11.124	11.5	5.03438955202627	1.284687233263	3.74970231876327
pn1	11.484	11.5	3.70940361048615	1.284687233263	2.42471637722315
pn1	11.144	11.5	5.63580577821705	1.284687233263	4.35111854495405
pn1	11.54	11.5	4.55650926540767	1.284687233263	3.27182203214467
pn1	11.317	11.5	3.85483417605263	1.284687233263	2.57014694278963
pn1	11.738	11.5	2.88994962434478	1.284687233263	1.60526239108178
pn1	11.01	11.5	3.12168211478426	1.284687233263	1.83699488152126
pn1	11.325	11.5	4.35042161865957	1.284687233263	3.06573438539657
pn1	11.113	11.5	4.56956631868354	1.284687233263	3.28487908542054
pn1	11.197	11.5	2.43900566781021	1.284687233263	1.15431843454721
pn1	11.101	11.5	4.75293462431859	1.284687233263	3.46824739105559
pn1	11.778	11.5	5.70422981008368	1.284687233263	4.41954257682068
pn1	11.103	11.5	4.68251719659192	1.284687233263	3.39782996332892
pn1	11.004	11.5	3.95864836417636	1.284687233263	2.67396113091336
pn1	11.426	11.5	5.77467177360246	1.284687233263	4.48998454033946
pn1	11.959	11.5	3.8189030921517	1.284687233263	2.5342158588887
pn1	11.508	11.5	4.76309856564013	1.284687233263	3.47841133237713
pn1	11.555	11.5	5.35045510727082	1.284687233263	4.06576787400782
pn1	11.921	11.5	5.69842601837895	1.284687233263	4.41373878511595
pn1	11.948	11.5	5.23717065238855	1.284687233263	3.95248341912555
pn1	11.196	11.5	4.88099089295587	1.284687233263	3.59630365969287
pn1	11.153	11.5	3.60999197117935	1.284687233263	2.32530473791635
pn1	11.353	11.5	3.45669242657379	1.284687233263	2.17200519331079
pn1	11.013	11.5	7.36646882907092	1.284687233263	6.08178159580792
pn1	11.384	11.5	3.03259911488714	1.284687233263	1.74791188162414
pn1	11.676	11.5	5.36926172857316	1.284687233263	4.08457449531016
pn1	11.095	11.5	3.79470704264228	1.284687233263	2.51001980937928
pn1	11.158	11.5	3.74698530707241	1.284687233263	2.46229807380941
pn1	11.426	11.5	7.83352781784493	1.284687233263	6.54884058458193
pn1	11.121	11.5	4.44231419901914	1.284687233263	3.15762696575614
pn1	11.171	11.5	6.05007041476722	1.284687233263	4.76538318150422
pn1	11.533	11.5	5.61189896388855	1.284687233263	4.32721173062555
pn1	11.682	11.5	5.25322322604534	1.284687233263	3.96853599278234
pn1	11.299	11.5	4.32846094450891	1.284687233263	3.04377371124591
pn1	11.631	11.5	2.16066720800254	1.284687233263	0.875979974739536
pn1	11.453	11.5	3.81164336934788	1.284687233263	2.52695613608488
pn1	11.087	11.5	5.69947784793822	1.284687233263	4.41479061467522
pn1	11.93	11.5	4.82651201713265	1.284687233263	3.54182478386965
pn1	11.071	11.5	7.74480939194648	1.284687233263	6.46012215868348
pn1	11.006	11.5	3.21875077598138	1.284687233263	1.93406354271838
pn1	11.307	11.5	2.69080205941868	1.284687233263	1.40611482615568
[truncated: 7,243 more rows]
