# Supplementary material for: TOR regulates variability of protein synthesis rates
Source: EMBO J. 2024 Mar 18;43(8):1618–33. doi: 10.1038/s44318-024-00075-8 (PMC11021518; doi:10.1038/s44318-024-00075-8)
Supplement: Supplementary file 3 — Source Data Fig. 2 [file 44318_2024_75_MOESM3_ESM.zip]

Archive with 16 entries (13 files):
- Figure 2/
- __MACOSX/._Figure 2
- Figure 2/.DS_Store
- __MACOSX/Figure 2/._.DS_Store
- Figure 2/C/
- __MACOSX/Figure 2/._C
- Figure 2/BDFG/
- __MACOSX/Figure 2/._BDFG
- Figure 2/C/.DS_Store
- __MACOSX/Figure 2/C/._.DS_Store
- Figure 2/C/bottom_two_panels-1.tif
- Figure 2/C/top_two_panels-1.tif
- Figure 2/BDFG/figure2BDFG.csv
- __MACOSX/Figure 2/BDFG/._figure2BDFG.csv
- Figure 2/BDFG/README.rtf
- __MACOSX/Figure 2/BDFG/._README.rtf
