# Supplementary material for: TOR regulates variability of protein synthesis rates
Source: EMBO J. 2024 Mar 18;43(8):1618–33. doi: 10.1038/s44318-024-00075-8 (PMC11021518; doi:10.1038/s44318-024-00075-8)
Supplement: Supplementary file 3 — Source Data Fig. 2 [file 44318_2024_75_MOESM3_ESM.zip › Figure 2/BDFG/figure2BDFG.csv]

strain	time.after.HPG.addition	length	length.bin	area	HPG.signal	HPG.background	HPG.signal.minus.background	HPG.signal.minus.background.median.norm	HPG.signal.minus.background.median.norm.area.norm	AHA.signal	AHA.background	AHA.signal.minus.background	AHA.signal.minus.background.median.norm	AHA.signal.minus.background.median.norm.area.norm	group
pn1	10	6.315	6.5	14.388	3.41112218768229	0.807251771315982	2.60387041636631	0.904298591524073	0.0628508890411505	3.58978401020026	0.77933917416926	2.810444836031	1.00482635310614	0.0698378060262815	8
pn1	10	10.999	10.5	31.756	7.5397106354511	1.28789880222024	6.25181183323087	2.17119277508197	0.0683711038884611	7.3921343244224	1.26924799301255	6.12288633140985	2.18913300271805	0.0689360436679068	9
pn1	10	7.137	7.5	18.736	2.24908479731871	0.925527799130618	1.3235569981881	0.459658330821848	0.0245334292710209	2.59541961505163	0.897798908113069	1.69762070693856	0.606955170242565	0.0323951307772505	1
pn1	10	6.206	6.5	14.719	2.65637032334166	0.807251771315982	1.84911855202568	0.642180690578044	0.043629369561658	2.95235663687799	0.77933917416926	2.17301746270873	0.77692512740196	0.0527838254909953	4
pn1	10	5.717	5.5	12.651	2.15167822504955	0.671712578539023	1.47996564651053	0.513977516404645	0.0406274220539598	2.19276891633617	0.687819368869139	1.50494954746703	0.538068901407659	0.042531728828366	3
pn1	10	6.855	6.5	17.931	3.03080624856894	0.807251771315982	2.22355447725296	0.772218605549083	0.0430661204366228	2.78801866926399	0.77933917416926	2.00867949509473	0.718168905412684	0.0400518044399467	4
pn1	10	6.888	6.5	19.576	3.22648155154326	0.807251771315982	2.41922978022728	0.840174714180116	0.0429186102462258	2.73565203792252	0.77933917416926	1.95631286375326	0.699446114443545	0.0357297769944598	4
pn1	10	6.117	6.5	16.109	2.68375916848608	0.807251771315982	1.8765073971701	0.651692567179851	0.0404551845043051	2.5393658434525	0.77933917416926	1.76002666928324	0.629267351841349	0.0390630921746445	3
pn1	10	10.256	10.5	27.946	5.03462160898233	1.28789880222024	3.74672280676209	1.30119998894348	0.0465612248244284	4.25144741052603	1.26924799301255	2.98219941751348	1.0662342581921	0.0381533764471515	5
pn1	10	11.289	11.5	27.484	5.6978704878584	1.4317662021644	4.266104285694	1.48157606945413	0.05390685742447	5.96804685066106	1.42958006225227	4.53846678840879	1.62265096728617	0.0590398401719608	7
pn1	10	10.471	10.5	26.056	5.13703032142254	1.28789880222024	3.84913151920231	1.33676552778036	0.0513035587880088	4.33573709113492	1.26924799301255	3.06648909812237	1.09637058795914	0.0420774711375168	6
pn1	10	7.405	7.5	19.122	3.39917568942449	0.925527799130618	2.47364789029387	0.859073588708326	0.0449259276596761	3.32573936422815	0.897798908113069	2.42794045611508	0.868068471865946	0.0453963221350249	5
pn1	10	7.406	7.5	16.626	4.04119063013912	0.925527799130618	3.1156628310085	1.08203906463083	0.0650811418639981	4.42549874961641	0.897798908113069	3.52769984150334	1.26126857967327	0.075861216147797	9
pn1	10	6.61	6.5	14.481	2.70787655653849	0.807251771315982	1.90062478522251	0.660068298902118	0.0455816793662121	2.77614075442484	0.77933917416926	1.99680158025558	0.713922160663485	0.0493006118820168	5
pn1	10	8.175	8.5	22.559	3.54717620775251	1.03493141264636	2.51224479510615	0.87247791422297	0.0386753807448455	3.10738706438578	1.07924362512937	2.02814343925641	0.725127904848755	0.0321436191696775	3
pn1	10	7.918	7.5	19.016	2.97091304162328	0.925527799130618	2.04538524249266	0.710342182270116	0.0373549738257318	2.78184304980415	0.897798908113069	1.88404414169108	0.673607672250199	0.0354232053139566	2
pn1	10	6.823	6.5	16.931	4.14625823521877	0.807251771315982	3.33900646390279	1.15960411217802	0.0684899954035805	3.18237689854697	0.77933917416926	2.40303772437771	0.859164927205244	0.0507450786843804	9
pn1	10	7.006	7.5	18.813	4.70405524420484	0.925527799130618	3.77852744507422	1.31224542709156	0.0697520558704915	3.78114843276895	0.897798908113069	2.88334952465588	1.0308921742374	0.0547967987156437	9
pn1	10	6.793	6.5	17.83	3.87506764699166	0.807251771315982	3.06781587567568	1.06542228752694	0.0597544749033617	3.34931098365648	0.77933917416926	2.56997180948722	0.918849346482652	0.0515338949233119	8
pn1	10	7.881	7.5	22.453	3.61071542848002	0.925527799130618	2.6851876293494	0.932539259994009	0.0415329470446715	3.00580368029618	0.897798908113069	2.10800477218311	0.753680954846441	0.0335670491625369	4
pn1	10	7.256	7.5	19.614	2.36525401797945	0.925527799130618	1.43972621884883	0.500002758855465	0.0254921361708711	2.20767007433751	0.897798908113069	1.30987116622445	0.468321971711412	0.0238769232033961	1
pn1	10	10.673	10.5	26.335	4.55196414093708	1.28789880222024	3.26406533871684	1.13357779630342	0.0430445337498926	4.68523233973562	1.26924799301255	3.41598434672307	1.22132662039111	0.0463765566884797	4
pn1	10	8.219	8.5	20.47	3.24357316034448	1.03493141264636	2.20864174769811	0.767039561212827	0.0374714001569529	3.29494896005073	1.07924362512937	2.21570533492136	0.792187444031472	0.0386999239878589	3
pn1	10	10.058	10.5	27.251	4.6808096674707	1.28789880222024	3.39291086525047	1.17832458071949	0.0432396822398992	5.27846431221756	1.26924799301255	4.00921631920501	1.43342653845846	0.0526008784433035	4
pn1	10	9.86	9.5	23.686	6.105659786622	1.16288190018217	4.94277788643983	1.71657815720392	0.0724722687327501	5.17642459572924	1.1724118423417	4.00401275338754	1.43156609273952	0.0604393351659007	10
pn1	10	6.384	6.5	15.414	3.72404649460586	0.807251771315982	2.91679472328988	1.01297412630722	0.0657177972172845	3.05546316480502	0.77933917416926	2.27612399063576	0.813789098226119	0.0527954520712417	9
pn1	10	8.445	8.5	24.276	6.10796926977996	1.03493141264636	5.0730378571336	1.76181616416846	0.0725744012262506	4.65896784867514	1.07924362512937	3.57972422354577	1.27986900527498	0.0527215770833325	10
pn1	10	11.205	11.5	26.301	6.37437305030162	1.4317662021644	4.94260684813722	1.71651875728326	0.0652643913647107	5.48808007997321	1.42958006225227	4.05850001772094	1.45104707966691	0.0551707950141405	9
pn1	10	11.717	11.5	31.836	6.33546212990958	1.4317662021644	4.90369592774518	1.7030053772455	0.0534930700227887	5.75513994728349	1.42958006225227	4.32555988503122	1.54652975525266	0.048578017189743	7
pn1	10	6.849	6.5	17.702	3.04935414449643	0.807251771315982	2.24210237318044	0.778660107421655	0.0439871261677581	2.8514564934186	0.77933917416926	2.07211731924934	0.740850011505587	0.0418512039038294	4
pn1	10	11.234	11.5	30.15	7.45972826142082	1.4317662021644	6.02796205925642	2.09345194971457	0.0694345588628382	6.6464740582962	1.42958006225227	5.21689399604393	1.86521098061798	0.0618643774665998	9
pn1	10	5.593	5.5	13.316	2.92206803488148	0.671712578539023	2.25035545634246	0.781526322050553	0.0586907721575963	3.01063070351688	0.687819368869139	2.32281133464775	0.83048135740813	0.0623671791384898	8
pn1	10	5.567	5.5	12.523	3.22905808396819	0.671712578539023	2.55734550542916	0.888140947439022	0.0709207815570568	3.32901959746195	0.687819368869139	2.64120022859281	0.944315846194656	0.0754065196993258	9
pn1	10	12.369	12.5	33.845	5.81201957706718	1.50754125214137	4.30447832492581	1.49490299594414	0.0441690942811092	5.71950944795849	1.55661920080463	4.16289024715386	1.48837001594952	0.0439760678371849	5
pn1	10	10.681	10.5	23.271	3.31713233526443	1.28789880222024	2.0292335330442	0.704732852399801	0.0302837373726871	3.22373518077399	1.26924799301255	1.95448718776144	0.698793375302291	0.0300285065232389	1
pn1	10	6.548	6.5	18.351	2.83150135137935	0.807251771315982	2.02424958006337	0.703001974537196	0.038308646642537	3.12348354709307	0.77933917416926	2.34414437292381	0.838108619390572	0.0456710053615918	3
pn1	10	11.594	11.5	29.967	6.69191849164199	1.4317662021644	5.26015228947759	1.82679916660935	0.0609603619517921	5.93708977485803	1.42958006225227	4.50750971260576	1.6115827957344	0.0537785829657422	8
pn1	10	10.056	10.5	26.759	4.42416575189266	1.28789880222024	3.13626694967242	1.08919467244076	0.0407038630905772	4.19127020259919	1.26924799301255	2.92202220958663	1.04471892951315	0.039041777701452	3
pn1	10	7.409	7.5	17.787	2.13671993085222	0.925527799130618	1.2111921317216	0.420635117591352	0.0236484577270677	2.30405650149877	0.897798908113069	1.4062575933857	0.502783285753836	0.0282668963711607	1
pn1	10	7.414	7.5	19.156	2.28702326232083	0.925527799130618	1.36149546319021	0.472833986664918	0.0246833361174002	2.2709048369557	0.897798908113069	1.37310592884263	0.490930476634389	0.0256280265522233	1
pn1	10	6.283	6.5	15.121	3.36538417998513	0.807251771315982	2.55813240866915	0.888414231196582	0.0587536691486397	3.82893939745309	0.77933917416926	3.04960022328383	1.09033226039814	0.0721071529924037	8
pn1	10	5.887	5.5	15.549	2.44196251824476	0.671712578539023	1.77024993970574	0.614790397041122	0.0395389026330389	1.95546966977505	0.687819368869139	1.26765030090591	0.453226625387902	0.0291482812648982	3
pn1	10	9.555	9.5	21.614	4.64063043568008	1.16288190018217	3.47774853549791	1.20778786938038	0.0558798866188758	4.66915117141967	1.1724118423417	3.49673932907797	1.25019917941612	0.057842101388735	7
pn1	10	11.736	11.5	32.065	6.8034704998009	1.4317662021644	5.3717042976365	1.86554008214253	0.0581799495444419	7.34432434436903	1.42958006225227	5.91474428211676	2.11471538254708	0.0659508929532849	8
pn1	10	8.583	8.5	21.343	3.70446480122392	1.03493141264636	2.66953338857756	0.927102696103433	0.0434382559201346	3.74238141848018	1.07924362512937	2.66313779335081	0.952159246253324	0.04461224974246	4
pn1	10	10.903	10.5	32.722	5.44287928658488	1.28789880222024	4.15498048436465	1.44298386594227	0.0440982784042012	4.9017024461896	1.26924799301255	3.63245445317705	1.29872179457707	0.039689560374582	4
pn1	10	6.107	6.5	14.969	2.70194812633585	0.807251771315982	1.89469635501986	0.6580094133875	0.0439581410506714	2.73441740627884	0.77933917416926	1.95507823210958	0.699004693072794	0.0466968196320926	4
pn1	10	8.196	8.5	22.11	5.12667794350715	1.03493141264636	4.09174653086079	1.42102333567524	0.0642706167198209	4.147606302295	1.07924362512937	3.06836267716563	1.09704045401492	0.0496173882412898	9
pn1	10	5.711	5.5	13.295	3.13215060299892	0.671712578539023	2.46043802445989	0.854485932197922	0.0642712246858159	2.88142201707744	0.687819368869139	2.1936026482083	0.784285007449548	0.0589909746107219	9
pn1	10	7.294	7.5	15.677	2.33746607655748	0.925527799130618	1.41193827742686	0.490352280040812	0.0312784512368956	2.16704241619673	0.897798908113069	1.26924350808366	0.453796249291435	0.0289466255847059	1
pn1	10	6.458	6.5	15.164	3.94764938127061	0.807251771315982	3.14039760995463	1.09062921013963	0.0719222639237426	4.19474669705042	0.77933917416926	3.41540752288116	1.22112038691874	0.080527590801816	9
pn1	10	7.712	7.5	20.216	3.40924280326358	0.925527799130618	2.48371500413296	0.862569798353851	0.0426676789846582	3.13387053301083	0.897798908113069	2.23607162489776	0.799469061738719	0.0395463524801503	4
pn1	10	13.363	13.5	39.342	7.00324207725359	1.5483885213862	5.45485355586739	1.89441700191237	0.0481525342359912	6.26960710637347	1.63567244434896	4.63393466202451	1.65678386826122	0.0421123447781308	6
pn1	10	6.283	6.5	15.054	2.05270479250898	0.807251771315982	1.245453021193	0.43253358761452	0.0287321368151003	2.1085690801564	0.77933917416926	1.32922990598714	0.475243357118837	0.0315692412062466	1
pn1	10	6.686	6.5	15.677	2.26075172103883	0.807251771315982	1.45349994972285	0.504786240149738	0.0321991605632288	2.28271978047622	0.77933917416926	1.50338060630696	0.537507953402597	0.0342864038657011	2
pn1	10	7.029	7.5	19.245	2.55143317717322	0.925527799130618	1.6259053780426	0.564660950127905	0.0293406573202341	2.83058600445488	0.897798908113069	1.93278709634181	0.691034879763185	0.0359072423883183	1
pn1	10	9.286	9.5	23.534	5.41705430503739	1.16288190018217	4.25417240485522	1.47743224456603	0.0627786285614868	6.2711946982744	1.1724118423417	5.09878285593271	1.82298236803053	0.0774616456204015	8
pn1	10	6.988	6.5	15.346	4.82110900859796	0.807251771315982	4.01385723728198	1.39397314990739	0.0908362537408698	5.12656491201663	0.77933917416926	4.34722573784737	1.55427600936627	0.101282158827465	10
pn1	10	9.313	9.5	21.072	3.09978766489935	1.16288190018217	1.93690576471718	0.672668326326652	0.0319223769137553	3.39959569642267	1.1724118423417	2.22718385408098	0.796291391704932	0.03778907515684	1
pn1	10	10.903	10.5	25.043	4.67385172077714	1.28789880222024	3.3859529185569	1.1759081542509	0.04695556260236	5.13998451204557	1.26924799301255	3.87073651903302	1.38391546078074	0.0552615685333523	5
pn1	10	10.664	10.5	30.133	4.44083380768596	1.28789880222024	3.15293500546572	1.09498332431935	0.0363383441515731	4.7390035924645	1.26924799301255	3.46975559945195	1.24055160964862	0.0411692035193515	2
pn1	10	5.968	5.5	14.638	3.03384313647859	0.671712578539023	2.36213055793957	0.820344715741117	0.0560421311477741	2.80004965509074	0.687819368869139	2.1122302862216	0.755191714925008	0.0515911815087449	7
pn1	10	8.902	8.5	21.271	4.22386797497423	1.03493141264636	3.18893656232787	1.1074863110112	0.0520655498571387	4.56925989995181	1.07924362512937	3.49001627482244	1.24779546666477	0.0586618149905868	6
pn1	10	8.229	8.5	21.724	3.60952349775656	1.03493141264636	2.57459208511019	0.894130514975155	0.0411586501093332	3.99415077762104	1.07924362512937	2.91490715249167	1.04217506286926	0.0479734424079019	4
pn1	10	11.37	11.5	29.616	6.27377312781053	1.4317662021644	4.84200692564613	1.68158139340972	0.056779490593251	5.74708977339951	1.42958006225227	4.31750971114724	1.54365155363774	0.0521222161547049	8
pn1	10	6.71	6.5	16.863	4.27322929353696	0.807251771315982	3.46597752222098	1.20369991221468	0.0713811250794451	3.85161736745321	0.77933917416926	3.07227819328395	1.09844037965347	0.0651390843653841	9
pn1	10	8.341	8.5	21.063	2.9305424921915	1.03493141264636	1.89561107954514	0.658327088220565	0.0312551435322872	3.11468172829761	1.07924362512937	2.03543810316824	0.72773598682983	0.034550443281101	1
pn1	10	10.056	10.5	27.598	5.89813204230153	1.28789880222024	4.61023324008129	1.60108867146348	0.0580146630720877	5.25875799046599	1.26924799301255	3.98950999745343	1.42638088107181	0.0516842119382495	8
pn1	10	6.492	6.5	15.227	3.20306770532325	0.807251771315982	2.39581593400726	0.832043315618252	0.0546426292518718	2.93946498225864	0.77933917416926	2.16012580808938	0.772315937379587	0.0507201640099552	7
pn1	10	5.716	5.5	12.562	1.76444583696976	0.671712578539023	1.09273325843074	0.379495515713643	0.0302098006458879	1.81717761674817	0.687819368869139	1.12935824787903	0.403782673482123	0.0321431836874799	1
pn1	10	8.737	8.5	25.386	6.43621462041708	1.03493141264636	5.40128320777072	1.8758125467802	0.0738916153305048	6.84197863540314	1.07924362512937	5.76273501027377	2.06036707429848	0.0811615486606191	10
pn1	10	6.672	6.5	16.007	2.80535430327874	0.807251771315982	1.99810253196276	0.693921361838009	0.0433511190003129	2.82061509596435	0.77933917416926	2.04127592179509	0.729823198763581	0.0455940025466097	4
pn1	10	7.727	7.5	19.546	3.95595816529199	0.925527799130618	3.03043036616137	1.05243866768752	0.0538441966482924	4.19497183683435	0.897798908113069	3.29717292872128	1.17884763545337	0.0603114517268686	7
pn1	10	10.892	10.5	28.967	7.2047439649272	1.28789880222024	5.91684516270696	2.05486214416487	0.070938037910894	6.06595069699441	1.26924799301255	4.79670270398186	1.71497879025556	0.0592045703820059	9
pn1	10	10.331	10.5	29.836	4.53315344908704	1.28789880222024	3.24525464686681	1.12704502799104	0.0377746691242472	5.00413528674958	1.26924799301255	3.73488729373703	1.33534490003661	0.0447561636960924	3
pn1	10	6.569	6.5	15.482	2.47578996015866	0.807251771315982	1.66853818884268	0.579466906106705	0.037428426954315	2.06684695351543	0.77933917416926	1.28750777934617	0.460326326256318	0.0297330013083786	2
pn1	10	6.591	6.5	17.414	4.28028468048431	0.807251771315982	3.47303290916833	1.20615017872528	0.069263246739708	3.74969447789302	0.77933917416926	2.97035530372376	1.06199959842845	0.060985390974414	9
pn1	10	5.715	5.5	14.075	2.87428795234188	0.671712578539023	2.20257537380286	0.764932769210177	0.0543469107786982	3.01983653054069	0.687819368869139	2.33201716167155	0.833772742984201	0.0592378503008313	7
pn1	10	8.102	8.5	20.321	3.16394995915443	1.03493141264636	2.12901854650807	0.739387206381254	0.0363853750495179	3.00116712070191	1.07924362512937	1.92192349557254	0.687150785614584	0.0338148115552672	2
pn1	10	6.596	6.5	16.834	3.85880769130889	0.807251771315982	3.05155591999291	1.05977536480384	0.062954459118679	4.19319720881362	0.77933917416926	3.41385803464436	1.22056639397278	0.0725060231657824	8
pn1	10	11.863	11.5	31.268	5.86154166652483	1.4317662021644	4.42977546436043	1.53841746041232	0.0492010189462813	4.91215326030265	1.42958006225227	3.48257319805038	1.24513432221074	0.0398213612066887	6
pn1	10	7.184	7.5	17.202	3.79875857443334	0.925527799130618	2.87323077530273	0.997844795539303	0.0580074872421406	3.83499634861155	0.897798908113069	2.93719744049849	1.05014457307648	0.0610478184557889	8
pn1	10	4.311	4.5	11.354	1.50521105464374	0.567364382475948	0.937846672167797	0.325704927317539	0.0286863596369155	1.25950797631841	0.661494650318481	0.598013325999928	0.213809409019388	0.0188311968486338	1
pn1	10	10.131	10.5	27.043	4.90970858935768	1.28789880222024	3.62180978713744	1.25781892550821	0.046511811763052	4.1722878504662	1.26924799301255	2.90303985745365	1.03793211504783	0.038380805200896	5
pn1	10	6.379	6.5	14.049	3.39992405708792	0.807251771315982	2.59267228577194	0.900409590880823	0.0640906534899867	3.2786614850059	0.77933917416926	2.49932231083664	0.893589829851079	0.063605226695927	9
pn1	10	9.321	9.5	25.377	5.71707651978573	1.16288190018217	4.55419461960356	1.58162700960409	0.0623252161249988	5.40905574234251	1.1724118423417	4.23664390000082	1.514739369679	0.0596894577640775	8
pn1	10	12.199	12.5	31.976	6.63126288652017	1.50754125214137	5.1237216343788	1.77941814162781	0.0556485533408748	6.8423155155495	1.55661920080463	5.28569631474487	1.88981006973697	0.0591008903470405	7
pn1	10	6.903	6.5	17.355	2.73146310511307	0.807251771315982	1.92421133379709	0.668259675293527	0.0385053111664377	2.37350961802116	0.77933917416926	1.5941704438519	0.569968302807004	0.0328417345322388	3
pn1	10	10.544	10.5	25.471	5.67602419238777	1.28789880222024	4.38812539016753	1.52395279919386	0.0598308978522188	6.44537630084815	1.26924799301255	5.1761283078356	1.85063590791452	0.0726565862319703	8
pn1	10	10.945	10.5	26.501	6.74850071853556	1.28789880222024	5.46060191631532	1.89641335097182	0.0715600675812919	7.21282134333174	1.26924799301255	5.94357335031918	2.12502272147575	0.080186510753396	9
pn1	10	7.443	7.5	17.944	3.04508726671657	0.925527799130618	2.11955946758596	0.736102161283534	0.0410221891040757	3.19525130624465	0.897798908113069	2.29745239813159	0.821414704552503	0.0457765662367646	4
pn1	10	7.97	7.5	21.076	4.27720407150841	0.925527799130618	3.3516762723778	1.16400421207809	0.05522889599915	3.92670803958872	0.897798908113069	3.02890913147565	1.08293451536616	0.0513823550657696	7
pn1	10	7.626	7.5	18.096	3.25591247153013	0.925527799130618	2.33038467239951	0.809319681853056	0.044723678263321	2.91027088460008	0.897798908113069	2.01247197648701	0.719524842094941	0.0397615407877399	5
pn1	10	6.167	6.5	13.693	2.42169268068958	0.807251771315982	1.6144409093736	0.560679452890258	0.0409464290433256	2.208730468317	0.77933917416926	1.42939129414774	0.511054343727492	0.0373223065601031	4
pn1	10	6.32	6.5	14.719	5.05339698978802	0.807251771315982	4.24614521847203	1.47464448166716	0.100186458432445	5.16004355704596	0.77933917416926	4.3807043828767	1.566245724751	0.106409791748828	10
pn1	10	6.127	6.5	13.731	2.12146890160674	0.807251771315982	1.31421713029076	0.45641468654082	0.0332397266434215	1.88756487467869	0.77933917416926	1.10822570050943	0.396227093584947	0.0288563901817017	2
pn1	10	8.755	8.5	20.733	3.75182418933448	1.03493141264636	2.71689277668812	0.943550145905326	0.045509581146256	3.62710691384969	1.07924362512937	2.54786328872032	0.910944824034829	0.0439369519140901	5
pn1	10	7.09	7.5	16.537	2.87090803496738	0.925527799130618	1.94538023583676	0.675611426816285	0.0408545338825836	2.78100309190268	0.897798908113069	1.88320418378961	0.673307359707475	0.0407152058842278	4
pn1	10	6.197	6.5	15.066	2.29651718276225	0.807251771315982	1.48926541144627	0.517207233321447	0.0343294327174729	2.47832782088171	0.77933917416926	1.69898864671245	0.607444253649096	0.0403188805023958	2
pn1	10	5.131	5.5	12.82	1.5304035445439	0.671712578539023	0.858690966004875	0.298214928911968	0.0232616949229304	1.27945816152045	0.687819368869139	0.591638792651309	0.211530303941314	0.0165000237083708	1
pn1	10	6.773	6.5	15.833	2.23263750114801	0.807251771315982	1.42538572983202	0.495022448031178	0.0312652338805772	2.32546066053741	0.77933917416926	1.54612148636815	0.552789222079295	0.0349137385258192	1
pn1	10	5.797	5.5	12.587	2.10306222223754	0.671712578539023	1.43134964369851	0.497093656673336	0.0394926238717197	2.39684612507978	0.687819368869139	1.70902675621064	0.611033207550568	0.0485447849011336	3
pn1	10	6.095	6.5	15.134	1.94828630578664	0.807251771315982	1.14103453447066	0.396270073931739	0.0261840936918025	2.04823880124195	0.77933917416926	1.26889962707269	0.453673300533385	0.0299770913528073	1
pn1	10	8.07	8.5	21.58	3.75014632782159	1.03493141264636	2.71521491517523	0.942967441100456	0.0436963596432093	3.39489824389145	1.07924362512937	2.31565461876208	0.827922596378057	0.0383652732334596	4
pn1	10	7.061	7.5	17.698	3.94198421651556	0.925527799130618	3.01645641738494	1.0475856526845	0.0591923184927392	3.73434446237444	0.897798908113069	2.83654555426137	1.01415821729242	0.0573035494006338	8
pn1	10	12.353	12.5	35.388	6.20760971786731	1.50754125214137	4.70006846572594	1.63228756197242	0.0461254538818929	6.52861565122043	1.55661920080463	4.97199645041579	1.77765206307464	0.0502331881732405	5
pn1	10	6.42	6.5	15.723	4.65538001219094	0.807251771315982	3.84812824087496	1.33641709908259	0.0849975894601915	4.23733565470336	0.77933917416926	3.4579964805341	1.23634733834378	0.0786330432070073	10
pn1	10	6.179	6.5	16.266	3.29008674053782	0.807251771315982	2.48283496922184	0.862264170882678	0.0530102158417975	2.79013026858817	0.77933917416926	2.01079109441891	0.718923871537953	0.0441979510351625	7
pn1	10	10.636	10.5	25.984	4.49372890973822	1.28789880222024	3.20583010751799	1.11335327314005	0.0428476475192447	4.82002487203003	1.26924799301255	3.55077687901748	1.26951937867439	0.0488577347088358	4
pn1	10	8.277	8.5	19.512	3.89169794744853	1.03493141264636	2.85676653480217	0.992126926707742	0.0508470134639064	3.80678893530851	1.07924362512937	2.72754531017914	0.975187049331868	0.0499788360666189	6
pn1	10	8.984	8.5	20.3	4.75552455063882	1.03493141264636	3.72059313799246	1.29212541191505	0.0636514981238939	4.97277234311354	1.07924362512937	3.89352871798417	1.39206442063853	0.0685746020018982	9
pn1	10	6.938	6.5	16.329	3.91088664837834	0.807251771315982	3.10363487706236	1.07786187449724	0.0660090559432443	3.90034032223813	0.77933917416926	3.12100114806887	1.11586043655742	0.0683361159016122	9
pn1	10	7.534	7.5	18.868	3.79824636405166	0.925527799130618	2.87271856492104	0.997666909910353	0.0528761347207098	3.14670855079769	0.897798908113069	2.24890964268462	0.804059074831487	0.0426149605062268	7
pn1	10	11.042	11.5	32.658	5.23481222371688	1.4317662021644	3.80304602155248	1.3207604876092	0.0404421730543574	4.75180824675597	1.42958006225227	3.3222281845037	1.18780571247066	0.0363710488232794	3
pn1	10	6.629	6.5	17.329	4.48569450786005	0.807251771315982	3.67844273654407	1.27748699196051	0.073719602513735	3.94611472798141	0.77933917416926	3.16677555381215	1.13222629031799	0.0653370817887927	10
pn1	10	6.861	6.5	16.168	4.99700819339824	0.807251771315982	4.18975642208226	1.45506120715684	0.0899963636291957	3.89471791693357	0.77933917416926	3.11537874276431	1.11385024196281	0.0688922712742954	10
pn1	10	8.094	8.5	19.711	5.02769292474593	1.03493141264636	3.99276151209957	1.3866468119876	0.0703488819434631	5.32060707414032	1.07924362512937	4.24136344901095	1.51642676348917	0.0769330203180545	9
pn1	10	6.851	6.5	15.816	2.86922197057598	0.807251771315982	2.06197019926	0.716101974674119	0.0452770596025619	2.77937726871769	0.77933917416926	2.00003809454843	0.715079320843954	0.0452124001545242	5
pn1	10	10.425	10.5	26.458	7.00609619563959	1.28789880222024	5.71819739341935	1.98587372721174	0.0750575904154412	7.87312269263171	1.26924799301255	6.60387469961915	2.36110214501112	0.0892396305469467	10
pn1	10	9.952	9.5	24.479	4.60503434820732	1.16288190018217	3.44215244802515	1.19542569822046	0.0488347439936459	4.5365406299553	1.1724118423417	3.3641287876136	1.20278655453384	0.0491354448520708	6
pn1	10	8.229	8.5	22.602	3.77447076260373	1.03493141264636	2.73953934995737	0.951415078116051	0.0420942871478653	4.10355770083439	1.07924362512937	3.02431407570502	1.08129163197876	0.047840528801821	4
pn1	10	7.807	7.5	22.648	4.7258298404411	0.925527799130618	3.80030204131048	1.31980753025295	0.0582747938119458	4.84033603931335	0.897798908113069	3.94253713120029	1.40958653830906	0.0622388969581889	8
pn1	10	6.216	6.5	16.126	3.41248336837037	0.807251771315982	2.60523159705439	0.904771316192439	0.0561063696014163	3.61247178870341	0.77933917416926	2.83313261453415	1.01293797922351	0.0628139637370405	7
pn1	10	9.226	9.5	22.763	6.38238878165497	1.16288190018217	5.2195068814728	1.81268341607905	0.0796328874084722	6.02078259529635	1.1724118423417	4.84837075295466	1.73345181507919	0.0761521686543599	10
pn1	10	8.894	8.5	21.784	4.04215015978109	1.03493141264636	3.00721874713473	1.0443775006414	0.0479424118913607	3.35937561986822	1.07924362512937	2.28013199473885	0.815222091357495	0.0374229751816698	6
pn1	10	7.09	7.5	17.202	5.8687817563342	0.925527799130618	4.94325395720358	1.71674349189893	0.0997990635913804	5.38537641169518	0.897798908113069	4.48757750358211	1.60445637622749	0.0932715019316061	10
pn1	10	6.751	6.5	16.1	2.93771416944174	0.807251771315982	2.13046239812576	0.739888641850561	0.04595581626401	2.73972269429441	0.77933917416926	1.96038352012515	0.700901507819171	0.0435342551440479	5
pn1	10	12.616	12.5	37.053	5.97969817950438	1.50754125214137	4.47215692736301	1.55313612577258	0.0419166093372353	6.04244312453838	1.55661920080463	4.48582392373375	1.60382941382591	0.0432847384510271	4
pn1	10	6.445	6.5	15.376	3.63774856698371	0.807251771315982	2.83049679566773	0.983003704618935	0.0639310421838537	3.76053817906928	0.77933917416926	2.98119900490002	1.06587657781883	0.0693207972046588	9
pn1	10	12.717	12.5	30.929	5.40970405636968	1.50754125214137	3.90216280422831	1.35518277160874	0.043815925882141	5.88176462188914	1.55661920080463	4.3251454210845	1.54638157077641	0.0499977875384398	4
pn1	10	11.419	11.5	29.336	5.72477222840081	1.4317662021644	4.29300602623641	1.49091877941741	0.0508221563750138	5.73604463328304	1.42958006225227	4.30646457103077	1.53970255320888	0.0524850883968121	6
pn1	10	7.471	7.5	18.232	2.75209258503352	0.925527799130618	1.8265647859029	0.634347989376711	0.0347931104309297	2.88376046993887	0.897798908113069	1.9859615618258	0.710046497975945	0.0389450689982418	2
pn1	10	6.219	6.5	13.108	3.09679699758628	0.807251771315982	2.28954522627029	0.795136543790138	0.060660401570807	2.77092995985004	0.77933917416926	1.99159078568078	0.712059130426332	0.0543224847746667	8
pn1	10	8.294	8.5	20.351	2.76479464573539	1.03493141264636	1.72986323308903	0.60076449095907	0.0295201459859009	2.72398002872105	1.07924362512937	1.64473640359168	0.588047294525762	0.0288952530355148	1
pn1	10	9.13	9.5	22.457	3.94338092920095	1.16288190018217	2.78049902901878	0.965639971894061	0.0429995089234564	3.55205419952697	1.1724118423417	2.37964235718528	0.850800314886879	0.0378857512083929	4
pn1	10	10.153	10.5	24.187	4.71749981731679	1.28789880222024	3.42960101509655	1.19106670898367	0.0492440860372789	3.96647061693369	1.26924799301255	2.69722262392114	0.964345692882388	0.0398704135644101	6
pn1	10	6.843	6.5	18.232	5.288437078146	0.807251771315982	4.48118530683002	1.55627159318465	0.0853593458306629	5.23485373881174	0.77933917416926	4.45551456464248	1.59299282227634	0.0873734544908041	10
pn1	10	10.332	10.5	24.818	5.16110211030857	1.28789880222024	3.87320330808833	1.34512542336052	0.0541995899492513	5.22280113052295	1.26924799301255	3.9535531375104	1.4135251224451	0.0569556419713553	7
pn1	10	7.412	7.5	18.673	4.43767300659643	0.925527799130618	3.51214520746582	1.21973349532943	0.065320703439695	3.98540706235553	0.897798908113069	3.08760815424247	1.10392134429142	0.0591185853527244	9
pn1	10	10.252	10.5	26.047	5.25597165930333	1.28789880222024	3.96807285708309	1.37807268486603	0.0529071557133655	4.20164172827428	1.26924799301255	2.93239373526172	1.04842709065072	0.0402513568031144	7
pn1	10	5.818	5.5	14.464	2.73912253601462	0.671712578539023	2.0674099574756	0.71799114921279	0.0496398748073002	2.47787303815354	0.687819368869139	1.79005366928441	0.640002990740599	0.0442479943819551	6
pn1	10	10.425	10.5	24.195	4.46713916857985	1.28789880222024	3.17924036635961	1.10411891749494	0.0456341772058253	4.53460868302652	1.26924799301255	3.26536069001397	1.16747371507088	0.0482526850618259	5
pn1	10	7.887	7.5	21.275	2.99016946463423	0.925527799130618	2.06464166550361	0.71702974863177	0.0337029259051361	2.98491650958477	0.897798908113069	2.0871176014717	0.746213105165286	0.0350746465412591	2
pn1	10	8.102	8.5	19.906	3.18249709555613	1.03493141264636	2.14756568290976	0.745828444477988	0.037467519565859	2.64461379730397	1.07924362512937	1.5653701721746	0.559671259582046	0.0281157068010673	3
pn1	10	10.826	10.5	26.382	4.82764001894147	1.28789880222024	3.53974121672123	1.22931731798992	0.046596820483281	4.82270576562039	1.26924799301255	3.55345777260783	1.27047788620136	0.0481569966720248	5
pn1	10	10.474	10.5	28.014	4.1785111525556	1.28789880222024	2.89061235033536	1.00388124563363	0.0358349841377035	3.36789147886847	1.26924799301255	2.09864348585592	0.750333987462509	0.0267842502842332	2
pn1	10	7.042	7.5	17.588	4.42216967669383	0.925527799130618	3.49664187756321	1.21434934129982	0.069044197253799	4.79870067599182	0.897798908113069	3.90090176787875	1.39470052818345	0.0792984152935781	9
pn1	10	8.132	8.5	21.907	7.5015839599588	1.03493141264636	6.46665254731243	2.24580484253543	0.102515398846735	7.18663805500813	1.07924362512937	6.10739442987876	2.18359413900559	0.0996756351397082	10
pn1	10	11.774	11.5	33.303	8.81988368635896	1.4317662021644	7.38811748419456	2.56582055427126	0.077044727330008	7.51165589262774	1.42958006225227	6.08207583037547	2.17454190795715	0.0652956763041513	10
pn1	10	10.37	10.5	27.988	6.19500767980691	1.28789880222024	4.90710887758667	1.70419066116562	0.0608900479193091	5.72428223270991	1.26924799301255	4.45503423969735	1.59282109032959	0.0569108578794337	8
pn1	10	10.293	10.5	30.794	5.11163298051266	1.28789880222024	3.82373417829242	1.32794528101657	0.0431235072097348	5.23278965056351	1.26924799301255	3.96354165755096	1.41709634648643	0.0460185862988384	4
pn1	10	11.224	11.5	28.946	5.655862566543	1.4317662021644	4.2240963643786	1.46698713144877	0.0506801330563385	6.13244089811758	1.42958006225227	4.70286083586531	1.6814272396614	0.0580884142769777	6
pn1	10	6.201	6.5	17.529	2.18437799212163	0.807251771315982	1.37712622080565	0.478262395086188	0.0272840661239197	2.08093869124087	0.77933917416926	1.30159951707161	0.465364585412325	0.0265482677512878	1
pn1	10	5.806	5.5	14.651	3.54114003536449	0.671712578539023	2.86942745682546	0.996523940430505	0.0680174691441202	3.56168359709091	0.687819368869139	2.87386422822177	1.02750086916647	0.0701317909471346	9
pn1	10	11.058	11.5	26.373	9.13036121548127	1.4317662021644	7.69859501331687	2.6736463471834	0.101378165062124	9.39588799112524	1.42958006225227	7.96630792887297	2.8482167809401	0.107997451216778	10
pn1	10	6.066	6.5	14.681	2.98830301977303	0.807251771315982	2.18105124845705	0.757457652126138	0.0515944181000026	2.98052293833288	0.77933917416926	2.20118376416362	0.786995505446234	0.053606396393041	6
pn1	10	10.202	10.5	23.86	5.18295495151053	1.28789880222024	3.89505614929029	1.35271470022911	0.0566938264974479	5.67081462425193	1.26924799301255	4.40156663123937	1.57370466387377	0.065955769651038	7
pn1	10	12.019	12.5	36.723	6.01386283705847	1.50754125214137	4.5063215849171	1.56500117539712	0.0426163759877222	6.24811895519097	1.55661920080463	4.69149975438633	1.67736527981664	0.0456761506362943	4
pn1	10	5.899	5.5	15.181	2.872505787224	0.671712578539023	2.20079320868498	0.764313840788919	0.0503467387384835	2.62490893406586	0.687819368869139	1.93708956519672	0.692573153716618	0.0456210495828086	6
pn1	10	6.818	6.5	17.957	2.838132425793	0.807251771315982	2.03088065447702	0.705304881477135	0.0392774339520597	2.43431560933192	0.77933917416926	1.65497643516266	0.591708442201478	0.0329514084870233	3
pn1	10	10.653	10.5	30.4	6.45764163003376	1.28789880222024	5.16974282781352	1.79540084957737	0.0590592384729398	7.44517194488103	1.26924799301255	6.17592395186847	2.20809569433883	0.0726347267874614	8
pn1	10	10.436	10.5	28.865	7.19874110119736	1.28789880222024	5.91084229897712	2.05277740861816	0.0711164873936658	7.37395360774972	1.26924799301255	6.10470561473717	2.18263279926383	0.0756152017759858	9
pn1	10	10.834	10.5	30.332	5.86862017067525	1.28789880222024	4.58072136845501	1.59083948864042	0.0524475632546624	5.30319978892393	1.26924799301255	4.03395179591138	1.44227028395119	0.0475494620846364	6
pn1	10	6.412	6.5	16.211	1.77116352494233	0.807251771315982	0.963911753626351	0.334757073807925	0.0206499952999769	1.85276414189236	0.77933917416926	1.0734249677231	0.383784688395989	0.0236743376963783	1
pn1	10	7.606	7.5	19.398	4.84261772937984	0.925527799130618	3.91708993024923	1.3603668156961	0.0701292306266676	4.10759059993909	0.897798908113069	3.20979169182602	1.14760597275511	0.0591610461261526	9
pn1	10	8.983	8.5	21.94	4.28244696754461	1.03493141264636	3.24751555489825	1.12783021911866	0.0514052059762379	4.52910193783932	1.07924362512937	3.44985831270995	1.23343767600461	0.0562186725617416	6
pn1	10	6.304	6.5	15.448	2.82241265866002	0.807251771315982	2.01516088734403	0.699845560925661	0.0453033118154882	2.35553287445583	0.77933917416926	1.57619370028657	0.563541026439258	0.0364798696555708	5
pn1	10	5.941	5.5	16.876	2.69508506512751	0.671712578539023	2.02337248658848	0.702697368597902	0.0416388580586574	2.28663647252102	0.687819368869139	1.59881710365188	0.571629636330112	0.0338723415696914	4
pn1	10	6.002	6.5	14.935	2.4197184245952	0.807251771315982	1.61246665327922	0.559993813161709	0.0374954009482229	2.30051293365981	0.77933917416926	1.52117375949055	0.543869590177852	0.0364157743674491	3
pn1	10	5.89	5.5	14.655	2.3905593596021	0.671712578539023	1.71884678106308	0.596938585496172	0.0407327591604348	2.54239953321735	0.687819368869139	1.85458016434821	0.663073332446808	0.0452455361615017	4
pn1	10	7.829	7.5	21.114	4.15702947089176	0.925527799130618	3.23150167176114	1.12226875497102	0.0531528253751549	3.49493626004478	0.897798908113069	2.59713735193171	0.928561920305377	0.043978493904773	7
pn1	10	11.896	11.5	31.485	5.84275719902881	1.4317662021644	4.41099099686441	1.53189379956023	0.0486547181057719	4.76926349883377	1.42958006225227	3.3396834365815	1.19404653850041	0.0379242985072386	6
pn1	10	8.57	8.5	20.631	3.0696008096103	1.03493141264636	2.03466939696394	0.706620674487814	0.034250432576599	2.71534203744996	1.07924362512937	1.63609841232059	0.584958928884917	0.0283533967759642	2
pn1	10	7.368	7.5	19.69	3.07173992422929	0.925527799130618	2.14621212509868	0.745358367159847	0.0378546656759699	3.19784250125724	0.897798908113069	2.30004359314417	0.822341141891284	0.041764405377922	3
pn1	10	7.728	7.5	23.674	3.63231392521001	0.925527799130618	2.70678612607939	0.940040205528473	0.0397077048884208	3.26215758479506	0.897798908113069	2.36435867668199	0.845335897031999	0.0357073539339359	3
pn1	10	6.347	6.5	14.939	2.5795289060635	0.807251771315982	1.77227713474752	0.615494421945551	0.0412005102045352	2.21988486932303	0.77933917416926	1.44054569515377	0.515042408513632	0.0344763644496708	4
pn1	10	7.374	7.5	15.605	2.4598633672489	0.925527799130618	1.53433556811828	0.532859655554941	0.0341467257644948	2.45097434897793	0.897798908113069	1.55317544086486	0.555311242537067	0.0355854689225932	2
pn1	10	6.547	6.5	14.469	2.99713928754921	0.807251771315982	2.18988751623322	0.760526401037029	0.0525624715624458	2.35648975044251	0.77933917416926	1.57715057627325	0.563883141038252	0.0389718115307383	7
pn1	10	6.004	6.5	15.418	2.08771362845223	0.807251771315982	1.28046185713625	0.444691812092741	0.0288423798218148	1.98439000445722	0.77933917416926	1.20505083028796	0.430845258224601	0.0279443026478532	1
pn1	10	8.423	8.5	21.724	3.69313306313871	1.03493141264636	2.65820165049235	0.923167294892387	0.0424952722745529	3.8305662415975	1.07924362512937	2.75132261646813	0.983688217424104	0.0452811736984029	4
pn1	10	7.02	7.5	19.266	2.64194970435424	0.925527799130618	1.71642190522362	0.59609644996114	0.0309403327084574	2.04475505068626	0.897798908113069	1.14695614257319	0.41007449893309	0.0212848800442796	1
pn1	10	7.937	7.5	18.838	3.69330605549403	0.925527799130618	2.76777825636342	0.961222172635296	0.0510257019129045	3.69091168175936	0.897798908113069	2.7931127736463	0.998629571438498	0.0530114434355291	6
pn1	10	6.262	6.5	15.613	2.68638930962206	0.807251771315982	1.87913753830608	0.652605989333975	0.0417988848609476	2.33212947632366	0.77933917416926	1.5527903021544	0.555173542796117	0.0355584156021339	4
pn1	10	5.974	5.5	13.897	3.0707392006705	0.671712578539023	2.39902662213148	0.833158356032823	0.0599523894389309	3.02350000641746	0.687819368869139	2.33568063754832	0.835082555956779	0.0600908509719205	8
pn1	10	13.144	13.5	39.791	6.74383926020421	1.5483885213862	5.19545073881801	1.80432895428115	0.0453451522776795	5.81802107508194	1.63567244434896	4.18234863073298	1.49532702729466	0.0375795287199282	5
pn1	10	7.839	7.5	21.127	3.14857080481334	0.925527799130618	2.22304300568272	0.772040976502083	0.0365428587353663	3.20259997161733	0.897798908113069	2.30480106350426	0.8240420938298	0.0390042170601505	2
pn1	10	8.455	8.5	20.635	4.29770643443112	1.03493141264636	3.26277502178475	1.1331296819207	0.0549129964584784	4.60613429248095	1.07924362512937	3.52689066735158	1.26097927333233	0.0611087605201031	7
pn1	10	6.385	6.5	16.668	3.3872154920834	0.807251771315982	2.57996372076741	0.895996031219156	0.0537554614362344	3.62502592507675	0.77933917416926	2.84568675090749	1.01742649538533	0.0610407064666026	7
pn1	10	5.737	5.5	14.922	2.24513618846304	0.671712578539023	1.57342360992402	0.546434548118023	0.0366193907062071	1.92360255449881	0.687819368869139	1.23578318562968	0.4418330848293	0.0296095084324688	2
pn1	10	6.952	6.5	18.291	2.50917259615215	0.807251771315982	1.70192082483617	0.591060367332937	0.0323142729939826	2.46136844514881	0.77933917416926	1.68202927097955	0.601380719702379	0.0328785041661133	2
pn1	10	8.947	8.5	21.029	5.53129660877467	1.03493141264636	4.4963651961283	1.56154341947279	0.0742566655320174	4.86241804248241	1.07924362512937	3.78317441735304	1.35260913298046	0.0643211342898121	10
pn1	10	6.736	6.5	16.3	2.69577742121648	0.807251771315982	1.8885256499005	0.655866388176614	0.0402372017286266	2.56212239086527	0.77933917416926	1.78278321669601	0.637403565103003	0.0391045131965032	3
pn1	10	8.44	8.5	21.953	3.54346538570663	1.03493141264636	2.50853397306027	0.871189182215267	0.0396842883530846	2.89986041661562	1.07924362512937	1.82061679148625	0.650930310938416	0.0296510869101451	3
pn1	10	6.816	6.5	17.897	2.81442114927451	0.807251771315982	2.00716937795853	0.697070188297269	0.0389489963847164	2.52698423099003	0.77933917416926	1.74764505682077	0.624840518645145	0.0349131429091549	3
pn1	10	6.758	6.5	15.783	2.26658099860227	0.807251771315982	1.45932922728629	0.506810690927739	0.0321111760075866	2.23588313938021	0.77933917416926	1.45654396521095	0.520762315608579	0.0329951413298219	2
pn1	10	8.113	8.5	20.402	2.87833506478745	1.03493141264636	1.84340365214108	0.640195962043223	0.0313790786218617	2.83999821113324	1.07924362512937	1.76075458600387	0.629527605981327	0.0308561712568046	1
pn1	10	8.927	8.5	28.281	3.88136564863305	1.03493141264636	2.84643423598669	0.988538620927502	0.0349541607767583	3.94624668698668	1.07924362512937	2.86700306185731	1.02504777679914	0.0362451036667424	2
pn1	10	10.828	10.5	31.086	5.71506123548925	1.28789880222024	4.42716243326901	1.53750998040843	0.0494598848487562	5.86634323036812	1.26924799301255	4.59709523735556	1.64361256375239	0.0528730799637262	6
pn1	10	7.852	7.5	20.169	4.30214227217484	0.925527799130618	3.37661447304422	1.17266500395008	0.0581419507139709	3.8253649273602	0.897798908113069	2.92756601924713	1.04670102358312	0.0518965255383569	8
pn1	10	7.83	7.5	19.987	2.55439955347065	0.925527799130618	1.62887175434003	0.56569114344737	0.0283029540925286	2.8357193884278	0.897798908113069	1.93792048031474	0.6928702331672	0.0346660445873418	1
pn1	10	7.565	7.5	17.033	3.53964219527285	0.925527799130618	2.61411439614223	0.907856224970326	0.0532998429501747	3.14473169988577	0.897798908113069	2.2469327917727	0.80335228569014	0.0471644622609135	7
pn1	10	6.931	6.5	18.118	3.47845569543497	0.807251771315982	2.67120392411898	0.927682856670452	0.0512022771095293	3.2573972521023	0.77933917416926	2.47805807793304	0.885987168049577	0.0489009365299469	6
pn1	10	8.181	8.5	19.813	2.53248566020491	1.03493141264636	1.49755424755855	0.52008586459841	0.0262497281884828	2.76415182847998	1.07924362512937	1.68490820335061	0.602410032599102	0.0304047863826327	1
pn1	10	7.737	7.5	20.885	3.20450309858557	0.925527799130618	2.27897529945495	0.791465712142162	0.0378963711822917	3.13683822504163	0.897798908113069	2.23903931692856	0.800530109129587	0.0383303858812347	3
pn1	10	7.352	7.5	18.626	3.53111897640726	0.925527799130618	2.60559117727664	0.904896194867843	0.0485824221447355	3.31844045239587	0.897798908113069	2.4206415442828	0.865458871113765	0.046465095625135	6
pn1	10	6.587	6.5	17.376	2.24609712668011	0.807251771315982	1.43884535536413	0.499696843628832	0.0287578754390442	2.29668333309997	0.77933917416926	1.51734415893071	0.542500382173817	0.0312212466720659	1
pn1	10	9.879	9.5	27.285	5.49043796045258	1.16288190018217	4.32755606027041	1.50291766650398	0.055082194117793	6.04266379762484	1.1724118423417	4.87025195528314	1.74127506371778	0.0638180342209194	7
pn1	10	6.921	6.5	18.457	3.86438734726981	0.807251771315982	3.05713557595382	1.06171312445384	0.0575236021267723	3.15430423365619	0.77933917416926	2.37496505948693	0.849128027308639	0.0460057445580885	8
pn1	10	6.3	6.5	15.71	1.76650862615187	0.807251771315982	0.959256854835889	0.333140473230015	0.021205631650542	1.29059385709135	0.77933917416926	0.511254682922091	0.182790344063303	0.011635286063864	1
pn1	10	5.967	5.5	14.537	2.95636783278755	0.671712578539023	2.28465525424853	0.793438304590491	0.05458060841924	3.44462425484547	0.687819368869139	2.75680488597633	0.985648308868009	0.067802731572402	7
pn1	10	8.608	8.5	24.276	3.11022857590247	1.03493141264636	2.07529716325611	0.720730298224794	0.0296890055291149	3.25883972191399	1.07924362512937	2.17959609678462	0.779277205194824	0.0321007252098708	1
pn1	10	9.841	9.5	26.691	5.3160451086232	1.16288190018217	4.15316320844103	1.44235274388343	0.0540389173835161	5.68202118534556	1.1724118423417	4.50960934300386	1.61233348257541	0.0604073838588067	7
pn1	10	6.915	6.5	17.168	3.5013865799209	0.807251771315982	2.69413480860492	0.935646527371075	0.0544994482392285	3.13049378264882	0.77933917416926	2.35115460847956	0.840615008890767	0.048964061561671	7
pn1	10	9.126	9.5	21.631	5.10161969633759	1.16288190018217	3.93873779615542	1.36788490666001	0.0632372477768021	4.48892228033912	1.1724118423417	3.31651043799743	1.18576143026443	0.0548176889771359	9
pn1	10	5.093	5.5	11.951	3.36651637055299	0.671712578539023	2.69480379201397	0.935878858730867	0.0783096693775305	3.28653718421725	0.687819368869139	2.59871781534811	0.929126987895588	0.0777447065430163	10
pn1	10	7.817	7.5	21.868	2.84654022435798	0.925527799130618	1.92101242522736	0.667148725802401	0.0305079900220597	2.61408864203062	0.897798908113069	1.71628973391756	0.613629960672481	0.0280606347481471	1
pn1	10	6.475	6.5	15.914	3.52086620684653	0.807251771315982	2.71361443553055	0.942411610257512	0.0592190279161438	3.73539196674123	0.77933917416926	2.95605279257197	1.05688598084853	0.0664123401312384	8
pn1	10	7.406	7.5	19.114	4.88495456679	0.925527799130618	3.95942676765938	1.37506998302691	0.0719404616002361	4.62332785078124	0.897798908113069	3.72552894266817	1.33199898210396	0.0696870870620467	9
pn1	10	9.55	9.5	22.161	4.5084972258217	1.16288190018217	3.34561532563953	1.16189930487369	0.0524299131299893	4.55775828158528	1.1724118423417	3.38534643924358	1.21037256199981	0.0546172357745503	6
pn1	10	6.576	6.5	16.49	2.57757783621999	0.807251771315982	1.77032606490401	0.614816834573935	0.0372842228365031	2.73159286734412	0.77933917416926	1.95225369317486	0.697994827616408	0.0423283703830447	2
pn1	10	6.036	6.5	15.486	2.89619716416685	0.807251771315982	2.08894539285087	0.725470194158848	0.0468468419319933	2.59635607184987	0.77933917416926	1.81701689768061	0.649643230644966	0.0419503571383808	5
pn1	10	6.348	6.5	15.893	2.82949562329824	0.807251771315982	2.02224385198226	0.702305404897122	0.044189605794823	2.75320063486174	0.77933917416926	1.97386146069248	0.705720314327671	0.0444044745691607	5
pn1	10	6.263	6.5	16.096	3.15126228801385	0.807251771315982	2.34401051669787	0.814051803593787	0.0505747889906677	3.23612127816535	0.77933917416926	2.45678210399609	0.878380308442955	0.0545713412303028	6
pn1	10	6.758	6.5	18.897	3.21483803502697	0.807251771315982	2.40758626371099	0.836131035385699	0.0442467606173307	2.50445198471595	0.77933917416926	1.72511281054669	0.616784500408954	0.0326392813890541	5
pn1	10	8.034	8.5	21.83	5.24981294088185	1.03493141264636	4.21488152823549	1.46378690946654	0.067053912481289	4.6432125122661	1.07924362512937	3.56396888713673	1.27423595493971	0.0583708637168901	9
pn1	10	6.999	6.5	18.55	2.91662350546298	0.807251771315982	2.109371734147	0.732564061637037	0.0394913240774683	2.79143025986626	0.77933917416926	2.012091085697	0.719388661125098	0.0387810598989271	3
pn1	10	9.208	9.5	23.326	3.71074167423885	1.16288190018217	2.54785977405668	0.884846646207365	0.0379339212126968	4.07442943682711	1.1724118423417	2.90201759448542	1.03756662245495	0.0444811207431598	3
pn1	10	10.021	10.5	26.789	5.69730145113823	1.28789880222024	4.40940264891799	1.5313421819368	0.0571630961191832	5.79478748437932	1.26924799301255	4.52553949136677	1.61802903392683	0.0603990083215807	8
pn1	10	5.895	5.5	12.646	2.11571652948169	0.671712578539023	1.44400395094267	0.50148837314835	0.0396558890675589	1.95861198232982	0.687819368869139	1.27079261346068	0.454350105352442	0.0359283651235523	3
pn1	10	9.348	9.5	22.966	4.77725238770568	1.16288190018217	3.61437048752351	1.25523532990356	0.0546562453149684	4.25017901429577	1.1724118423417	3.07776717195407	1.10040286984316	0.0479144330681512	7
pn1	10	10.499	10.5	25.598	4.43449687689556	1.28789880222024	3.14659807467532	1.09278257056743	0.0426901543310973	4.86384700281318	1.26924799301255	3.59459900980063	1.28518723000371	0.0502065485586259	4
pn1	10	6.753	6.5	17.685	4.11218937458085	0.807251771315982	3.30493760326487	1.14777233188049	0.0649008952151815	3.92280039032737	0.77933917416926	3.14346121615811	1.12389064872145	0.0635505031790474	9
pn1	10	7.532	7.5	19.355	2.96776991677027	0.925527799130618	2.04224211763965	0.70925060591528	0.0366443092697122	2.72322313316111	0.897798908113069	1.82542422504804	0.652649126362853	0.0337199238627152	2
pn1	10	6.298	6.5	19.008	3.42858343697005	0.807251771315982	2.62133166565407	0.91036271170376	0.0478936611797012	3.43298564560223	0.77933917416926	2.65364647143297	0.948765786874015	0.0499140249828501	6
pn1	10	6.537	6.5	16.528	6.29961959703304	0.807251771315982	5.49236782571706	1.90744533895014	0.115406905793208	5.32786997892156	0.77933917416926	4.5485308047523	1.6262491837359	0.0983935856568186	10
pn1	10	11.906	11.5	30.328	5.36379475489305	1.4317662021644	3.93202855272865	1.36555485239045	0.0450262085330537	4.76309136157482	1.42958006225227	3.33351129932255	1.19183979667318	0.0392983314650878	5
pn1	10	5.941	5.5	16.117	3.00513201217597	0.671712578539023	2.33341943363695	0.810373624589753	0.0502806741074489	3.36376687572999	0.687819368869139	2.67594750686085	0.95673913963732	0.0593621107921648	6
pn1	10	7.76	7.5	19.732	2.5224214049447	0.925527799130618	1.59689360581408	0.554585446908172	0.0281058912886769	2.87166660395059	0.897798908113069	1.97386769583752	0.70572254359685	0.0357653833162807	1
pn1	10	9.993	9.5	25.077	5.42770655754334	1.16288190018217	4.26482465736117	1.48113166711684	0.0590633515618631	5.83585470201403	1.1724118423417	4.66344285967233	1.66733401827629	0.0664885759172265	8
pn1	10	6.442	6.5	17.088	3.02711731467531	0.807251771315982	2.21986554335933	0.770937475081426	0.0451157230267689	2.45740517183039	0.77933917416926	1.67806599766113	0.599963719295946	0.0351102363820193	5
pn1	10	6.99	6.5	18.881	3.38053337753681	0.807251771315982	2.57328160622083	0.893675398542929	0.0473319950502055	2.83978820342646	0.77933917416926	2.0604490292572	0.736678214525451	0.039016906653538	5
pn1	10	10.844	10.5	26.899	5.1410531980907	1.28789880222024	3.85315439587046	1.33816263328992	0.0497476721547239	5.35340036369492	1.26924799301255	4.08415237068236	1.46021863854056	0.0542852388022069	6
pn1	10	6.435	6.5	18.698	3.67408107685069	0.807251771315982	2.86682930553471	0.995621628035069	0.0532474932097053	2.91960104989633	0.77933917416926	2.14026187572707	0.765213929022022	0.0409249079592481	7
pn1	10	10.209	10.5	26.31	4.87914507832572	1.28789880222024	3.59124627610548	1.24720451866042	0.0474042006332355	6.08733206676024	1.26924799301255	4.81808407374769	1.72262333233331	0.06547409092867	5
pn1	10	6.475	6.5	17.266	3.30274999637672	0.807251771315982	2.49549822506073	0.866661995116651	0.0501947176599473	2.95579325921751	0.77933917416926	2.17645408504825	0.778153832782744	0.0450685643914482	6
pn1	10	5.529	5.5	12.638	2.10399400847392	0.671712578539023	1.4322814299349	0.497417256870898	0.039358858749082	2.15580952893516	0.687819368869139	1.46799016006602	0.524854706281295	0.0415298865549371	3
pn1	10	6.286	6.5	16.715	2.1683738999624	0.807251771315982	1.36112212864642	0.472704331248891	0.0282802471581748	2.10664245680175	0.77933917416926	1.32730328263249	0.47455452597921	0.0283909378390194	1
pn1	10	8.874	8.5	20.94	3.18453776182347	1.03493141264636	2.14960634917711	0.746537147806592	0.0356512487013654	3.1605160971755	1.07924362512937	2.08127247204613	0.744123279380831	0.0355359732273558	2
pn1	10	9.181	9.5	21.784	3.96110531965026	1.16288190018217	2.79822341946809	0.971795478411663	0.0446105159021146	3.74343956999523	1.1724118423417	2.57102772765353	0.919226871914437	0.0421973407966598	5
pn1	10	7.041	7.5	18.16	2.84601917585804	0.925527799130618	1.92049137672742	0.666967770781886	0.0367273001531875	2.60589854201161	0.897798908113069	1.70809963389854	0.610701730867655	0.0336289499376462	2
pn1	10	5.653	5.5	13.935	2.54818108108401	0.671712578539023	1.87646850254499	0.651679059459004	0.0467656303881596	2.00199801758851	0.687819368869139	1.31417864871937	0.469862038205851	0.0337181225838429	5
pn1	10	10.495	10.5	30.794	4.38442599553237	1.28789880222024	3.09652719331214	1.07539344582124	0.0349221746386063	4.26574018610048	1.26924799301255	2.99649219308793	1.0713443949833	0.0347906863344579	2
pn1	10	10.265	10.5	26.331	6.96519814864346	1.28789880222024	5.67729934642323	1.97167023764397	0.0748801882816442	6.1865198242608	1.26924799301255	4.91727183124824	1.75808621399684	0.0667686838326247	10
pn1	10	9.479	9.5	23.237	3.60111656919385	1.16288190018217	2.43823466901168	0.846774925178245	0.0364408023917995	3.46834655694562	1.1724118423417	2.29593471460392	0.820872082834858	0.0353260783592916	2
pn1	10	11.801	11.5	30.878	6.28278117270077	1.4317662021644	4.85101497053637	1.68470979882323	0.0545601981612549	5.80755272234454	1.42958006225227	4.37797266009227	1.56526904411739	0.0506920475457409	7
pn1	10	5.737	5.5	13.341	3.07713792924091	0.671712578539023	2.40542535070188	0.83538057154608	0.0626175377817315	3.41546308312827	0.687819368869139	2.72764371425913	0.975222232023076	0.0730996351115416	8
pn1	10	8.899	8.5	20.991	4.74459498836299	1.03493141264636	3.70966357571663	1.28832968240797	0.0613753362111366	3.86646507093626	1.07924362512937	2.78722144580689	0.99652322820346	0.0474738329857301	8
pn1	10	7.154	7.5	18.046	3.21816246559029	0.925527799130618	2.29263466645967	0.79620947598918	0.0441211058400299	2.5786286793919	0.897798908113069	1.68082977127884	0.600951859155334	0.0333011115568732	4
pn1	10	7.513	7.5	19.893	5.13695112359722	0.925527799130618	4.21142332446661	1.46258590930242	0.0735226415976685	4.59013108170942	0.897798908113069	3.69233217359636	1.32013004663379	0.0663615365522438	10
pn1	10	8.97	8.5	20.733	5.22258240853071	1.03493141264636	4.18765099588434	1.45433001334113	0.0701456621492854	4.61361570080988	1.07924362512937	3.53437207568051	1.26365412257714	0.0609489279205684	9
pn1	10	7.243	7.5	22.339	3.5220673347368	0.925527799130618	2.59653953560619	0.901752648721259	0.0403667419634388	2.81075056779929	0.897798908113069	1.91295165968622	0.683943059556867	0.0306165477217811	3
pn1	10	6.161	6.5	13.485	3.65203363133236	0.807251771315982	2.84478186001637	0.987964767000964	0.0732639797553551	3.85989539760244	0.77933917416926	3.08055622343318	1.10140004736839	0.0816759397381079	10
pn1	10	10.82	10.5	27.408	6.79345762991262	1.28789880222024	5.50555882769239	1.91202644422792	0.0697616186598046	5.80570412945999	1.26924799301255	4.53645613644743	1.62193209315928	0.0591773238893489	9
pn1	10	7.993	7.5	21.868	3.82660258266801	0.925527799130618	2.90107478353739	1.00751474580669	0.0460725601704177	4.11291853137612	0.897798908113069	3.21511962326306	1.1495108832685	0.0525658900342282	5
pn1	10	7.873	7.5	22.343	3.52611912862313	0.925527799130618	2.60059132949251	0.903159796896346	0.0404224946021728	3.60351073670098	0.897798908113069	2.70571182858791	0.967380862424494	0.0432968205891999	3
pn1	10	7.367	7.5	20.254	5.46355107899649	0.925527799130618	4.53802327986587	1.57601086232736	0.0778123265689424	5.22311474737963	0.897798908113069	4.32531583926657	1.5464425008748	0.0763524489421742	10
pn1	10	10.189	10.5	26.089	3.77577834839032	1.28789880222024	2.48787954617008	0.864016102853048	0.0331180230308961	4.19203511998315	1.26924799301255	2.9227871269706	1.04499241260576	0.0400549048490076	2
pn1	10	8.919	8.5	23.22	3.80632412794753	1.03493141264636	2.77139271530117	0.962477438683095	0.0414503634230446	3.66735404582883	1.07924362512937	2.58811042069946	0.925334495851582	0.0398507534819803	4
pn1	10	8.228	8.5	22.224	3.16081496813213	1.03493141264636	2.12588355548576	0.738298454825842	0.0332207728053385	2.92132840384954	1.07924362512937	1.84208477872017	0.65860582160642	0.0296348911809944	2
pn1	10	6.355	6.5	16.829	4.27678169231308	0.807251771315982	3.4695299209971	1.20493362537859	0.07159864670382	4.2818988561754	0.77933917416926	3.50255968200614	1.25228014678884	0.0744120355807735	9
pn1	10	7.839	7.5	19.944	3.80941832553025	0.925527799130618	2.88389052639964	1.00154682227702	0.0502179513777085	3.50844424598938	0.897798908113069	2.61064533787631	0.933391469023255	0.046800615173649	6
pn1	10	7.741	7.5	19.567	5.86579157235572	0.925527799130618	4.9402637732251	1.71570503040593	0.0876836014926117	5.53973665226822	0.897798908113069	4.64193774415515	1.65964523302734	0.0848185839948556	10
pn1	10	10.203	10.5	26.704	4.25574480276009	1.28789880222024	2.96784600053986	1.03070373290458	0.0385973536887574	4.0604283457132	1.26924799301255	2.79118035270064	0.997938667469634	0.0373703814960169	3
pn1	10	8.337	8.5	23.178	3.66237552779188	1.03493141264636	2.62744411514552	0.912485505307903	0.0393686040774831	3.57419115219063	1.07924362512937	2.49494752706126	0.892025700938002	0.0384858788911037	3
pn1	10	6.934	6.5	16.617	3.50269662380914	0.807251771315982	2.69544485249315	0.936101492731684	0.0563339647789423	2.97662650139376	0.77933917416926	2.1972873272245	0.785602401241	0.0472770296227358	7
pn1	10	9.198	9.5	28.882	4.32774280694728	1.16288190018217	3.16486090676511	1.09912507257223	0.0380557119511193	3.50252290011983	1.1724118423417	2.33011105777814	0.833091248226038	0.0288446523172231	3
pn1	10	6.588	6.5	17.507	2.23060572823716	0.807251771315982	1.42335395692118	0.494316833277837	0.0282353820344912	2.21982266372397	0.77933917416926	1.44048348955471	0.515020167968491	0.0294179567012333	1
pn1	10	10.963	10.5	24.937	4.76556661393647	1.28789880222024	3.47766781171624	1.20775983480477	0.0484324431489261	4.70875892756089	1.26924799301255	3.43951093454833	1.22973814839636	0.0493137967035475	6
pn1	10	11.824	11.5	29.26	6.20101820784242	1.4317662021644	4.76925200567802	1.65631432511013	0.0566067780283709	5.66771781731711	1.42958006225227	4.23813775506483	1.51527347193811	0.0517865164708856	7
pn1	10	5.855	5.5	14.062	3.05563255037249	0.671712578539023	2.38391997183347	0.827911964929305	0.0588758330912605	2.63753687122026	0.687819368869139	1.94971750235112	0.697088056082051	0.0495724687869471	8
pn1	10	6.72	6.5	15.63	2.65334079592737	0.807251771315982	1.84608902461139	0.641128565496664	0.0410191020791212	2.06347113295575	0.77933917416926	1.28413195878649	0.459119359509194	0.0293742392520277	4
pn1	10	5.974	5.5	14.113	2.66269055837429	0.671712578539023	1.99097797983527	0.691447074940459	0.0489936282109019	2.73103841345239	0.687819368869139	2.04321904458326	0.730517928992702	0.0517620583145116	6
pn1	10	8.245	8.5	22.012	3.13871461819029	1.03493141264636	2.10378320554392	0.730623220605668	0.0331920416411806	3.45841156434903	1.07924362512937	2.37916793921966	0.850630694879352	0.0386439530655712	2
pn1	10	5.653	5.5	13.185	2.15644706651773	0.671712578539023	1.48473448797871	0.515633688154119	0.0391075986465012	2.26307210919715	0.687819368869139	1.57525274032801	0.563204602343168	0.0427155557332702	3
pn1	10	9.713	9.5	27.666	5.33329105306448	1.16288190018217	4.17040915288232	1.44834209080704	0.0523509755948472	5.0983312272399	1.1724118423417	3.9259193848982	1.40364514810653	0.0507353845191399	6
pn1	10	7.292	7.5	18.55	2.43975072391266	0.925527799130618	1.51422292478204	0.525874732293603	0.0283490421721619	2.53243039317439	0.897798908113069	1.63463148506132	0.584434454200588	0.0315059004959886	1
pn1	10	5.938	5.5	12.74	2.15465975043405	0.671712578539023	1.48294717189503	0.515012970853089	0.0404248799727699	1.84528087395877	0.687819368869139	1.15746150508963	0.413830511138033	0.0324827716748848	3
pn1	10	10.97	10.5	29.171	4.93770335655643	1.28789880222024	3.6498045543362	1.26754123288141	0.0434521008152414	5.17305147341947	1.26924799301255	3.90380348040691	1.39573798573468	0.0478467651343689	4
pn1	10	6.629	6.5	18.427	3.97232136124366	0.807251771315982	3.16506958992768	1.09919754618259	0.059651465034058	3.99542788846923	0.77933917416926	3.21608871429997	1.14985736514922	0.0624006818879482	8
pn1	10	9.4	9.5	21.648	3.27341445901923	1.16288190018217	2.11053255883706	0.732967204637407	0.0338584259348396	3.54874359275037	1.1724118423417	2.37633175040868	0.8496166642095	0.0392468895144817	2
pn1	10	5.823	5.5	12.935	2.23356794785709	0.671712578539023	1.56185536931807	0.542417011907074	0.0419340558103652	1.91771196503185	0.687819368869139	1.22989259616271	0.439727005586664	0.0339951299255249	4
pn1	10	8.194	8.5	19.207	3.99588613214248	1.03493141264636	2.96095471949611	1.02831045876064	0.0535383172156318	3.46343406483617	1.07924362512937	2.3841904397068	0.852426403794635	0.0443810279478646	7
pn1	10	6.147	6.5	16.075	2.8169655606634	0.807251771315982	2.00971378934741	0.697953837353214	0.043418590193046	2.42328097051236	0.77933917416926	1.6439417963431	0.587763196331233	0.0365638069257377	4
pn1	10	6.84	6.5	18.469	2.5552908362682	0.807251771315982	1.74803906495222	0.607076778640653	0.0328700405349858	2.27639697877688	0.77933917416926	1.49705780460762	0.535247344088543	0.0289808513773644	2
pn1	10	10.546	10.5	28.776	3.87246424116341	1.28789880222024	2.58456543894318	0.89759416269251	0.0311924576971264	4.04063903454577	1.26924799301255	2.77139104153321	0.990863338640575	0.0344336717625999	1
pn1	10	7.407	7.5	17.041	3.19055385511158	0.925527799130618	2.26502605598096	0.786621277047745	0.0461605115338152	3.26837694142727	0.897798908113069	2.3705780333142	0.847559521336341	0.0497364897210458	5
pn1	10	6.979	6.5	17.762	2.69697192051806	0.807251771315982	1.88972014920207	0.656281226038438	0.0369486108567975	2.5600287859509	0.77933917416926	1.78068961178164	0.636655032570364	0.0358436568275174	2
pn1	10	8.855	8.5	22.585	5.81793593771458	1.03493141264636	4.78300452506821	1.66109043986465	0.0735483922897786	5.73670109195986	1.07924362512937	4.65745746683049	1.6651940437128	0.073730088275971	10
pn1	10	8.512	8.5	21.423	2.79186225290028	1.03493141264636	1.75693084025392	0.610164804769347	0.0284817628142346	2.89947407463155	1.07924362512937	1.82023044950218	0.650792180987625	0.0303782001114515	1
pn1	10	10.047	10.5	27.213	4.96034477885989	1.28789880222024	3.67244597663965	1.27540437621236	0.0468674668802543	4.7270536817547	1.26924799301255	3.45780568874214	1.23627912401057	0.0454297256462193	5
pn1	10	5.876	5.5	12.926	2.25651247618809	0.671712578539023	1.58479989764907	0.550385420980925	0.0425797169256479	2.37213629997888	0.687819368869139	1.68431693110974	0.602198633349463	0.0465881659716434	4
pn1	10	6.927	6.5	19.02	3.84548987614613	0.807251771315982	3.03823810483015	1.05515021855303	0.0554758264223464	3.14151660750936	0.77933917416926	2.3621774333401	0.844556030882568	0.044403576807706	7
pn1	10	11.277	11.5	29.454	4.93926669539009	1.4317662021644	3.50750049322569	1.2181204317457	0.0413567064488932	5.12176895513263	1.42958006225227	3.69218889288035	1.32007881907099	0.0448183207398312	4
pn1	10	7.393	7.5	20.889	2.97775189467333	0.925527799130618	2.05222409554271	0.712717248687373	0.0341192612708781	3.29267541103826	0.897798908113069	2.39487650292519	0.856247022436615	0.0409903309127586	2
pn1	10	9.502	9.5	21.623	3.62545957783389	1.16288190018217	2.46257767765172	0.855229012712051	0.0395518204093812	3.95317650375655	1.1724118423417	2.78076466141485	0.994214715675383	0.0459794994068993	3
pn1	10	9.593	9.5	22.902	4.61078397222997	1.16288190018217	3.4479020720478	1.19742248610698	0.0522846251902445	4.92934433913005	1.1724118423417	3.75693249678835	1.34322678432111	0.0586510690909574	6
pn1	10	8.132	8.5	19.393	3.16909897780327	1.03493141264636	2.1341675651569	0.741175409927255	0.038218708293057	3.18500787451417	1.07924362512937	2.1057642493848	0.752879894343983	0.0388222500048462	3
pn1	10	11.185	11.5	31.544	8.41147254311861	1.4317662021644	6.9797063409542	2.42398338016549	0.0768445149684724	8.18228993468193	1.42958006225227	6.75270987242966	2.4143156085852	0.0765380296913897	10
pn1	10	10.807	10.5	26.111	4.4351119270689	1.28789880222024	3.14721312484866	1.09299617144479	0.0418596059685492	4.0732665093514	1.26924799301255	2.80401851633885	1.00252873270905	0.0383948808053713	4
pn1	10	6.743	6.5	20.101	3.65518523525507	0.807251771315982	2.84793346393909	0.989059288053331	0.0492044817697294	3.052071811077	0.77933917416926	2.27273263690774	0.81257657786104	0.0404246842376519	6
pn1	10	7.16	7.5	17.16	3.97983254652101	0.925527799130618	3.05430474739039	1.06073000552953	0.0618141028863364	4.11764595635894	0.897798908113069	3.21984704824587	1.15120109299764	0.0670863107807484	8
pn1	10	10.096	10.5	28.2	5.26997041004912	1.28789880222024	3.98207160782889	1.38293431334913	0.0490402238776289	5.43808078005967	1.26924799301255	4.16883278704712	1.49049466917615	0.0528544208927714	6
pn1	10	9.367	9.5	26.488	6.03942306172592	1.16288190018217	4.87654116154375	1.69357479395888	0.0639374355919238	6.17918399380657	1.1724118423417	5.00677215146487	1.79008551859522	0.067580999644942	9
pn1	10	7.2	7.5	18.423	3.0799220469684	0.925527799130618	2.15439424783778	0.748199937931627	0.0406122747615278	3.14128827722724	0.897798908113069	2.24348936911417	0.802121148971918	0.0435391168089843	3
pn1	10	8.414	8.5	23.826	2.8989713390113	1.03493141264636	1.86403992636494	0.647362737162924	0.0271704330211921	2.88378187362389	1.07924362512937	1.80453824849452	0.645181703632374	0.0270788929586323	1
pn1	10	6.984	6.5	20.919	2.27133772908653	0.807251771315982	1.46408595777055	0.508462656651584	0.0243062601774265	2.35807901963392	0.77933917416926	1.57873984546466	0.564451356982304	0.0269827122224917	1
pn1	10	11.957	11.5	32.065	6.05142555774861	1.4317662021644	4.61965935558421	1.60436226868984	0.0500346879366862	5.14329125376151	1.42958006225227	3.71371119150924	1.32777374784684	0.041408817958735	6
pn1	10	7.899	7.5	18.868	2.93102182201136	0.925527799130618	2.00549402288074	0.696488353952663	0.0369137351045507	2.90015124419949	0.897798908113069	2.00235233608642	0.715906738217538	0.0379429053539081	2
pn1	10	8.527	8.5	21.843	2.54630744144217	1.03493141264636	1.5113760287958	0.524886033311354	0.0240299424672139	3.08983228699578	1.07924362512937	2.01058866186641	0.718851495250444	0.0329099251591102	1
pn1	10	8.97	8.5	26.772	3.72869835529317	1.03493141264636	2.69376694264681	0.935518771141079	0.0349439254124114	3.45824844784998	1.07924362512937	2.37900482272061	0.850572375372499	0.0317709687499066	2
pn1	10	11.014	11.5	27.942	6.7170198108285	1.4317662021644	5.2852536086641	1.83551660793941	0.065690237203472	6.77885335245153	1.42958006225227	5.34927329019926	1.91254092699071	0.0684468157966757	9
pn1	10	6.568	6.5	15.418	2.54761074626523	0.807251771315982	1.74035897494924	0.604409558901599	0.0392015539565183	2.44997606944041	0.77933917416926	1.67063689527115	0.597307571142575	0.0387409243184963	3
pn1	10	7.046	7.5	19.241	5.77686038263708	0.925527799130618	4.85133258350646	1.68482010268462	0.0875640612590107	5.70738436978217	0.897798908113069	4.8095854616691	1.71958479933244	0.0893708642654977	10
pn1	10	10.846	10.5	26.505	5.22357300968218	1.28789880222024	3.93567420746194	1.36682095243129	0.0515684192579246	4.65237977984031	1.26924799301255	3.38313178682776	1.20958075100894	0.0456359460859817	6
pn1	10	7.995	7.5	18.406	2.64964278915297	0.925527799130618	1.72411499002235	0.598768182664979	0.0325311410770933	2.83136802290916	0.897798908113069	1.93356911479609	0.691314477050206	0.0375591914077043	2
pn1	10	5.313	5.5	14.075	4.35163059725883	0.671712578539023	3.67991801871981	1.27799934295357	0.0907992428386197	3.91866142083131	0.687819368869139	3.23084205196217	1.15513216801644	0.0820697810313634	10
pn1	10	7.172	7.5	18.262	5.58009398634479	0.925527799130618	4.65456618721417	1.61648506807307	0.0885163217650353	5.30441370967648	0.897798908113069	4.40661480156341	1.575509550599	0.0862725632788852	10
pn1	10	8.692	8.5	19.779	6.90849326523996	1.03493141264636	5.8735618525936	2.03983027617098	0.10313111260281	7.11941374759783	1.07924362512937	6.04017012246846	2.1595592407613	0.109184450212918	10
pn1	10	6.3	6.5	15.575	2.69872962890557	0.807251771315982	1.89147785758959	0.656891660877726	0.0421760295908653	2.58162705489961	0.77933917416926	1.80228788073035	0.644377123231212	0.0413725279763218	4
pn1	10	5.276	5.5	11.316	3.20469594908785	0.671712578539023	2.53298337054883	0.879680217550033	0.0777377357325939	3.06959468348508	0.687819368869139	2.38177531461594	0.851562917236835	0.0752529972814453	10
pn1	10	8.165	8.5	21.089	4.12740628040412	1.03493141264636	3.09247486775776	1.07398611300307	0.050926365071984	4.03188953992068	1.07924362512937	2.95264591479131	1.05566791012466	0.0500577509661274	6
pn1	10	7.916	7.5	21.195	3.60907829135891	0.925527799130618	2.68355049222829	0.931970698369958	0.0439712525770209	3.5784473314746	0.897798908113069	2.68064842336153	0.958419871713283	0.0452191494085059	4
pn1	10	6.949	6.5	18.037	2.77108013591562	0.807251771315982	1.96382836459964	0.682018280533608	0.0378121794385767	3.14906955592349	0.77933917416926	2.36973038175423	0.847256458057963	0.0469732471063904	3
pn1	10	5.868	5.5	14.901	2.36397652322362	0.671712578539023	1.69226394468459	0.587706627813221	0.0394407508095578	2.28726315929184	0.687819368869139	1.5994437904227	0.571853697437587	0.0383768671523782	3
pn1	10	9.13	9.5	23.894	4.84370186267969	1.16288190018217	3.68081996249752	1.27831257915868	0.0534993127629815	4.66883624190087	1.1724118423417	3.49642439955918	1.25008658176759	0.0523180121272114	7
pn1	10	8.38	8.5	20.826	4.14204865330243	1.03493141264636	3.10711724065607	1.07907126513095	0.051813659134301	3.72310307927196	1.07924362512937	2.64385945414259	0.945266606685311	0.0453887739693322	6
pn1	10	6.656	6.5	15.672	2.09299563316172	0.807251771315982	1.28574386184574	0.446526200389943	0.0284919729702618	2.23837316825295	0.77933917416926	1.45903399408369	0.521652582729014	0.0332856420832705	1
pn1	10	8.176	8.5	20.944	4.97001866548433	1.03493141264636	3.93508725283797	1.36661710886196	0.0652510078715603	4.37376567829044	1.07924362512937	3.29452205316106	1.17789986035829	0.0562404440583597	9
pn1	10	6.518	6.5	18.236	3.65224040187089	0.807251771315982	2.84498863055491	0.988036576375806	0.05418055365079	3.81501989193582	0.77933917416926	3.03568071776656	1.08535557991445	0.059517195652251	7
pn1	10	6.247	6.5	15.503	2.31584745929889	0.807251771315982	1.50859568798291	0.523920448286365	0.0337947783194456	1.99546890916028	0.77933917416926	1.21612973499102	0.43480633060235	0.0280465929563536	2
pn1	10	8.05	8.5	23.424	3.88491904169748	1.03493141264636	2.84998762905111	0.989772679397958	0.0422546396600904	3.34170208301975	1.07924362512937	2.26245845789038	0.808903221351488	0.0345330951738169	4
pn1	10	8.593	8.5	23.271	4.26494457957827	1.03493141264636	3.23001316693191	1.12175181188042	0.0482038507962883	3.95479652935054	1.07924362512937	2.87555290422117	1.02810462630993	0.044179649620125	6
pn1	10	10.45	10.5	30.429	4.86414043924578	1.28789880222024	3.57624163702554	1.24199355504986	0.0408161147277222	5.05446111136392	1.26924799301255	3.78521311835137	1.35333803555949	0.0444752714699627	4
pn1	10	5.527	5.5	12.557	4.04106842934465	0.671712578539023	3.36935585080563	1.17014415582127	0.0931866015625762	4.29350749296705	0.687819368869139	3.60568812409791	1.28915195264678	0.10266400833374	10
pn1	10	11.083	11.5	27.98	7.44338648409637	1.4317662021644	6.01162028193197	2.08777661113988	0.0746167480750493	7.16756368890725	1.42958006225227	5.73798362665497	2.05151764156201	0.0733208592409582	10
pn1	10	8.067	8.5	19.402	3.47641051344157	1.03493141264636	2.44147910079521	0.847901684433892	0.0437017670566896	3.64360363088175	1.07924362512937	2.56436000575238	0.916842942297471	0.047255073822156	4
pn1	10	7.505	7.5	18.893	2.53444054148692	0.925527799130618	1.60891274235631	0.558759574844091	0.0295749523550569	2.52033280797678	0.897798908113069	1.62253389986372	0.580109170081983	0.030704979097125	1
pn1	10	9.09	9.5	22.258	6.31698685845696	1.16288190018217	5.15410495827479	1.78996997125508	0.0804191738366015	6.66279708460661	1.1724118423417	5.49038524226492	1.96299308543766	0.0881926985999486	10
pn1	10	6.223	6.5	16.117	2.321693059762	0.807251771315982	1.51444128844601	0.525950567846912	0.0326332796331148	2.05166021857866	0.77933917416926	1.2723210444094	0.454896569626172	0.0282246429004264	2
pn1	10	6.85	6.5	18.732	4.20590362961424	0.807251771315982	3.39865185829826	1.18031837115332	0.0630108034995365	3.59891264539921	0.77933917416926	2.81957347122995	1.00809014006904	0.0538164712827803	8
pn1	10	8.074	8.5	20.16	4.24627475904752	1.03493141264636	3.21134334640116	1.11526796679203	0.0553208316861127	3.71341718254288	1.07924362512937	2.63417355741351	0.941803580419125	0.0467164474414248	7
pn1	10	6.444	6.5	14.333	1.90238806576739	0.807251771315982	1.09513629445141	0.380330066494364	0.0265352729013021	2.11442187589334	0.77933917416926	1.33508270172408	0.477335923861449	0.0333032808108176	1
pn1	10	6.971	6.5	18.893	3.34824131009802	0.807251771315982	2.54098953878204	0.882460681052091	0.046708340710956	2.75684673619692	0.77933917416926	1.97750756202766	0.707023915330871	0.037422532966224	5
pn1	10	6.223	6.5	16.617	3.76338816278645	0.807251771315982	2.95613639147047	1.02663710081636	0.061782337414477	3.76013314988151	0.77933917416926	2.98079397571225	1.06573176657884	0.0641350283793005	8
pn1	10	9.469	9.5	27.119	5.90129378244112	1.16288190018217	4.73841188225895	1.64560385350025	0.0606808456617225	4.8636672774921	1.1724118423417	3.69125543515041	1.31974507726807	0.0486649609966472	8
pn1	10	10.797	10.5	26.047	4.27272006602019	1.28789880222024	2.98482126379995	1.0365990749156	0.0397972539991399	4.93640365366373	1.26924799301255	3.66715566065117	1.31112861619747	0.0503370298382719	3
pn1	10	7.352	7.5	17.567	3.53584750777045	0.925527799130618	2.61031970863983	0.906538367314228	0.0516046204425473	3.31551547657802	0.897798908113069	2.41771656846496	0.864413096172271	0.0492066429198082	6
pn1	10	7.675	7.5	18.274	3.86881194403187	0.925527799130618	2.94328414490125	1.02217364196011	0.0559359550158756	3.24104518314262	0.897798908113069	2.34324627502955	0.837787519890504	0.0458458750076887	7
pn1	10	8.938	8.5	22.83	2.98370793018596	1.03493141264636	1.9487765175396	0.676790922055753	0.0296448060471202	2.73372618028743	1.07924362512937	1.65448255515806	0.591531863875681	0.0259102875109803	1
pn1	10	6.668	6.5	15.363	1.72496855891216	0.807251771315982	0.917716787596176	0.318714016344688	0.0207455585721986	1.63136858079056	0.77933917416926	0.852029406621301	0.304628502370301	0.0198287119944217	1
pn1	10	10.02	10.5	25.089	4.59137234357668	1.28789880222024	3.30347354135645	1.14726387757594	0.0457277642622638	4.45520728320364	1.26924799301255	3.18595929019109	1.13908510626679	0.0454017739354615	5
pn1	10	8.306	8.5	20.711	5.62520178097197	1.03493141264636	4.59027036832561	1.59415576239935	0.0769714529669909	5.32609139468308	1.07924362512937	4.24684776955371	1.51838758824531	0.0733130987516444	10
pn1	10	6.411	6.5	15.905	4.14137507821476	0.807251771315982	3.33412330689877	1.15790823976703	0.0728015240343935	4.45265665309666	0.77933917416926	3.6733174789274	1.31333166864939	0.0825735095032624	10
pn1	10	9.517	9.5	24.687	3.74991309816652	1.16288190018217	2.58703119798435	0.898450496561491	0.0363936685932471	3.04708221829979	1.1724118423417	1.8746703759581	0.670256243068743	0.0271501698492625	2
pn1	10	8.319	8.5	23.288	4.82990805961054	1.03493141264636	3.79497664696418	1.31795807316153	0.0565938712281661	4.31449309510558	1.07924362512937	3.23524946997621	1.15670796474189	0.0496696996196275	7
pn1	10	11.229	11.5	29.815	4.82589577487473	1.4317662021644	3.39412957271033	1.17874782583665	0.0395353958020007	5.35282412325839	1.42958006225227	3.92324406100612	1.40268863192966	0.0470464072423162	3
pn1	10	11.78	11.5	30.904	6.57353776664991	1.4317662021644	5.14177156448551	1.78568670486737	0.0577817339136478	6.98467583663249	1.42958006225227	5.55509577438022	1.98612922643546	0.0642677073011734	8
pn1	10	8.568	8.5	23.657	3.36961769386856	1.03493141264636	2.3346862812222	0.81081358829909	0.0342737282114845	3.28326227455757	1.07924362512937	2.2040186494282	0.788009070055424	0.0333097632859375	2
pn1	10	11.545	11.5	28.225	4.01005620428686	1.4317662021644	2.57829000212246	0.895414765191581	0.0317241723717124	3.53211212730606	1.42958006225227	2.10253206505378	0.751724282267111	0.0266332783797028	1
pn1	10	7.139	7.5	18.686	3.96341012136746	0.925527799130618	3.03788232223684	1.05502665875681	0.056460808025089	3.81661173175721	0.897798908113069	2.91881282364414	1.04357146860911	0.0558477720544318	7
pn1	10	9.818	9.5	26.45	4.59253613041732	1.16288190018217	3.42965423023515	1.19108519007803	0.0450315761844246	5.24676310284737	1.1724118423417	4.07435126050567	1.45671441968205	0.0550742691751248	5
pn1	10	5.338	5.5	13.38	3.37671651188141	0.671712578539023	2.70500393334239	0.939421267515366	0.0702108570639287	3.59534867660323	0.687819368869139	2.90752930773409	1.03953724100331	0.0776933662932218	9
pn1	10	7.315	7.5	16.969	2.48906334996762	0.925527799130618	1.563535550837	0.54300052242723	0.0319995593392203	2.46154786053578	0.897798908113069	1.56374895242271	0.559091620263036	0.0329478236939735	1
pn1	10	6.002	6.5	13.96	3.12070122127397	0.807251771315982	2.31344944995798	0.803438245624602	0.0575528829243984	3.21032137833606	0.77933917416926	2.4309822041668	0.869155996717062	0.0622604582175546	8
pn1	10	9.779	9.5	25.742	4.41996121046564	1.16288190018217	3.25707931028347	1.13115161732272	0.0439418699915595	4.20478520763981	1.1724118423417	3.03237336529811	1.08417309275914	0.0421168942879008	4
pn1	10	6.548	6.5	18.461	2.43038379618294	0.807251771315982	1.62313202486696	0.563697791840622	0.0305345209815623	1.96152452432042	0.77933917416926	1.18218535015116	0.422670097935625	0.0228952980843738	1
pn1	10	10.808	10.5	25.454	4.36200703142736	1.28789880222024	3.07410822920712	1.06760756003516	0.0419426243433315	3.89425926914474	1.26924799301255	2.62501127613219	0.938527763876487	0.0368715236849409	4
pn1	10	7.954	7.5	18.817	3.29003604564388	0.925527799130618	2.36450824651326	0.821170463602748	0.0436398184409177	3.08817794987264	0.897798908113069	2.19037904175957	0.783132462247379	0.0416183484215007	4
pn1	10	6.547	6.5	15.414	2.62327357285467	0.807251771315982	1.81602180153869	0.630686514577084	0.0409164729841108	2.6142785587145	0.77933917416926	1.83493938454524	0.656051108459856	0.0425620285753118	4
pn1	10	6.945	6.5	16.448	4.16908985658903	0.807251771315982	3.36183808527305	1.16753330977463	0.0709832994755979	4.37100730117253	0.77933917416926	3.59166812700327	1.28413934312299	0.0780726740711934	9
pn1	10	8.016	8.5	19.999	5.49912498831625	1.03493141264636	4.46419357566989	1.55037053203387	0.0775224027218298	5.16721814883721	1.07924362512937	4.08797452370784	1.46158518380641	0.0730829133359875	10
pn1	10	8.606	8.5	23.691	4.92808296816657	1.03493141264636	3.89315155552021	1.35205325354079	0.0570703327652185	3.60443784078167	1.07924362512937	2.5251942156523	0.902839885724989	0.038108981711409	8
pn1	10	6.601	6.5	16.232	2.75916062153763	0.807251771315982	1.95190885022165	0.677878750395733	0.0417618747163463	2.725878375146	0.77933917416926	1.94653920097674	0.69595170893225	0.0428752901017897	4
pn1	10	9.682	9.5	25.632	4.34814187436285	1.16288190018217	3.18525997418068	1.10620946809988	0.0431573606468432	4.26752748495689	1.1724118423417	3.0951156426152	1.10660551800864	0.0431728120321722	4
pn1	10	8.519	8.5	22.072	5.16009213434473	1.03493141264636	4.12516072169837	1.43262775558854	0.0649070204597926	5.11638800673133	1.07924362512937	4.03714438160196	1.44341173821328	0.0653956024924464	9
pn1	10	7.452	7.5	17.52	2.81585590729709	0.925527799130618	1.89032810816647	0.65649236420866	0.0374710253543756	3.01092362771386	0.897798908113069	2.11312471960079	0.755511504240558	0.0431228027534565	3
pn1	10	8.272	8.5	18.431	3.56530031590956	1.03493141264636	2.5303689032632	0.878772238770013	0.0476790319988071	3.65541478226728	1.07924362512937	2.57617115713791	0.921065816918795	0.0499737299614126	5
pn1	10	6.871	6.5	18.177	2.91528643626627	0.807251771315982	2.10803466495029	0.732099710652534	0.0402761572675653	2.65888571613594	0.77933917416926	1.87954654196668	0.671999632600795	0.0369697767838915	3
pn1	10	7.147	7.5	20.063	2.95461393583853	0.925527799130618	2.02908613670792	0.704681663101572	0.0351234443055162	3.3175855082686	0.897798908113069	2.41978660015554	0.865153200503014	0.0431218262723927	2
pn1	10	7.349	7.5	18.308	3.17895488823512	0.925527799130618	2.25342708910451	0.782593069905184	0.0427459618694114	3.37645962557626	0.897798908113069	2.47866071746319	0.886202631478552	0.0484052125561805	4
pn1	10	10.311	10.5	25.717	6.17275668137746	1.28789880222024	4.88485787915722	1.69646310820704	0.0659666021778218	6.78390467681092	1.26924799301255	5.51465668379837	1.97167092311232	0.0766679987211697	9
pn1	10	7.387	7.5	17.287	2.61475445542833	0.925527799130618	1.68922665629771	0.586651807422373	0.033936010147647	2.71154496174027	0.897798908113069	1.81374605362721	0.648473796447351	0.0375122228522792	2
pn1	10	6.97	6.5	17.088	2.76313650427386	0.807251771315982	1.95588473295788	0.679259535374833	0.0397506750570478	2.86371378584005	0.77933917416926	2.08437461167079	0.745232396203162	0.0436114464070202	3
pn1	10	8.907	8.5	22.466	3.65880639182931	1.03493141264636	2.62387497918295	0.911245979483721	0.0405611136599182	3.15279700584689	1.07924362512937	2.07355338071752	0.741363450655647	0.0329993523838533	3
pn1	10	6.97	6.5	19.601	3.33217975636056	0.807251771315982	2.52492798504458	0.876882661373699	0.0447366288135146	2.63886499357671	0.77933917416926	1.85952581940745	0.664841566597209	0.0339187575428401	5
pn1	10	10.727	10.5	29.209	4.85168072250843	1.28789880222024	3.5637819202882	1.23766641794444	0.0423727761287424	4.88351516620636	1.26924799301255	3.61426717319381	1.29221924452372	0.0442404479620568	4
pn1	10	9.806	9.5	22.462	4.75288304423515	1.16288190018217	3.59000114405298	1.24677209654208	0.0555058363699618	4.85772624169085	1.1724118423417	3.68531439934915	1.31762096180375	0.0586600018610876	7
pn1	10	8.131	8.5	22.305	4.98219405719543	1.03493141264636	3.94726264454906	1.37084550268156	0.06145911242688	5.14690550480901	1.07924362512937	4.06766187967964	1.45432274628794	0.0652016474462199	8
pn1	10	11.07	11.5	33.265	5.21849923932457	1.4317662021644	3.78673303716017	1.31509514853672	0.0395338989489469	5.45018470979083	1.42958006225227	4.02060464753855	1.4374982399488	0.0432135349451014	3
pn1	10	8.754	8.5	25.344	4.52351158683173	1.03493141264636	3.48858017418536	1.21154959098811	0.0478041978767403	4.22242058612989	1.07924362512937	3.14317696100052	1.12378901816472	0.0443414227495549	5
pn1	10	7.12	7.5	18.321	1.59169908466578	0.925527799130618	0.666171285535165	0.23135473694728	0.0126278443833459	1.65981520853242	0.897798908113069	0.762016300419352	0.272445859936944	0.0148706871861221	1
pn1	10	8.059	8.5	24.119	4.35203846260684	1.03493141264636	3.31710704996048	1.15199866105466	0.0477631187468247	4.39543625304392	1.07924362512937	3.31619262791455	1.18564780271961	0.0491582487963685	5
pn1	10	12.819	12.5	38.532	7.60693165052984	1.50754125214137	6.09939039838847	2.11825830953418	0.0549740036731594	5.75641946467889	1.55661920080463	4.19980026387426	1.50156655943572	0.0389693387167996	7
pn1	10	10.554	10.5	29.154	8.09723251657774	1.28789880222024	6.8093337143575	2.36481464223703	0.0811145860683622	8.37468485170418	1.26924799301255	7.10543685869163	2.54042709339494	0.0871382003634128	10
pn1	10	6.068	6.5	15.778	3.86137655942814	0.807251771315982	3.05412478811216	1.06066750744176	0.0672244585778779	4.33664527100347	0.77933917416926	3.55730609683421	1.27185378853126	0.0806093160433047	9
pn1	10	8.75	8.5	19.838	3.78876274554183	1.03493141264636	2.75383133289546	0.956378543256164	0.0482094234931023	3.91414794154161	1.07924362512937	2.83490431641224	1.01357142084604	0.0510924196413974	6
pn1	10	8.318	8.5	20.317	4.55257807253608	1.03493141264636	3.51764665988972	1.22164409566	0.0601291576344931	4.27522431572383	1.07924362512937	3.19598069059445	1.14266808611797	0.0562419690957309	8
pn1	10	6.695	6.5	15.804	2.56048312026782	0.807251771315982	1.75323134895184	0.608880007817548	0.0385269556958712	2.47192124581552	0.77933917416926	1.69258207164626	0.605153692604408	0.0382911726527719	3
pn1	10	9.935	9.5	23.898	4.21066937774103	1.16288190018217	3.04778747755886	1.05846662180191	0.0442910127124409	4.38539743252042	1.1724118423417	3.21298559017872	1.14874789633702	0.048068788029836	5
pn1	10	6.04	6.5	16.066	2.29809480068072	0.807251771315982	1.49084302936474	0.517755124511679	0.0322267598974032	1.95967292325185	0.77933917416926	1.18033374908259	0.422008089727785	0.0262671535993891	2
pn1	10	9.841	9.5	24.517	6.09163726962383	1.16288190018217	4.92875536944166	1.71170827493506	0.0698171992876396	4.96352339878558	1.1724118423417	3.79111155644389	1.3554469209436	0.0552860024041928	9
pn1	10	6.858	6.5	17.325	2.69356082115758	0.807251771315982	1.88630904984159	0.655096584772174	0.0378122126852626	2.02221738968096	0.77933917416926	1.2428782155117	0.444369791086663	0.0256490499905722	3
pn1	10	11.146	11.5	28.891	4.59315785060803	1.4317662021644	3.16139164844363	1.09792023327069	0.0380021540711879	4.13498091753915	1.42958006225227	2.70540085528688	0.967269679253777	0.0334799653613159	3
pn1	10	6.133	6.5	14.147	3.03011664058236	0.807251771315982	2.22286486926638	0.771979111476319	0.0545683969376065	2.31687851210041	0.77933917416926	1.53753933793115	0.549720822086096	0.0388577664583372	7
pn1	10	6.436	6.5	18.198	3.29166083701855	0.807251771315982	2.48440906570256	0.862810839112208	0.0474123991159583	3.28617047747063	0.77933917416926	2.50683130330137	0.896274541330596	0.0492512661463126	5
pn1	10	8.943	8.5	23.822	3.63608274740695	1.03493141264636	2.60115133476058	0.903354281219367	0.0379210092023914	3.50826969839108	1.07924362512937	2.42902607326171	0.868456615658821	0.0364560748744363	3
pn1	10	6.701	6.5	15.838	2.31434241061705	0.807251771315982	1.50709063930107	0.523397759678434	0.033046960454504	2.55628317753493	0.77933917416926	1.77694400336567	0.635315854516935	0.0401133889706361	2
pn1	10	10.087	10.5	26.954	4.99072423607915	1.28789880222024	3.70282543385891	1.28595486298081	0.0477092402975742	4.38293411267542	1.26924799301255	3.11368611966286	1.1132450736007	0.0413016648215738	5
pn1	10	11.848	11.5	29.043	5.38963741267706	1.4317662021644	3.95787121051266	1.37452975332578	0.0473274025867087	4.69476215729309	1.42958006225227	3.26518209504082	1.16740986150106	0.0401959116310664	5
pn1	10	8.519	8.5	23.496	4.68825629305609	1.03493141264636	3.65332488040973	1.26876380751108	0.0539991405988713	4.3590754577982	1.07924362512937	3.27983183266883	1.17264762395276	0.0499083939373832	7
pn1	10	8.432	8.5	25.382	3.38838197178819	1.03493141264636	2.35345055914182	0.817330237509831	0.03220117553817	2.82804109901323	1.07924362512937	1.74879747388386	0.625252545602557	0.0246336989048364	2
pn1	10	6.032	6.5	13.93	3.21484067265289	0.807251771315982	2.4075889013369	0.836131951407244	0.0600238299646263	3.69022911569162	0.77933917416926	2.91088994152236	1.04073877798076	0.0747120443632997	8
pn1	10	10.121	10.5	26.666	4.12497372644943	1.28789880222024	2.83707492422919	0.985288223985032	0.036949232130242	3.40327439553368	1.26924799301255	2.13402640252113	0.762984542513135	0.0286126356601341	2
pn1	10	6.448	6.5	14.994	1.71565051702405	0.807251771315982	0.908398745708066	0.315477952022048	0.0210402795799685	1.63118415176358	0.77933917416926	0.851844977594316	0.304562562934587	0.0203122957806181	1
pn1	10	7.371	7.5	18.033	2.735814552637	0.925527799130618	1.81028675350638	0.62869478878868	0.0348635717178883	2.56049910184741	0.897798908113069	1.66270019373434	0.594469939619381	0.0329656706936938	2
pn1	10	8.386	8.5	21.139	3.77327678806542	1.03493141264636	2.73834537541906	0.951000422499351	0.0449879569752283	3.29800489214585	1.07924362512937	2.21876126701648	0.793280040144054	0.0375268480128697	5
pn1	10	8.207	8.5	19.936	3.40354673271374	1.03493141264636	2.36861532006738	0.822596809862887	0.0412618785043583	3.8828847419948	1.07924362512937	2.80364111686543	1.00239379999958	0.0502805878811989	4
pn1	10	8.649	8.5	21.038	2.9486206145145	1.03493141264636	1.91368920186814	0.664605442339622	0.031590714057402	2.54383945063049	1.07924362512937	1.46459582550112	0.523641120169109	0.0248902519331262	1
pn1	10	9.643	9.5	25.255	5.24977097362969	1.16288190018217	4.08688907344752	1.4193363884794	0.0562002133628748	5.32104183877125	1.1724118423417	4.14862999642956	1.48327150786071	0.0587317959952765	7
pn1	10	8.795	8.5	21.966	4.57950444933314	1.03493141264636	3.54457303668677	1.23099536155225	0.0560409433466381	4.44578827620628	1.07924362512937	3.36654465107691	1.20365030508404	0.054796062327417	7
pn1	10	9.867	9.5	25.331	3.92615875101204	1.16288190018217	2.76327685082987	0.959658878756201	0.0378847609157239	3.90907590629109	1.1724118423417	2.7366640639494	0.978447303359405	0.0386264775713318	3
pn1	10	8.179	8.5	18.762	3.56016199966955	1.03493141264636	2.52523058702319	0.876987752065359	0.0467427647407184	3.55296237939552	1.07924362512937	2.47371875426615	0.884435717290164	0.0471397354914276	5
pn1	10	8.324	8.5	21.631	4.25096770317517	1.03493141264636	3.2160362905288	1.11689778014144	0.0516341260293765	3.93506873098828	1.07924362512937	2.85582510585891	1.02105129032944	0.0472031478123729	6
pn1	10	7.139	7.5	16.435	2.60789407327459	0.925527799130618	1.68236627414397	0.584269264159102	0.0355503050903013	2.61075980383577	0.897798908113069	1.71296089572271	0.612439791664171	0.037264362133506	2
pn1	10	6.374	6.5	17.923	4.42983536332596	0.807251771315982	3.62258359200998	1.25808766033156	0.070194033383449	5.2765741516994	0.77933917416926	4.49723497753014	1.60790924041575	0.0897120593882582	9
pn1	10	6.466	6.5	16.829	2.07105059933869	0.807251771315982	1.26379882802271	0.438904905930594	0.0260802725016694	1.14662191509818	0.77933917416926	0.367282740928921	0.131315645265476	0.00780293809884577	1
pn1	10	5.59	5.5	13.604	2.71568774069243	0.671712578539023	2.04397516215341	0.709852475233733	0.0521796879766049	2.46862431260261	0.687819368869139	1.78080494373347	0.636696267531843	0.0468021366900796	6
pn1	10	10.362	10.5	25.293	4.54152590898855	1.28789880222024	3.25362710676831	1.12995270098772	0.0446745226342357	4.28896750519522	1.26924799301255	3.01971951218267	1.07964892458629	0.0426856808044237	5
pn1	10	5.791	5.5	13.435	2.35854428431332	0.671712578539023	1.68683170577429	0.585820064655343	0.0436040241648934	2.16992527743843	0.687819368869139	1.48210590856929	0.52990155007914	0.0394418719820722	4
pn1	10	6.461	6.5	17.554	3.5288269347233	0.807251771315982	2.72157516340731	0.945176292770596	0.0538439268981768	3.32718918130139	0.77933917416926	2.54785000713213	0.910940075430745	0.0518935898046454	7
pn1	10	11.5	11.5	32.493	7.38074375237045	1.4317662021644	5.94897755020605	2.06602140638279	0.0635835843530235	7.7403128817659	1.42958006225227	6.31073281951363	2.25629429304662	0.069439395963642	9
pn1	10	6.666	6.5	17.164	3.56793649182316	0.807251771315982	2.76068472050718	0.958758657383768	0.0558586959557078	3.18291204536677	0.77933917416926	2.40357287119751	0.859356259773107	0.0500673654027678	7
pn1	10	9.334	9.5	24.191	5.37394943515068	1.16288190018217	4.21106753496851	1.46246234710824	0.0604548115872945	5.45141855748352	1.1724118423417	4.27900671514182	1.52988546772715	0.0632419274824169	8
pn1	10	6.144	6.5	13.702	2.02667174232433	0.807251771315982	1.21941997100835	0.423492565270594	0.0309073540556556	1.79498418315079	0.77933917416926	1.01564500898153	0.363126455051367	0.0265017117976476	1
pn1	10	13.462	13.5	39.16	7.2127604005681	1.5483885213862	5.6643718791819	1.96718065538795	0.0502344396166483	6.36793335643619	1.63567244434896	4.73226091208723	1.69193873271487	0.0432057899058955	6
pn1	10	9.183	9.5	23.708	4.6976239803116	1.16288190018217	3.53474208012943	1.22758116700852	0.051779195503987	4.21181083051257	1.1724118423417	3.03939898817087	1.08668498373065	0.0458362149371793	6
pn1	10	6.661	6.5	17.49	3.04193208611788	0.807251771315982	2.2346803148019	0.776082499528518	0.0443729273601211	2.53669351862872	0.77933917416926	1.75735434445946	0.628311907929918	0.0359240656335002	5
pn1	10	7.414	7.5	19.321	4.21521395195843	0.925527799130618	3.28968615282782	1.14247565311251	0.0591312899494079	4.24232533863765	0.897798908113069	3.34452643052459	1.19577806792933	0.0618900713177024	8
pn1	10	8.764	8.5	22.097	5.1164711183518	1.03493141264636	4.08153970570544	1.41747860566337	0.0641480112985188	4.2241308572442	1.07924362512937	3.14488723211483	1.12440049627117	0.0508847579432127	9
pn1	10	9.649	9.5	25.513	3.19569569278933	1.16288190018217	2.03281379260716	0.705976241341022	0.0276712358931142	3.04904036377659	1.1724118423417	1.8766285214349	0.670956344402553	0.0262986063733216	1
pn1	10	6.347	6.5	14.223	4.31215514206312	0.807251771315982	3.50490337074714	1.21721847664663	0.0855809939286104	3.88605179458413	0.77933917416926	3.10671262041487	1.11075181853733	0.0780954663950877	10
pn1	10	6.468	6.5	18.563	2.37596070777004	0.807251771315982	1.56870893645406	0.544797188381694	0.0293485529484293	2.32821447980076	0.77933917416926	1.5488753056315	0.553773802929994	0.0298321285853577	1
pn1	10	7.771	7.5	20.813	3.91799862690166	0.925527799130618	2.99247082777104	1.03925569326394	0.0499330078923721	3.30563526939327	0.897798908113069	2.4078363612802	0.860880597535005	0.0413626386169704	6
pn1	10	7.122	7.5	17.44	3.07875627155116	0.925527799130618	2.15322847242054	0.747795075592388	0.0428781580041507	2.68004548301299	0.897798908113069	1.78224657489992	0.637211698032003	0.0365373680064222	4
pn1	10	6.773	6.5	19.936	3.8625203224071	0.807251771315982	3.05526855109111	1.06106472507763	0.0532235516190625	4.25897394161512	0.77933917416926	3.47963476744586	1.24408373674102	0.0624038792506531	7
pn1	10	6.88	6.5	16.749	3.6557648224789	0.807251771315982	2.84851305116292	0.989260572997039	0.0590638589167735	3.89469140845144	0.77933917416926	3.11535223428218	1.11384076430963	0.0665019263424462	8
pn1	10	7.691	7.5	21.898	3.08315055632951	0.925527799130618	2.15762275719889	0.749321167486533	0.0342187034197887	2.69375405102113	0.897798908113069	1.79595514290807	0.642112961426801	0.0293229044399854	2
pn1	10	6.444	6.5	14.651	4.67134951140293	0.807251771315982	3.86409774008695	1.34196314912947	0.0915953279045434	4.5144719721844	0.77933917416926	3.73513279801514	1.33543267588095	0.0911495922381373	10
pn1	10	7.403	7.5	20.466	3.29392654387202	0.925527799130618	2.3683987447414	0.822521595381778	0.0401896606753532	2.88256346794246	0.897798908113069	1.98476455982939	0.709618530440238	0.0346730445832228	3
pn1	10	10.364	10.5	28.187	5.81146030370578	1.28789880222024	4.52356150148554	1.57098842889977	0.0557345027459386	5.51997539925347	1.26924799301255	4.25072740624092	1.51977468580859	0.0539175749745835	7
pn1	10	9.77	9.5	23.72	4.81213110997672	1.16288190018217	3.64924920979455	1.26734836718284	0.053429526441098	4.96971865348287	1.1724118423417	3.79730681114118	1.35766192801444	0.0572370121422616	7
pn1	10	9.187	9.5	25	5.82260628940243	1.16288190018217	4.65972438922026	1.61827646090875	0.0647310584363499	4.78569151988187	1.1724118423417	3.61327967754018	1.29186618238792	0.0516746472955169	9
pn1	10	9.945	9.5	25.305	5.46168611175819	1.16288190018217	4.29880421157602	1.4929324321718	0.0589975274519581	4.96471011826211	1.1724118423417	3.79229827592041	1.35587121214066	0.053581158353711	8
pn1	10	9.474	9.5	24.017	4.62522852318448	1.16288190018217	3.46234662300231	1.20243893661898	0.050066158829953	3.79419793500747	1.1724118423417	2.62178609266578	0.937374654838692	0.0390296312961108	6
pn1	10	6.851	6.5	15.982	3.83637414430875	0.807251771315982	3.02912237299277	1.05198441452168	0.0658230768690825	3.63390940239453	0.77933917416926	2.85457022822527	1.02060263035218	0.0638595063416459	9
pn1	10	8.548	8.5	20.372	3.77322955937099	1.03493141264636	2.73829814672463	0.950984020438177	0.0466809356193882	4.08452112846353	1.07924362512937	3.00527750333416	1.07448543199724	0.0527432472019066	5
pn1	10	6.32	6.5	15.694	2.87082364474758	0.807251771315982	2.0635718734316	0.716658220364517	0.0456644717958785	3.13289219864487	0.77933917416926	2.35355302447561	0.841472521398267	0.0536174666368209	5
pn1	10	9.223	9.5	23.678	4.96764732930813	1.16288190018217	3.80476542912596	1.32135762095239	0.0558052884936392	4.48167961243213	1.1724118423417	3.30926777009044	1.18317193856317	0.0499692515653	7
pn1	10	7.622	7.5	20.55	4.26461647824754	0.925527799130618	3.33908867911692	1.15963266471346	0.0564298133680516	3.50215736018398	0.897798908113069	2.60435845207091	0.931143700821139	0.0453111289937294	7
pn1	10	6.886	6.5	17.563	2.20022187957789	0.807251771315982	1.39297010826191	0.48376482140545	0.0275445437229089	2.18533015129452	0.77933917416926	1.40599097712526	0.502687961682278	0.0286219872278243	1
pn1	10	8.96	8.5	21.779	5.7221118857576	1.03493141264636	4.68718047311124	1.62781168886607	0.074742260382298	5.81815544063442	1.07924362512937	4.73891181550505	1.69431664917155	0.077795888202927	10
pn1	10	7.146	7.5	16.342	3.05718383346047	0.925527799130618	2.13165603432985	0.740303179967115	0.0453006474095652	3.2772790512545	0.897798908113069	2.37948014314143	0.850742318037407	0.0520586414170485	5
pn1	10	9.611	9.5	22.602	5.08796853221137	1.16288190018217	3.92508663202921	1.36314399159203	0.0603107685864983	5.52659985799913	1.1724118423417	4.35418801565743	1.55676525239695	0.0688773229093422	8
pn1	10	10.317	10.5	30.044	5.12322592642105	1.28789880222024	3.83532712420081	1.33197139713613	0.0443340233369768	5.14178533861432	1.26924799301255	3.87253734560177	1.38455931543693	0.046084386747335	5
pn1	10	6.78	6.5	17.096	3.3013944223699	0.807251771315982	2.49414265105392	0.866191217593559	0.0506663089373865	2.74652425303692	0.77933917416926	1.96718507886766	0.703333288503512	0.0411402251113426	6
pn1	10	6.51	6.5	16.711	3.44068853802189	0.807251771315982	2.6334367667059	0.91456669426857	0.0547284240481461	2.78888590136715	0.77933917416926	2.00954672719789	0.718478969378483	0.0429943731301827	7
pn1	10	8.376	8.5	21.334	4.93148226035344	1.03493141264636	3.89655084770708	1.35323379429176	0.0634308518933046	4.4621017127907	1.07924362512937	3.38285808766133	1.20948289456582	0.056692739034678	9
pn1	10	8.656	8.5	22.347	3.52935636562602	1.03493141264636	2.49442495297966	0.866289258276469	0.0387653491867574	2.97344608517485	1.07924362512937	1.89420246004548	0.677239604766675	0.0303056161796516	3
pn1	10	6.136	6.5	14.096	2.78650861800423	0.807251771315982	1.97925684668825	0.687376440653402	0.0487639359146851	2.48178391437593	0.77933917416926	1.70244474020667	0.608679920607316	0.0431810386355928	6
pn1	10	7.504	7.5	18.279	2.88382781718869	0.925527799130618	1.95830001805807	0.680098340140424	0.0372065397527449	3.1131244370138	0.897798908113069	2.21532552890074	0.79205165090232	0.0433312353466995	2
pn1	10	8.002	8.5	19.207	4.27591726910929	1.03493141264636	3.24098585646292	1.12556251905915	0.0586016826708571	3.85009376783033	1.07924362512937	2.77085014270096	0.990669949539302	0.0515785885114439	8
pn1	10	8.194	8.5	20.957	2.99938280244011	1.03493141264636	1.96445138979375	0.682234651057263	0.0325540225727567	2.43546834544483	1.07924362512937	1.35622472031546	0.484894890031545	0.0231376098693298	2
pn1	10	9.32	9.5	24.932	3.24871492897443	1.16288190018217	2.08583302879226	0.724389300725435	0.029054600542493	3.62265239496661	1.1724118423417	2.45024055262492	0.876041488935208	0.0351372328307078	1
pn1	10	9.998	9.5	27.903	5.87988467001391	1.16288190018217	4.71700276983174	1.63816867927191	0.0587094104315633	5.31324920190144	1.1724118423417	4.14083735955974	1.48048538418854	0.053058287072664	8
pn1	10	7.137	7.5	18.241	4.31113199177925	0.925527799130618	3.38560419264863	1.17578704517201	0.0644584751478544	4.03252450375538	0.897798908113069	3.13472559564231	1.12076737741846	0.0614422113600386	9
pn1	10	6.657	6.5	17.609	3.96872278329965	0.807251771315982	3.16147101198367	1.09794779544776	0.062351513172114	3.99999128538208	0.77933917416926	3.22065211121282	1.15148892945496	0.0653920682295963	8
pn1	10	8.844	8.5	26.78	4.93991767803797	1.03493141264636	3.90498626539161	1.35616333190742	0.0506409011167818	4.25839421897771	1.07924362512937	3.17915059384834	1.13665077365589	0.0424440169401005	6
pn1	10	8.37	8.5	18.215	2.82123851464955	1.03493141264636	1.78630710200319	0.62036689161558	0.0340580231466143	2.84060923711578	1.07924362512937	1.76136561198641	0.629746067842531	0.0345729381192715	2
pn1	10	6.647	6.5	18.245	4.25251061766992	0.807251771315982	3.44525884635393	1.19650451981456	0.0655798585812312	3.82684843609436	0.77933917416926	3.0475092619251	1.08958467302348	0.0597196312975326	9
pn1	10	9.162	9.5	22.559	4.53917955430599	1.16288190018217	3.37629765412382	1.17255497585433	0.0519772585599686	4.23509001799222	1.1724118423417	3.06267817565053	1.09500805798514	0.04853974280709	6
pn1	10	9.157	9.5	25.577	4.48208943942295	1.16288190018217	3.31920753924078	1.15272814032742	0.0450689346024718	3.55117892736836	1.1724118423417	2.37876708502667	0.850487376337138	0.0332520380160745	5
pn1	10	8.38	8.5	20.516	4.18531604789815	1.03493141264636	3.15038463525179	1.09409760582206	0.0533289922900207	3.39854048016597	1.07924362512937	2.3192968550366	0.829224815495099	0.0404184448964271	7
pn1	10	6.121	6.5	14.409	3.79316925178058	0.807251771315982	2.9859174804646	1.03697978018404	0.0719675050443498	3.92828812014534	0.77933917416926	3.14894894597608	1.12585269240547	0.0781353801377939	9
pn1	10	5.823	5.5	14.367	2.11638027216281	0.671712578539023	1.44466769362379	0.501718884454862	0.0349216179059555	2.30602183015436	0.687819368869139	1.61820246128522	0.578560538500699	0.0402701008213753	2
pn1	10	6.932	6.5	17.296	3.47840548387562	0.807251771315982	2.67115371255963	0.927665418689625	0.0536346796189653	3.39889127088445	0.77933917416926	2.61955209671519	0.936575927898708	0.0541498570709244	7
pn1	10	8.116	8.5	20.593	3.81327862225115	1.03493141264636	2.77834720960479	0.964892666170607	0.0468553715423011	3.27955506150843	1.07924362512937	2.20031143637906	0.786683619606939	0.0382015063180177	5
pn1	10	7.229	7.5	15.469	3.31417490756174	0.925527799130618	2.38864710843112	0.829553652987332	0.0536268442037192	3.56797682742985	0.897798908113069	2.67017791931679	0.954676322557084	0.0617154517135616	7
pn1	10	8.008	8.5	22.47	5.68762463688712	1.03493141264636	4.65269322424076	1.61583460644941	0.0719107524009529	5.3854905403734	1.07924362512937	4.30624691524403	1.53962473411504	0.0685191247937268	9
pn1	10	7.025	7.5	17.41	2.36351393059021	0.925527799130618	1.43798613145959	0.499398443615609	0.028684574590213	2.54769269733979	0.897798908113069	1.64989378922672	0.589891229312449	0.0338823221891125	1
pn1	10	9.697	9.5	23.555	3.84404463666769	1.16288190018217	2.68116273648552	0.931141454279498	0.039530522363808	3.88364078067808	1.1724118423417	2.71122893833638	0.96935341039881	0.0411527663085888	3
pn1	10	11.532	11.5	29.09	6.07661636288247	1.4317662021644	4.64485016071807	1.6131107876095	0.0554524162120831	6.34281589505471	1.42958006225227	4.91323583280243	1.75664321196832	0.0603864974894575	7
pn1	10	8.039	8.5	18.33	2.5653066890214	1.03493141264636	1.53037527637504	0.531484285174398	0.0289953237956573	2.28270851345975	1.07924362512937	1.20346488833038	0.430278231875944	0.0234739897368218	1
pn1	10	9.711	9.5	22.733	4.0025792529082	1.16288190018217	2.83969735272603	0.986198967615423	0.0433818223558449	3.61696317151418	1.1724118423417	2.44455132917249	0.874007404657722	0.0384466372523522	4
pn1	10	6.304	6.5	18.075	2.65166919014506	0.807251771315982	1.84441741882908	0.640548033245511	0.0354383420882717	2.72596058061087	0.77933917416926	1.94662140644161	0.695981100086424	0.0385051784280179	2
pn1	10	10.699	10.5	27.827	4.78444530405885	1.28789880222024	3.49654650183862	1.2143162182485	0.043638057219553	4.53276913292542	1.26924799301255	3.26352113991286	1.16681601547978	0.0419310746929164	4
pn1	10	6.505	6.5	17.876	3.74163715327829	0.807251771315982	2.93438538196231	1.01908318909371	0.057008457657961	3.7800385222575	0.77933917416926	3.00069934808824	1.07284859110261	0.0600161440536257	8
pn1	10	7.021	7.5	19.351	3.63019593921747	0.925527799130618	2.70466814008685	0.939304649819603	0.0485403674135498	3.35400356839903	0.897798908113069	2.45620466028596	0.878173853347328	0.0453813163840281	6
pn1	10	8.284	8.5	19.775	3.36532466078249	1.03493141264636	2.33039324813613	0.809322660122059	0.0409265567697628	3.38298618160593	1.07924362512937	2.30374255647656	0.823663642795022	0.0416517644902666	4
pn1	10	8.82	8.5	19.457	3.93791879259373	1.03493141264636	2.90298737994737	1.00817897173316	0.051815746093085	4.04290724175269	1.07924362512937	2.96366361662332	1.05960710046547	0.0544589145533982	6
pn1	10	10.911	10.5	26.005	4.09015843148645	1.28789880222024	2.80225962926621	0.973197214386155	0.0374234652715307	4.21897136588035	1.26924799301255	2.9497233728678	1.05462300538035	0.0405546243176445	2
pn1	10	8.237	8.5	21.885	2.6149951698648	1.03493141264636	1.58006375721844	0.548740605980241	0.025073822525942	3.00913189862281	1.07924362512937	1.92988827349344	0.689998455367415	0.0315283735603114	1
pn1	10	7.466	7.5	19.546	3.47465379934236	0.925527799130618	2.54912600021174	0.885286394100108	0.0452924585132563	3.24651057947323	0.897798908113069	2.34871167136016	0.83974157861913	0.0429623236784575	5
pn1	10	8.491	8.5	21.05	3.21441214820345	1.03493141264636	2.17948073555709	0.756912228438968	0.0359578255790484	2.74674962982928	1.07924362512937	1.66750600469991	0.596188174912364	0.0283224786181646	2
pn1	10	7.37	7.5	16.562	4.54824430124867	0.925527799130618	3.62271650211805	1.25813381870517	0.0759650898867995	4.35452349198459	0.897798908113069	3.45672458387152	1.2358925935046	0.0746221829190072	10
pn1	10	9.405	9.5	24.831	4.82784034041559	1.16288190018217	3.66495844023342	1.27280402844406	0.0512586697452403	4.35302005631029	1.1724118423417	3.18060821396859	1.13717192073228	0.045796460905009	6
pn1	10	6.179	6.5	13.731	3.48389261578603	0.807251771315982	2.67664084447005	0.929571045646675	0.0676987142703864	2.99196313505135	0.77933917416926	2.21262396088209	0.791085751588074	0.05761312006322	9
pn1	10	6.091	6.5	13.736	3.02816779407798	0.807251771315982	2.22091602276199	0.771302296248519	0.0561518852830896	3.24603818519504	0.77933917416926	2.46669901102578	0.881925928480387	0.0642054403378267	7
pn1	10	9.999	9.5	24.924	6.23684436258107	1.16288190018217	5.0739624623989	1.76213727048538	0.0707004200965084	5.41397981140254	1.1724118423417	4.24156796906085	1.51649988612557	0.0608449641359964	9
pn1	10	9.749	9.5	30.832	5.42403367035817	1.16288190018217	4.261151770176	1.47985610951324	0.0479974088451363	5.56445320476245	1.1724118423417	4.39204136242076	1.57029906736226	0.0509308208148113	6
pn1	10	7.944	7.5	21.097	3.69500061276469	0.925527799130618	2.76947281363407	0.961810675712669	0.0455899263266184	3.77212588619278	0.897798908113069	2.87432697807971	1.0276663174422	0.0487114906120395	5
pn1	10	9.427	9.5	23.856	3.56223181791758	1.16288190018217	2.39934991773542	0.833270633417076	0.0349291848347198	3.74623404532126	1.1724118423417	2.57382220297957	0.920225988643115	0.0385741946949663	2
pn1	10	8.343	8.5	22.699	3.95709262062766	1.03493141264636	2.9221612079813	1.01483785367145	0.0447084829142893	3.83111992976966	1.07924362512937	2.75187630464029	0.983886179134525	0.0433449129536334	5
pn1	10	6.914	6.5	15.21	4.02082076994248	0.807251771315982	3.21356899862649	1.11604091392486	0.0733754710009772	4.35814749684086	0.77933917416926	3.5788083226716	1.27954154062476	0.0841250191074791	10
pn1	10	6.912	6.5	16.74	4.05482881327914	0.807251771315982	3.24757704196316	1.12785157297169	0.0673746459361825	4.18593554376882	0.77933917416926	3.40659636959956	1.21797011017069	0.0727580710974131	9
pn1	10	9.538	9.5	22.894	4.351773981918	1.16288190018217	3.18889208173583	1.10747086333896	0.0483738474420793	4.77441210604093	1.1724118423417	3.60200026369923	1.28783342140658	0.0562520058271415	6
pn1	10	6.363	6.5	16.342	3.524218394625	0.807251771315982	2.71696662330902	0.943575792110627	0.0577393092712414	3.54541692409429	0.77933917416926	2.76607774992503	0.988963662346918	0.0605166847599387	8
pn1	10	6.995	6.5	16.626	3.4853267247593	0.807251771315982	2.67807495344331	0.930069097591374	0.0559406410195702	3.71573995638461	0.77933917416926	2.93640078221535	1.04985974156972	0.0631456599043499	7
pn1	10	7.686	7.5	18.525	3.00953081268037	0.925527799130618	2.08400301354975	0.723753754426407	0.0390690285790233	3.32840959243883	0.897798908113069	2.43061068432576	0.869023166169319	0.0469108321818796	3
pn1	10	9.832	9.5	24.86	4.16396751800969	1.16288190018217	3.00108561782752	1.04224752514059	0.041924679209195	3.53159430033359	1.1724118423417	2.3591824579919	0.843485228809459	0.0339294138700506	4
pn1	10	8.764	8.5	22.792	5.63722225704149	1.03493141264636	4.60229084439513	1.59833035553993	0.0701268144761287	4.73709798993509	1.07924362512937	3.65785436480572	1.30780309738147	0.0573799182775303	9
pn1	10	9.386	9.5	25.407	4.2394689937027	1.16288190018217	3.07658709352053	1.06846844523632	0.042054097108526	4.14017450165512	1.1724118423417	2.96776265931343	1.06107264288236	0.0417630040100113	4
pn1	10	11.21	11.5	28.726	6.8206363764146	1.4317662021644	5.3888701742502	1.87150162229694	0.0651500947676995	5.95864199124425	1.42958006225227	4.52906192899198	1.61928842109131	0.056370132322332	9
pn1	10	11.267	11.5	31.989	5.42315507854605	1.4317662021644	3.99138887638165	1.38617010910001	0.0433327115289635	5.43809376082946	1.42958006225227	4.00851369857719	1.43317532850265	0.0448021297478087	4
pn1	10	10.037	10.5	26.017	5.35022376907091	1.28789880222024	4.06232496685067	1.41080551579927	0.0542262949532719	4.48880731301566	1.26924799301255	3.2195593200031	1.15109822069886	0.0442440796670971	7
pn1	10	7.123	7.5	17.058	5.69710064632952	0.925527799130618	4.7715728471989	1.6571203305493	0.0971462264362352	4.81563881212246	0.897798908113069	3.91783990400939	1.40075646827463	0.0821172744914194	10
pn1	10	6.412	6.5	15.456	4.24950187364309	0.807251771315982	3.44225010232711	1.19545961259929	0.0773459894280076	4.12046708601846	0.77933917416926	3.3411279118492	1.19456298586019	0.0772879778636254	10
pn1	10	6.645	6.5	17.423	2.77118384570954	0.807251771315982	1.96393207439356	0.68205429792525	0.0391467771293836	2.25200587532977	0.77933917416926	1.47266670116051	0.526526723348801	0.0302202102593584	3
pn1	10	10.385	10.5	24.793	3.3666956876867	1.28789880222024	2.07879688546646	0.721945717335381	0.0291189334624846	3.21238336997119	1.26924799301255	1.94313537695864	0.694734730028813	0.0280214064465298	1
pn1	10	6.202	6.5	15.388	2.36499685635729	0.807251771315982	1.55774508504131	0.54098955059453	0.0351565863396498	2.0472522809692	0.77933917416926	1.26791310679994	0.453320587128295	0.0294593571047761	2
pn1	10	6.584	6.5	16.211	3.9734440508344	0.807251771315982	3.16619227951842	1.09958744523795	0.0678297110133828	3.89140289815376	0.77933917416926	3.1120637239845	1.11266501384934	0.068636420569326	9
pn1	10	10.726	10.5	25.195	6.62772073443741	1.28789880222024	5.33982193221717	1.85446765013441	0.0736045902018025	5.88860512294102	1.26924799301255	4.61935712992846	1.65157192165919	0.0655515745846075	10
pn1	10	9.44	9.5	24.242	4.6374211768453	1.16288190018217	3.47453927666313	1.20667332534398	0.0497761457529898	3.92707821030481	1.1724118423417	2.75466636796311	0.984883718427118	0.0406271643604949	6
pn1	10	8.771	8.5	23.233	3.72782603302118	1.03493141264636	2.69289462037482	0.935215822193638	0.0402537693020117	3.86942882498072	1.07924362512937	2.79018519985135	0.997582867634846	0.0429381856684391	3
pn1	10	8.957	8.5	23.835	3.96703216175353	1.03493141264636	2.93210074910717	1.01828975856811	0.0427224568310514	4.20950167554026	1.07924362512937	3.13025805041089	1.1191700832376	0.0469549017511056	4
pn1	10	9.926	9.5	24.479	3.84096641674563	1.16288190018217	2.67808451656346	0.930072418768966	0.0379947064328186	3.76786522197991	1.1724118423417	2.59545337963822	0.927959844891296	0.0379084049549122	3
pn1	10	7.077	7.5	15.791	2.85957080067738	0.925527799130618	1.93404300154676	0.671674116827359	0.0425352489916636	2.85024720344629	0.897798908113069	1.95244829533322	0.698064404280782	0.044206472312126	4
pn1	10	8.646	8.5	21.5	3.96123453570109	1.03493141264636	2.92630312305473	1.01627630004865	0.0472686651185419	3.80033461215793	1.07924362512937	2.72109098702856	0.972879416778467	0.0452502054315566	5
pn1	10	7.598	7.5	18.677	2.63572222813463	0.925527799130618	1.71019442900401	0.593933708705374	0.0318002735292271	2.77032890645328	0.897798908113069	1.87252999834021	0.669490987758097	0.0358457454493814	1
pn1	10	6.694	6.5	17.219	3.27160198191764	0.807251771315982	2.46435021060166	0.855844595976096	0.0497035017118355	3.15613698343829	0.77933917416926	2.37679780926903	0.849783295562294	0.0493514893758229	6
pn1	10	6.78	6.5	19.139	3.42542767636985	0.807251771315982	2.61817590505386	0.909266747078171	0.0475085818004165	2.66578948020914	0.77933917416926	1.88645030603988	0.674467955048345	0.035240501334884	5
pn1	10	9.916	9.5	25.216	4.29814789843806	1.16288190018217	3.13526599825589	1.08884705185624	0.0431807999625728	4.50362201763168	1.1724118423417	3.33121017528998	1.1910170692387	0.047232593164606	4
pn1	10	11.463	11.5	28.683	4.54580699680541	1.4317662021644	3.11404079464101	1.08147574735003	0.0377044154150551	4.36703367240854	1.42958006225227	2.93745361015627	1.05023616214441	0.0366152829949592	3
pn1	10	7.845	7.5	20.576	4.2240519735487	0.925527799130618	3.29852417441808	1.14554501110579	0.0556738438523421	4.21764710858458	0.897798908113069	3.31984820047151	1.18695478999573	0.0576863719865732	7
pn1	10	9.268	9.5	24.403	5.57893535046995	1.16288190018217	4.41605345028778	1.53365193985463	0.0628468606259324	4.79377190322588	1.1724118423417	3.62136006088419	1.2947551848772	0.0530572136572223	8
pn1	10	7.146	7.5	17.016	2.81536511554262	0.925527799130618	1.889837316412	0.65632191705833	0.0385708695967519	2.76757083926948	0.897798908113069	1.86977193115641	0.668504888136291	0.0392868410987477	3
pn1	10	7.789	7.5	18.482	4.36871371318079	0.925527799130618	3.44318591405017	1.19578461080879	0.064699957299469	4.63354393538435	0.897798908113069	3.73574502727128	1.335651567952	0.072267696567038	9
pn1	10	9.78	9.5	26.59	4.99995765298494	1.16288190018217	3.83707575280278	1.33257867865518	0.0501157833266333	4.92898497964499	1.1724118423417	3.75657313730329	1.34309830150009	0.0505114066002292	6
pn1	10	7.135	7.5	17.054	2.40564680080247	0.925527799130618	1.48011900167185	0.514030775144218	0.0301413612726761	2.37583292057402	0.897798908113069	1.47803401246096	0.528445713457011	0.0309866139003759	1
pn1	10	8.635	8.5	23.873	3.61083025496956	1.03493141264636	2.5758988423232	0.894584338905776	0.0374726401753352	3.09648556961368	1.07924362512937	2.01724194448431	0.721230262349311	0.0302111281510204	3
pn1	10	6.712	6.5	18.83	4.17609152434885	0.807251771315982	3.36883975303287	1.16996492013962	0.0621330281539896	3.69505807144266	0.77933917416926	2.9157188972734	1.04246528829487	0.0553619377745548	8
pn1	10	6.656	6.5	16.689	4.44576143147245	0.807251771315982	3.63850966015647	1.26361862719645	0.0757156586491968	4.07167483361278	0.77933917416926	3.29233565944353	1.17711815278037	0.070532575515631	10
pn1	10	9.568	9.5	27.505	5.1452376604178	1.16288190018217	3.98235576023563	1.3830329966859	0.0502829666128305	4.71286644786048	1.1724118423417	3.54045460551878	1.26582882680784	0.0460217715618192	6
pn1	10	6.951	6.5	21.08	3.53558442184714	0.807251771315982	2.72833265053116	0.94752310160176	0.0449489137382239	3.31379492294382	0.77933917416926	2.53445574877456	0.906151188061225	0.0429862992438911	5
pn1	10	7.715	7.5	16.342	3.20983654390523	0.925527799130618	2.28430874477461	0.793317965257456	0.0485447292410633	3.39019090993154	0.897798908113069	2.49239200181847	0.891112016713692	0.0545289448484697	6
pn1	10	7.617	7.5	18.825	4.16397939423109	0.925527799130618	3.23845159510048	1.12468239500758	0.0597440847281584	3.42500230809755	0.897798908113069	2.52720339998448	0.903558235126245	0.0479977814144088	8
pn1	10	6.283	6.5	13.456	2.36280735065467	0.807251771315982	1.55555557933869	0.540229156793607	0.0401478267533893	2.57466578893327	0.77933917416926	1.79532661476401	0.641888241967901	0.0477027528216336	3
pn1	10	10.183	10.5	23.161	5.01975496883324	1.28789880222024	3.731856166613	1.29603695100464	0.055957728552508	5.88994529626492	1.26924799301255	4.62069730325237	1.65205107764771	0.0713290046909765	7
pn1	10	7.423	7.5	18.397	3.66263825466664	0.925527799130618	2.73711045553602	0.950571546967042	0.0516699215615069	3.87504397418081	0.897798908113069	2.97724506606774	1.06446291479784	0.0578606791758351	6
pn1	10	8.071	8.5	22.479	2.87897569026549	1.03493141264636	1.84404427761913	0.640418444972424	0.0284896323222752	2.94896936698766	1.07924362512937	1.86972574185829	0.668488373944873	0.0297383501910616	1
pn1	10	6.907	6.5	18.241	2.60794699150765	0.807251771315982	1.80069522019167	0.625363743582847	0.0342834133864836	2.58342007842135	0.77933917416926	1.80408090425209	0.645018188041766	0.0353609006108089	2
pn1	10	7.769	7.5	20.597	4.28603020306771	0.925527799130618	3.36050240393709	1.16706944078052	0.0566621081118864	4.28148624271764	0.897798908113069	3.38368733460457	1.20977937758912	0.0587357079957819	7
pn1	10	10.397	10.5	32.002	5.17428957703659	1.28789880222024	3.88639077481635	1.34970530088168	0.0421756546741352	4.97663322878709	1.26924799301255	3.70738523577453	1.32551201086153	0.0414196616105723	4
pn1	10	7.391	7.5	17.635	2.79116545013306	0.925527799130618	1.86563765100244	0.647917611218966	0.0367404372678744	2.73981618500718	0.897798908113069	1.84201727689411	0.658581687486142	0.0373451481421118	2
pn1	10	7.937	7.5	20.372	4.51936486603149	0.925527799130618	3.59383706690087	1.2481042748282	0.0612656722377871	4.55244054151104	0.897798908113069	3.65464163339797	1.3066544403637	0.0641397231672739	8
pn1	10	7.263	7.5	18.762	5.48379014885248	0.925527799130618	4.55826234972187	1.58303969227585	0.0843747837264602	4.50158265118659	0.897798908113069	3.60378374307352	1.28847107387089	0.0686745055895367	10
pn1	10	7.153	7.5	17.563	4.27071895033205	0.925527799130618	3.34519115120143	1.16175199326228	0.0661476964790914	4.18853173419001	0.897798908113069	3.29073282607694	1.1765450871981	0.0669899838978592	9
pn1	10	11.179	11.5	32.836	6.28148365408326	1.4317662021644	4.84971745191886	1.68425918336598	0.0512930680766834	6.83421806759801	1.42958006225227	5.40463800534574	1.93233563140838	0.0588480823306244	6
pn1	10	7.302	7.5	18.749	2.68912445865058	0.925527799130618	1.76359665951997	0.612479778254876	0.0326673304312164	2.99002546345724	0.897798908113069	2.09222655534417	0.748039724005851	0.0398975798179023	2
pn1	10	8.662	8.5	20.186	4.9386311656396	1.03493141264636	3.90369975299324	1.35571653880185	0.0671612275241181	5.13859850493619	1.07924362512937	4.05935487980682	1.45135272094517	0.0718989755744164	9
pn1	10	7.969	7.5	22.135	2.58504248328089	0.925527799130618	1.65951468415027	0.576333131655923	0.0260371868830324	2.59005735385403	0.897798908113069	1.69225844574097	0.605037985712024	0.0273339952885486	1
pn1	10	7.213	7.5	16.745	3.21393012551944	0.925527799130618	2.28840232638882	0.794739625899535	0.047461309399793	2.97319945054881	0.897798908113069	2.07540054243574	0.742023871649905	0.0443131604449033	5
pn1	10	10.02	10.5	28.789	4.53446033058608	1.28789880222024	3.24656152836585	1.12749889508498	0.0391642257488965	4.32009240120322	1.26924799301255	3.05084440819066	1.0907770973743	0.0378886761392996	3
pn1	10	8.35	8.5	23.86	4.23386544720336	1.03493141264636	3.198934034557	1.11095833481038	0.0465615395980879	4.39378169714376	1.07924362512937	3.31453807201439	1.18505624463249	0.0496670680902134	5
pn1	10	10.835	10.5	30.328	4.93598240921704	1.28789880222024	3.6480836069968	1.26694356479266	0.041774715272773	4.94662630157741	1.26924799301255	3.67737830856486	1.31478354864464	0.0433521349460776	4
pn1	10	8.664	8.5	25.25	4.78757292077623	1.03493141264636	3.75264150812987	1.30325549572941	0.0516140790387885	4.64098153361523	1.07924362512937	3.56173790848586	1.2734383067835	0.0504332002686533	6
pn1	10	8.89	8.5	23.059	5.25815501975185	1.03493141264636	4.22322360710548	1.46668403142972	0.0636057084621933	5.91353082626538	1.07924362512937	4.83428720113601	1.72841648265378	0.0749562636130698	9
pn1	10	9.295	9.5	23.322	3.67890546036829	1.16288190018217	2.51602356018612	0.873790242178328	0.0374663511782149	4.1763060550478	1.1724118423417	3.0038942127061	1.07399086015607	0.04605054712958	3
pn1	10	7.98	7.5	22.822	3.96112451493835	0.925527799130618	3.03559671580773	1.05423289011855	0.0461937117745398	3.65930974246153	0.897798908113069	2.76151083434846	0.987330840003309	0.0432622399440588	5
pn1	10	8.886	8.5	23.92	4.37224919524618	1.03493141264636	3.33731778259982	1.15901764976645	0.0484539151240154	3.94116615589525	1.07924362512937	2.86192253076588	1.0232313200365	0.042777229098516	6
pn1	10	9.614	9.5	27.153	5.21671877278254	1.16288190018217	4.05383687260037	1.4078576841303	0.0518490658170478	4.71381975048919	1.1724118423417	3.54140790814749	1.26616966381397	0.0466309307926921	6
pn1	10	10.076	10.5	29.251	5.12772724909723	1.28789880222024	3.839828446877	1.33353466223968	0.0455893700126382	4.8282311068542	1.26924799301255	3.55898311384164	1.27245337720209	0.0435011923422137	5
pn1	10	7.333	7.5	17.914	3.68112961425639	0.925527799130618	2.75560181512577	0.956993414325448	0.0534215370283269	3.56382332749345	0.897798908113069	2.66602441938038	0.953191309885701	0.0532092949584515	7
pn1	10	6.055	6.5	14.27	3.09529095461613	0.807251771315982	2.28803918330015	0.794613509875656	0.0556841983094363	3.17401341774042	0.77933917416926	2.39467424357116	0.856174708073249	0.0599982276155045	7
pn1	10	7.611	7.5	17.037	2.07904328253678	0.925527799130618	1.15351548340616	0.400604584770803	0.0235137984839351	2.18206435734397	0.897798908113069	1.2842654492309	0.459167086728282	0.0269511702018126	1
pn1	10	9.483	9.5	25.899	7.32261557287899	1.16288190018217	6.15973367269682	2.1392149353409	0.0825983603745668	8.47527190701802	1.1724118423417	7.30286006467632	2.61101237496491	0.100815181086718	10
pn1	10	7.542	7.5	17.592	3.67191890026687	0.925527799130618	2.74639110113625	0.953794623926623	0.0542175206870522	3.04958763448953	0.897798908113069	2.15178872637646	0.769335156790783	0.0437321030463156	7
pn1	10	9.142	9.5	23.39	6.55363125861246	1.16288190018217	5.39074935843029	1.8721542444845	0.0800407971134889	5.49045043781657	1.1724118423417	4.31803859547487	1.54384064715893	0.0660043029995267	10
pn1	10	7.679	7.5	21.127	5.88355990482424	0.925527799130618	4.95803210569362	1.72187579755472	0.0815011974040195	5.00550845894051	0.897798908113069	4.10770955082744	1.46864110430512	0.0695148911016766	10
pn1	10	6.285	6.5	15.71	3.01748375196542	0.807251771315982	2.21023198064944	0.767591833479925	0.0488600785155904	2.89000693669001	0.77933917416926	2.11066776252075	0.754633061372434	0.0480352044158137	6
pn1	10	8.753	8.5	24.131	4.41687964863011	1.03493141264636	3.38194823598375	1.17451736737163	0.0486725526240782	4.48436506387706	1.07924362512937	3.40512143874768	1.21744277393909	0.0504514016799588	6
pn1	10	9.603	9.5	24.187	4.77476931838133	1.16288190018217	3.61188741819916	1.25437298434345	0.0518614538530387	4.20275853026182	1.1724118423417	3.03034668792012	1.08344848901936	0.0447946619679728	6
pn1	10	9.456	9.5	22.691	4.66788491380787	1.16288190018217	3.50500301362571	1.21725308163856	0.0536447526172737	4.13564248101307	1.1724118423417	2.96323063867138	1.05945229662415	0.046690418960123	7
pn1	10	9.931	9.5	26.505	9.31194974557578	1.16288190018217	8.14906784539361	2.83009113222587	0.106775745415049	9.36794706646271	1.1724118423417	8.19553522412101	2.93017306919864	0.110551709835829	10
pn1	10	7.06	7.5	18.847	4.00660288910214	0.925527799130618	3.08107508997153	1.0700270822729	0.056774398168032	3.36741226603986	0.897798908113069	2.46961335792679	0.882967903234947	0.0468492546949088	7
pn1	10	7.646	7.5	19.796	2.82243548586233	0.925527799130618	1.89690768673171	0.658777387146811	0.0332783080999602	3.14249138674876	0.897798908113069	2.24469247863569	0.802551300148488	0.0405410840648862	2
pn1	10	6.672	6.5	15.931	2.15155502996678	0.807251771315982	1.3443032586508	0.466863303080795	0.0293053357027679	2.19830747534821	0.77933917416926	1.41896830117895	0.507327781341702	0.0318453192732222	1
pn1	10	10.039	10.5	25.428	8.35794115179006	1.28789880222024	7.07004234956982	2.45535618767602	0.0965611211135763	7.44465882161447	1.26924799301255	6.17541082860192	2.20791223591473	0.0868299605126133	10
pn1	10	11.453	11.5	31.798	6.35421908876253	1.4317662021644	4.92245288659813	1.70951948461635	0.0537618556077852	5.79972508115169	1.42958006225227	4.37014501889942	1.56247040524983	0.0491373798745151	7
pn1	10	10.913	10.5	27.454	5.15867189016948	1.28789880222024	3.87077308794924	1.34428143180278	0.0489648660232671	4.50492919208856	1.26924799301255	3.235681199076	1.15686232207753	0.0421382065301061	6
pn1	10	6.433	6.5	16.172	2.91461864738414	0.807251771315982	2.10736687606816	0.731867794140195	0.0452552432686245	2.93521961420569	0.77933917416926	2.15588044003643	0.770798078838636	0.0476625079667719	5
pn1	10	6.886	6.5	16.113	4.38303033237353	0.807251771315982	3.57577856105754	1.24183273331964	0.0770702372816756	4.0757966655757	0.77933917416926	3.29645749140644	1.17859184311092	0.0731454008012734	10
pn1	10	7.699	7.5	18.885	2.73559027157666	0.925527799130618	1.81006247244604	0.6286168981818	0.0332865712566481	2.72832129403398	0.897798908113069	1.83052238592091	0.654471886351505	0.0346556466164419	2
pn1	10	5.797	5.5	14.448	2.48849144085902	0.671712578539023	1.81677886231999	0.630949434342188	0.0436703650569067	2.11027147529803	0.687819368869139	1.42245210642889	0.50857335616294	0.0352002599780551	4
pn1	10	7.826	7.5	18.758	2.71243692889228	0.925527799130618	1.78690912976166	0.620575969936307	0.0330832695349348	3.08682009207304	0.897798908113069	2.18902118395997	0.782646983477855	0.0417233704807471	2
pn1	10	7.217	7.5	18.258	2.04481874673149	0.925527799130618	1.11929094760087	0.388718740018408	0.0212903242424366	2.16518890082925	0.897798908113069	1.26738999271618	0.453133556658847	0.0248183567016567	1
pn1	10	6.657	6.5	16.147	4.41895380307992	0.807251771315982	3.61170203176393	1.25430860145742	0.0776805971051846	4.16732691747848	0.77933917416926	3.38798774330922	1.21131691497116	0.075018078588664	10
pn1	10	7.955	7.5	24.424	3.45689810262103	0.925527799130618	2.53137030349042	0.879120015222072	0.0359941047830852	3.54302089641404	0.897798908113069	2.64522198830097	0.94575375740672	0.0387223123733508	2
pn1	10	11.134	11.5	26.746	3.76031521811623	1.4317662021644	2.32854901595183	0.808682176418944	0.0302356306146319	3.63570011052615	1.42958006225227	2.20612004827388	0.788760389174537	0.0294907795249584	1
pn1	10	8.282	8.5	20.279	3.6344322702511	1.03493141264636	2.59950085760473	0.902781086732423	0.0445180278481396	3.7936180482873	1.07924362512937	2.71437442315793	0.970478024552933	0.0478563057622631	5
pn1	10	7.309	7.5	18.703	2.79664070582207	0.925527799130618	1.87111290669145	0.649819113681101	0.034744111301989	3.068915982478	0.897798908113069	2.17111707436493	0.776245676140544	0.0415038056002002	2
pn1	10	7.042	7.5	19.292	5.80499058018856	0.925527799130618	4.87946278105794	1.69458944368762	0.087838971785591	6.28907855276377	0.897798908113069	5.3912796446507	1.92755957863247	0.0999149688281397	10
pn1	10	8.483	8.5	23.759	6.22335043410248	1.03493141264636	5.18841902145611	1.80188690798484	0.075840183003697	5.49204838516307	1.07924362512937	4.4128047600337	1.57772266409472	0.066405263861893	10
pn1	10	6.419	6.5	17.219	3.59427474708844	0.807251771315982	2.78702297577246	0.967905674451089	0.0562114916343045	3.64794070296848	0.77933917416926	2.86860152879922	1.02561928124115	0.0595632313863261	7
pn1	10	9.254	9.5	24.945	6.42557272508096	1.16288190018217	5.26269082489879	1.8276807749995	0.0732684215273402	5.77302101236586	1.1724118423417	4.60060917002416	1.6448689101155	0.0659398240174583	10
pn1	10	7.168	7.5	19.372	4.72724451936376	0.925527799130618	3.80171672023314	1.32029883433213	0.0681550089991808	5.06352130581877	0.897798908113069	4.1657223977057	1.48938260280908	0.0768832646504788	9
pn1	10	5.773	5.5	15.367	2.36195767606072	0.671712578539023	1.6902450975217	0.587005502045043	0.0381990955973868	2.08845231448584	0.687819368869139	1.4006329456167	0.500772289404514	0.0325875115119746	3
pn1	10	8.38	8.5	23.047	4.54583567926107	1.03493141264636	3.51090426661471	1.21930252877411	0.0529050431194565	3.56239505995657	1.07924362512937	2.4831514348272	0.887808210458029	0.0385216388448834	7
pn1	10	6.427	6.5	17.465	2.94494823828304	0.807251771315982	2.13769646696706	0.74240096282593	0.0425079280175167	2.67245125866795	0.77933917416926	1.89311208449869	0.676849759689427	0.0387546384019139	4
pn1	10	8.954	8.5	24.297	3.53488018953676	1.03493141264636	2.4999487768904	0.868207628004437	0.03573312046773	3.38853673689117	1.07924362512937	2.3092931117618	0.825648148647434	0.033981485312896	2
pn1	10	8.799	8.5	21.156	4.24051584119114	1.03493141264636	3.20558442854478	1.11326795124844	0.0526218543792986	4.47878260360988	1.07924362512937	3.39953897848051	1.21544686100754	0.0574516383535424	7
pn1	10	10.444	10.5	29.425	5.30104983242479	1.28789880222024	4.01315103020455	1.39372789113359	0.0473654338533081	4.81673853127111	1.26924799301255	3.54749053825856	1.26834440389548	0.0431043127916902	5
pn1	10	11.288	11.5	31.824	6.69456800759034	1.4317662021644	5.26280180542594	1.8277193174453	0.0574321052490352	5.17672453902224	1.42958006225227	3.74714447676996	1.3397272456242	0.0420980155110671	8
pn1	10	10.066	10.5	26.094	4.17933436803301	1.28789880222024	2.89143556581278	1.00416714027418	0.0384826833859962	4.21505383519031	1.26924799301255	2.94580584217776	1.05322235946622	0.0403626258705535	3
pn1	10	6.88	6.5	19.91	4.35561631240163	0.807251771315982	3.54836454108565	1.2323121137478	0.0618941292691007	4.13108418889733	0.77933917416926	3.35174501472807	1.19835894891542	0.060188797032417	8
pn1	10	8.272	8.5	21.478	3.34527780618903	1.03493141264636	2.31034639354267	0.802360584644181	0.0373573230582075	3.06033686045643	1.07924362512937	1.98109323532706	0.708305911326194	0.0329782061330754	2
pn1	10	9.945	9.5	24.199	6.09708208904309	1.16288190018217	4.93420018886092	1.71359920718	0.070812810743419	6.96834023064348	1.1724118423417	5.79592838830179	2.0722347973591	0.085633075637799	9
pn1	10	8.802	8.5	24.479	6.45882912788853	1.03493141264636	5.42389771524217	1.88366634285465	0.0769502979228992	6.52840965442565	1.07924362512937	5.44916602929628	1.94825586273391	0.0795888664869444	10
pn1	10	8.83	8.5	20.699	3.93653448089302	1.03493141264636	2.90160306824666	1.00769821389155	0.0486834249911374	4.2569678110455	1.07924362512937	3.17772418591613	1.13614078596206	0.0548886799343958	6
pn1	10	5.67	5.5	14.011	3.74872022839299	0.671712578539023	3.07700764985397	1.06861450031556	0.0762696809874783	4.124229850199	0.687819368869139	3.43641048132986	1.22862963451965	0.0876903600399433	10
pn1	10	7.338	7.5	19.16	4.82310889523529	0.925527799130618	3.89758109610467	1.35359158942972	0.0706467426633468	4.53757838051333	0.897798908113069	3.63977947240026	1.30134072957915	0.0679196622953627	9
pn1	10	9.354	9.5	23.347	3.84185957764331	1.16288190018217	2.67897767746115	0.930382604766205	0.0398501993732045	3.27503308637783	1.1724118423417	2.10262124403614	0.751756166682867	0.0321992618616039	3
pn1	10	8.531	8.5	22.275	3.7517632063185	1.03493141264636	2.71683179367214	0.94352896710353	0.0423582027880372	3.87660272397808	1.07924362512937	2.79735909884871	1.00014777219182	0.0449000122196105	4
pn1	10	9.771	9.5	25.14	6.31632902626743	1.16288190018217	5.15344712608526	1.78974151260417	0.0711909909548199	7.54951040620183	1.1724118423417	6.37709856386014	2.28002222679146	0.0906930082255952	9
pn1	10	8.471	8.5	21.818	3.45104816595616	1.03493141264636	2.4161167533098	0.839093590542336	0.0384587767229964	3.78292563141965	1.07924362512937	2.70368200629028	0.966655134272623	0.0443053961991302	3
pn1	10	7.984	7.5	18.054	3.58148741235495	0.925527799130618	2.65595961322434	0.92238865739535	0.0510905426717265	2.995129111987	0.897798908113069	2.09733020387393	0.749864446012114	0.0415345322926838	6
pn1	10	7.95	7.5	20.228	4.69612191449467	0.925527799130618	3.77059411536405	1.30949025969232	0.0647365166943012	4.93622084723297	0.897798908113069	4.0384219391199	1.44386850699421	0.0713796968061207	9
pn1	10	6.591	6.5	16.55	2.60474205506508	0.807251771315982	1.7974902837491	0.624250700670755	0.0377190755692299	2.86631973007	0.77933917416926	2.08698055590074	0.746164106871667	0.0450854445239678	3
pn1	10	8.685	8.5	21.05	2.8435711551964	1.03493141264636	1.80863974255003	0.62812279807874	0.0298395628540969	2.40649413692174	1.07924362512937	1.32725051179237	0.474535658670325	0.0225432616945523	1
pn1	10	10.754	10.5	24.348	5.98637496356089	1.28789880222024	4.69847616134065	1.63173457031668	0.0670171911580696	6.16076544828286	1.26924799301255	4.89151745527031	1.74887817854329	0.0718284121300841	9
pn1	10	8.4	8.5	20.487	3.68597203305906	1.03493141264636	2.6510406204127	0.920680339560746	0.0449397344443182	3.46336276175941	1.07924362512937	2.38411913663004	0.852400910602358	0.041606917098763	5
pn1	10	9.454	9.5	24.504	4.7537549660299	1.16288190018217	3.59087306584773	1.24707490640772	0.0508927075745885	4.40699429764993	1.1724118423417	3.23458245530823	1.15646948508639	0.0471951307984977	6
pn1	10	6.454	6.5	15.342	2.67006316471928	0.807251771315982	1.86281139340329	0.646936079745613	0.0421676495727814	2.89490404148246	0.77933917416926	2.1155648673132	0.756383937207562	0.0493015211320273	4
pn1	10	7.721	7.5	19.194	4.68611788272465	0.925527799130618	3.76059008359403	1.30601595782909	0.0680429278852293	4.31939182249424	0.897798908113069	3.42159291438118	1.22333186757255	0.0637351186606519	9
pn1	10	7.053	7.5	19.546	4.43480641817795	0.925527799130618	3.50927861904734	1.2187379573591	0.0623522949636292	4.83268247170192	0.897798908113069	3.93488356358885	1.40685013646525	0.0719763704320705	8
pn1	10	6.424	6.5	15.507	1.84815465165803	0.807251771315982	1.04090288034205	0.36149533505597	0.0233117517931238	1.99116474478348	0.77933917416926	1.21182557061422	0.433267450444141	0.0279401206193423	1
pn1	10	7.548	7.5	17.711	5.32278072140436	0.925527799130618	4.39725292227374	1.52712270134255	0.0862245328520439	4.84662994421478	0.897798908113069	3.94883103610171	1.41183681606859	0.0797152513166161	10
pn1	10	9.262	9.5	24.136	5.71579362549202	1.16288190018217	4.55291172530985	1.5811814730307	0.0655113305034264	5.39711161099229	1.1724118423417	4.22469976865059	1.51046895035185	0.0625815773264771	9
pn1	10	7.021	7.5	20.639	2.57275220984201	0.925527799130618	1.64722441071139	0.572064840541907	0.0277176627037118	2.28379145970361	0.897798908113069	1.38599255159054	0.495537867597423	0.0240097808807318	1
pn1	10	7.796	7.5	17.783	2.61185415787444	0.925527799130618	1.68632635874382	0.585644562600779	0.0329328326267097	2.82374752709043	0.897798908113069	1.92594861897736	0.688589899458705	0.0387218073136538	2
pn1	10	6.234	6.5	15.969	2.13194055268993	0.807251771315982	1.32468878137395	0.460051387993373	0.0288090292437456	1.70743324821449	0.77933917416926	0.928094074045228	0.331824119728781	0.0207792673134686	1
pn1	10	8.672	8.5	19.071	2.66358156498065	1.03493141264636	1.62865015233429	0.565614183249808	0.0296583390094808	2.64044576692722	1.07924362512937	1.56120214179784	0.55818105180091	0.0292685780400037	1
pn1	10	11.345	11.5	28.259	6.67817151679005	1.4317662021644	5.24640531462565	1.82202497741845	0.0644759183770993	5.48333280097592	1.42958006225227	4.05375273872365	1.44934977147538	0.0512880771250003	9
pn1	10	8.165	8.5	19.529	4.03744832229695	1.03493141264636	3.00251690965059	1.04274459871673	0.0533946745208012	4.19119547201579	1.07924362512937	3.11195184688642	1.11262501411158	0.0569729640079664	7
pn1	10	5.888	5.5	14.723	3.19810805716763	0.671712578539023	2.52639547862861	0.877392307465442	0.0595933102944673	2.32478937971756	0.687819368869139	1.63697001084842	0.585270553990974	0.0397521261964935	8
pn1	10	7.068	7.5	18.13	2.60279777952498	0.925527799130618	1.67726998039436	0.582499371452153	0.0321290331744155	2.94660272835362	0.897798908113069	2.04880382024055	0.732514669752275	0.0404034566879357	2
pn1	10	6.859	6.5	15.545	2.70111150177589	0.807251771315982	1.8938597304599	0.657718861904426	0.0423106376265311	2.64618244676134	0.77933917416926	1.86684327259208	0.667457796491949	0.0429371371175265	4
pn1	10	8.938	8.5	24.615	3.69527416633431	1.03493141264636	2.66034275368795	0.923910878978569	0.0375344659345346	3.72246277363171	1.07924362512937	2.64321914850234	0.94503767638463	0.0383927554899301	3
pn1	10	8.96	8.5	21.635	6.32432802043434	1.03493141264636	5.28939660778797	1.83695543079667	0.0849066526829984	5.68905869510301	1.07924362512937	4.60981506997364	1.64816032176489	0.0761802783344068	10
pn1	10	10.234	10.5	24.585	4.11025205905888	1.28789880222024	2.82235325683864	0.980175533659705	0.0398688441594348	4.65253509329235	1.26924799301255	3.3832871002798	1.20963628067016	0.0492022078775741	3
pn1	10	10.727	10.5	29.616	7.10795546712496	1.28789880222024	5.82005666490473	2.02124845060771	0.0682485295315946	6.95726867320197	1.26924799301255	5.68802068018942	2.03365424689801	0.0686674178450166	9
pn1	10	6.919	6.5	16.855	4.99323112689412	0.807251771315982	4.18597935557814	1.45374946910017	0.086250339311787	4.4551473929947	0.77933917416926	3.67580821882544	1.31422218998473	0.0779722450302421	10
pn1	10	8.572	8.5	22.279	4.89544225077209	1.03493141264636	3.86051083812573	1.34071745334865	0.0601785292584338	5.0172420356414	1.07924362512937	3.93799841051203	1.40796379656424	0.063196902758842	8
pn1	10	6.458	6.5	15.257	4.69111686050651	0.807251771315982	3.88386508919053	1.34882815509911	0.0884071675361545	4.95129462030227	0.77933917416926	4.17195544613301	1.49161112237995	0.0977656893478369	10
pn1	10	9.663	9.5	28.009	4.93410941862451	1.16288190018217	3.77122751844234	1.30971023435311	0.0467603354048022	4.93999589938941	1.1724118423417	3.76758405704771	1.3470350670218	0.0480929368068048	5
pn1	10	8.576	8.5	21.682	3.81253341697692	1.03493141264636	2.77760200433055	0.964633863706531	0.0444900776545766	3.38452896068081	1.07924362512937	2.30528533555144	0.824215236995195	0.0380138011712571	5
pn1	10	9.095	9.5	22.097	5.10204021124235	1.16288190018217	3.93915831106018	1.36803094735147	0.061910256928609	4.55885234899427	1.1724118423417	3.38644050665257	1.21076372703907	0.0547931269873318	8
pn1	10	9.733	9.5	25.089	5.31540455219295	1.16288190018217	4.15252265201078	1.44213028493385	0.0574805805306648	4.79819790817082	1.1724118423417	3.62578606582913	1.29633762704103	0.0516695614429043	8
pn1	10	9.714	9.5	28.967	5.1899101501017	1.16288190018217	4.02702824991953	1.39854731308472	0.0482807095344605	4.84298872889969	1.1724118423417	3.67057688655799	1.31235181684778	0.0453050649652288	6
pn1	10	9.141	9.5	23.864	8.08705484340308	1.16288190018217	6.92417294322091	2.40469717719736	0.100766727170523	6.59045623905386	1.1724118423417	5.41804439671216	1.93712885672714	0.0811736865876274	10
pn1	10	6.864	6.5	16.995	5.81949201271979	0.807251771315982	5.01224024140381	1.74070175005365	0.102424345398861	5.204578773291	0.77933917416926	4.42523959912174	1.58216852755808	0.0930961181263946	10
pn1	10	8.291	8.5	21.156	2.82912913139133	1.03493141264636	1.79419771874496	0.623107225220891	0.0294529790707549	2.16611051725305	1.07924362512937	1.08686689212368	0.388590617941732	0.0183678681197642	1
pn1	10	6.157	6.5	13.765	1.8159912755068	0.807251771315982	1.00873950419082	0.350325310783869	0.0254504403039498	1.6128363806055	0.77933917416926	0.833497206436245	0.298002632014033	0.0216493012723598	1
pn1	10	10.87	10.5	28.564	5.15977135208067	1.28789880222024	3.87187254986043	1.34466326411343	0.0470754538619742	4.23098641744755	1.26924799301255	2.961738424435	1.05891878101482	0.0370717960024793	5
pn1	10	9.18	9.5	23.191	3.97159833412242	1.16288190018217	2.80871643394025	0.975439599159139	0.0420611271251407	4.33872255879851	1.1724118423417	3.16631071645682	1.13206009569337	0.0488146304899904	4
pn1	10	10.877	10.5	31.366	6.52417205664717	1.28789880222024	5.23627325442694	1.81850621254085	0.0579769882210307	6.35654546565668	1.26924799301255	5.08729747264412	1.81887596620547	0.0579887765799105	8
pn1	10	7.371	7.5	19.771	4.92413365502335	0.925527799130618	3.99860585589273	1.38867649511904	0.0702380504334144	5.06724078861239	0.897798908113069	4.16944188049932	1.49071244009428	0.0753989398661817	9
pn1	10	7.144	7.5	21.3	4.10448007735894	0.925527799130618	3.17895227822833	1.10401886731974	0.0518318717051523	4.0540903025482	0.897798908113069	3.15629139443513	1.12847785893192	0.0529801811705127	6
pn1	10	7.534	7.5	20.69	3.17059326883804	0.925527799130618	2.24506546970742	0.779689161709094	0.0376843480768049	3.42828664340046	0.897798908113069	2.53048773528739	0.90473249288875	0.0437280083561503	3
pn1	10	7.002	7.5	16.304	3.50904759892183	0.925527799130618	2.58351979979121	0.897231022496892	0.0550313433818015	3.71940118979694	0.897798908113069	2.82160228168387	1.00881550645354	0.0618753377363558	7
pn1	10	8.121	8.5	22.101	3.60545332334617	1.03493141264636	2.57052191069981	0.892716983424799	0.0403926059194063	3.34594768808114	1.07924362512937	2.26670406295177	0.810421164630742	0.0366689817035764	3
pn1	10	9.722	9.5	24.733	6.3772123096013	1.16288190018217	5.21433040941913	1.8108856782355	0.0732173888422555	5.61137832293122	1.1724118423417	4.43896648058952	1.5870763386163	0.0641683717549952	10
pn1	10	9.945	9.5	24.788	5.50628824173502	1.16288190018217	4.34340634155285	1.5084223133362	0.0608529253403342	5.28488169851477	1.1724118423417	4.11246985617307	1.4703430698441	0.0593167286527391	8
pn1	10	8.324	8.5	20.143	3.83623432251601	1.03493141264636	2.80130290986965	0.972864955147233	0.0482979176461914	3.3511651371236	1.07924362512937	2.27192151199423	0.812286574058686	0.0403259978185318	6
pn1	10	8.188	8.5	21.559	4.9589665019368	1.03493141264636	3.92403508929044	1.36277880113877	0.0632115961379828	4.78553157564959	1.07924362512937	3.70628795052022	1.32511969533686	0.0614648033460208	9
pn1	10	8.939	8.5	23.911	4.7474241804936	1.03493141264636	3.71249276784723	1.28931223301524	0.0539213012009217	4.03710381669636	1.07924362512937	2.95786019156699	1.05753218536302	0.044227852677137	7
pn1	10	9.493	9.5	25.721	8.6614040874046	1.16288190018217	7.49852218722243	2.60416302201397	0.101246569807316	7.34952780991369	1.1724118423417	6.17711596757199	2.20852187911103	0.0858645417795197	10
pn1	10	7.635	7.5	18.355	3.93501350978876	0.925527799130618	3.00948571065814	1.04516479478183	0.0569416940769183	3.36762690452688	0.897798908113069	2.46982799641381	0.883044643545016	0.0481092151209488	8
pn1	10	7.721	7.5	18.075	3.36775354139428	0.925527799130618	2.44222574226367	0.848160985674097	0.0469245358602543	3.49798909279879	0.897798908113069	2.60019018468573	0.9296534083017	0.0514331069599834	5
pn1	10	8.269	8.5	23.436	4.47146059412082	1.03493141264636	3.43652918147446	1.19347279304146	0.050924765021397	4.41604450128758	1.07924362512937	3.3368008761582	1.19301592845583	0.0509052708847854	6
pn1	10	8.938	8.5	23.627	3.89971720023963	1.03493141264636	2.86478578759327	0.994911934348093	0.0421091096774069	3.47390883503279	1.07924362512937	2.39466520990342	0.856171478240272	0.0362369948889098	4
pn1	10	9.142	9.5	21.11	3.73001324633688	1.16288190018217	2.56713134615471	0.891539473697999	0.0422330399667456	3.55208982371823	1.1724118423417	2.37967798137653	0.850813051705521	0.0403037921224785	4
pn1	10	9.783	9.5	25.594	3.37995257507172	1.16288190018217	2.21707067488955	0.769966844744053	0.0300838807823729	3.71166040308061	1.1724118423417	2.53924856073892	0.907864775784254	0.0354717815028621	1
pn1	10	8.644	8.5	21.915	3.28556825257884	1.03493141264636	2.25063683993247	0.781624043804496	0.0356661667261919	3.32469813146924	1.07924362512937	2.24545450633987	0.802823750085641	0.0366335272683386	2
pn1	10	9.853	9.5	23.33	5.53451575525425	1.16288190018217	4.37163385507208	1.51822545121789	0.0650761016381434	5.47691796707727	1.1724118423417	4.30450612473557	1.53900234432261	0.0659666671377029	9
pn1	10	6.793	6.5	17.423	2.73839833508081	0.807251771315982	1.93114656376482	0.670668212466612	0.0384932682354711	2.10783821906172	0.77933917416926	1.32849904489246	0.474982050268413	0.027261783290387	3
pn1	10	7.682	7.5	18.698	5.11409474168628	0.925527799130618	4.18856694255566	1.4546481126135	0.0777969896573699	4.55350394367454	0.897798908113069	3.65570503556148	1.30703464157034	0.0699023768087676	10
pn1	10	9.502	9.5	23.775	4.58379186192838	1.16288190018217	3.42090996174621	1.18804839161496	0.0499704896578322	4.66754582211736	1.1724118423417	3.49513397977567	1.24962521430418	0.0525604716847186	6
pn1	10	6.572	6.5	14.884	4.18846976468351	0.807251771315982	3.38121799336753	1.17426376129156	0.0788943671923916	4.24686771472527	0.77933917416926	3.46752854055601	1.23975536293355	0.0832945016751917	10
pn1	10	8.811	8.5	20.555	4.84443331363239	1.03493141264636	3.80950190098602	1.32300255105526	0.0643640258358189	4.1622636150773	1.07924362512937	3.08301998994792	1.10228092483311	0.0536259267736858	9
pn1	10	6.27	6.5	18.588	4.09250478616901	0.807251771315982	3.28525301485303	1.14093606788529	0.0613802489716641	3.62192246367426	0.77933917416926	2.842583289505	1.01631690598401	0.0546759686886168	8
pn1	10	8.53	8.5	19.898	6.6301532883921	1.03493141264636	5.59522187574574	1.94316553915245	0.0976563242110992	6.73444393299239	1.07924362512937	5.65520030786302	2.0219198856291	0.101614226838331	10
pn1	10	9.388	9.5	23.305	5.54627749541179	1.16288190018217	4.38339559522962	1.5223101879204	0.0653211837768893	5.00354220048259	1.1724118423417	3.8311303581409	1.36975495718375	0.0587751537088071	9
pn1	10	7.262	7.5	17.253	2.2546753490223	0.925527799130618	1.32914754989168	0.46159987445613	0.0267547600102086	2.51033763346857	0.897798908113069	1.6125387253555	0.576535566849857	0.0334165401292446	1
pn1	10	9.729	9.5	23.089	4.95866954116336	1.16288190018217	3.79578764098119	1.31823972340907	0.0570938422369556	4.60989042042526	1.1724118423417	3.43747857808356	1.22901151419649	0.053229308943501	8
pn1	10	9.258	9.5	22.263	4.56219506377424	1.16288190018217	3.39931316359207	1.18054803597919	0.0530273564200327	4.80933469762682	1.1724118423417	3.63692285528513	1.30031939511949	0.0584071955764941	7
pn1	10	10.216	10.5	26.234	6.09517871741904	1.28789880222024	4.80727991519881	1.66952104415502	0.063639591528361	5.47236886359632	1.26924799301255	4.20312087058377	1.50275378541762	0.0572826784103689	9
pn1	10	6.392	6.5	16.8	5.2954696517006	0.807251771315982	4.48821788038462	1.55871393682826	0.0927805914778728	4.61224894607817	0.77933917416926	3.83290977190891	1.37039115606026	0.0815709021464441	10
pn1	10	7.448	7.5	20.368	3.609439162775	0.925527799130618	2.68391136364438	0.932096025464286	0.0457627663719701	3.57495360833313	0.897798908113069	2.67715470022006	0.957170750920018	0.0469938506932452	5
pn1	10	7.884	7.5	20.974	2.33191100161296	0.925527799130618	1.40638320248235	0.488423057136108	0.0232870724294893	2.2815020858201	0.897798908113069	1.38370317770703	0.494719341227231	0.0235872671511028	1
pn1	10	6.88	6.5	19.237	5.63203944639988	0.807251771315982	4.8247876750839	1.67560131700782	0.0871030470971471	5.14573925921518	0.77933917416926	4.36640008504592	1.56113146837465	0.0811525429315719	10
pn1	10	10.497	10.5	28.281	4.9508759089599	1.28789880222024	3.66297710673966	1.2721159308043	0.0449812924155546	4.16861339927564	1.26924799301255	2.89936540626309	1.03661837804003	0.0366542335150819	5
pn1	10	8.999	8.5	23.525	4.12408490175351	1.03493141264636	3.08915348910715	1.07283263085711	0.0456039375497179	4.16196870365574	1.07924362512937	3.08272507852636	1.10217548431195	0.0468512426912624	5
pn1	10	8.117	8.5	20.054	3.2435295497547	1.03493141264636	2.20859813710834	0.767024415683824	0.038247951315639	3.36311845710862	1.07924362512937	2.28387483197925	0.816560278624622	0.0407180751283844	3
pn1	10	9.861	9.5	31.027	5.22662225714783	1.16288190018217	4.06374035696566	1.41129706686856	0.0454860949130937	4.9733147460378	1.1724118423417	3.80090290369611	1.3589476492359	0.0437988735371095	5
pn1	10	8.479	8.5	20.41	3.95180482971263	1.03493141264636	2.91687341706626	1.01300145588196	0.0496326044038197	3.23519523150692	1.07924362512937	2.15595160637755	0.770823523143431	0.0377669536082034	6
pn1	10	6.485	6.5	19.181	3.43753037455828	0.807251771315982	2.6302786032423	0.91346989515215	0.0476236846437699	3.68775730000572	0.77933917416926	2.90841812583646	1.03985502267293	0.0542127638117372	5
pn1	10	8.398	8.5	22.352	4.96381195884262	1.03493141264636	3.92888054619626	1.36446158067637	0.0610442725785778	4.86238883575038	1.07924362512937	3.78314521062101	1.3525986906143	0.060513541992408	8
pn1	10	7.356	7.5	19.465	3.94693869989582	0.925527799130618	3.0214109007652	1.04930629604461	0.053907336041336	3.55506918385671	0.897798908113069	2.65727027574364	0.950061415958484	0.0488087036197526	7
pn1	10	9.702	9.5	28.878	4.9749242906421	1.16288190018217	3.81204239045993	1.3238848380687	0.0458440625413358	4.77564024729971	1.1724118423417	3.60322840495801	1.28827252225152	0.0446108637111821	5
pn1	10	8.735	8.5	20.296	3.81057222472609	1.03493141264636	2.77564081207972	0.963952760922389	0.0474947162456833	3.20342379471365	1.07924362512937	2.12418016958428	0.759464190785562	0.037419402383995	5
pn1	10	8.073	8.5	19.771	4.58691602625581	1.03493141264636	3.55198461360945	1.23356932933883	0.0623928647685413	4.97842324412482	1.07924362512937	3.89917961899545	1.3940848033844	0.0705115979659298	8
pn1	10	8.827	8.5	26.501	5.56466145805516	1.03493141264636	4.5297300454088	1.5731307035485	0.0593611827307838	5.63113417944616	1.07924362512937	4.55189055431679	1.62745040457431	0.0614109054214673	8
pn1	10	7.161	7.5	17.63	2.84992272412016	0.925527799130618	1.92439492498954	0.668323434709398	0.0379083059959953	2.2567309119968	0.897798908113069	1.35893200388373	0.485862832842538	0.027558867432929	3
pn1	10	8.181	8.5	20.898	5.20627135747676	1.03493141264636	4.17133994483039	1.44866534569805	0.0693207649391355	4.55136707560467	1.07924362512937	3.4721234504753	1.24139819417431	0.0594027272549674	9
pn1	10	9.266	9.5	23.356	4.89289633414119	1.16288190018217	3.73001443395902	1.29539733536383	0.0554631501697134	5.15341413935454	1.1724118423417	3.98100229701285	1.42333909868297	0.0609410472119786	7
pn1	10	7.422	7.5	17.707	2.34085027489551	0.925527799130618	1.4153224757649	0.491527578846501	0.0277589415963461	2.13069737289639	0.897798908113069	1.23289846478332	0.440801702362505	0.0248942058147911	1
pn1	10	6.133	6.5	14.765	2.51778161381264	0.807251771315982	1.71052984249665	0.594050194513218	0.0402336738579897	2.48175339498178	0.77933917416926	1.70241422081252	0.608669008921335	0.0412237730390339	3
pn1	10	6.122	6.5	13.952	3.1486995651487	0.807251771315982	2.34144779383272	0.813161795142193	0.0582828121518201	2.50825378236296	0.77933917416926	1.7289146081937	0.618143767958317	0.0443050292401317	8
pn1	10	9.446	9.5	23.784	3.15772942914339	1.16288190018217	1.99484752896122	0.692790931302295	0.0291284448075301	3.30935059542353	1.1724118423417	2.13693875308184	0.764025803510458	0.0321235201610519	1
pn1	10	9.205	9.5	23.941	5.18576319453895	1.16288190018217	4.02288129435678	1.39710711619514	0.0583562556365709	4.61119218015091	1.1724118423417	3.43878033780922	1.22947693606174	0.0513544520304807	8
pn1	10	8.245	8.5	20.525	3.33250111862613	1.03493141264636	2.29756970597977	0.797923366687844	0.0388756816900289	3.16121195394715	1.07924362512937	2.08196832881778	0.744372071035864	0.036266605166181	3
pn1	10	9.159	9.5	25.005	3.63058437451487	1.16288190018217	2.46770247433271	0.857008804206795	0.034273497468778	3.98842731556514	1.1724118423417	2.81601547322344	1.00681803890007	0.0402646686222785	2
pn1	10	9.814	9.5	24.119	4.36185403531459	1.16288190018217	3.19897213513242	1.11097156676558	0.0460620907486039	4.63578209721401	1.1724118423417	3.46337025487231	1.2382686392003	0.0513399659687508	5
pn1	10	6.371	6.5	16.096	3.40185914927077	0.807251771315982	2.59460737795479	0.901081629368	0.0559817115661034	3.98321364042626	0.77933917416926	3.203874466257	1.14549037023098	0.071166151232044	7
pn1	10	6.808	6.5	17.728	2.30302101589212	0.807251771315982	1.49576924457614	0.519465950614703	0.0293020053370207	2.35351299739684	0.77933917416926	1.57417382322759	0.562818854036911	0.0317474534091218	1
pn1	10	9.998	9.5	22.949	4.27391194150541	1.16288190018217	3.11103004132324	1.08043014232776	0.0470796175139552	4.10648453625689	1.1724118423417	2.9340726939152	1.04902737352379	0.0457112455237176	5
pn1	10	8.903	8.5	23.203	5.15698716530538	1.03493141264636	4.12205575265902	1.4315494303726	0.0616967387998363	4.32779371689904	1.07924362512937	3.24855009176967	1.16146337396374	0.0500566036272782	8
pn1	10	9.802	9.5	24.462	8.76376159399716	1.16288190018217	7.60087969381499	2.63971077756347	0.107910668692808	9.22964821311682	1.1724118423417	8.05723637077512	2.88072668595542	0.117763334394384	10
pn1	10	9.416	9.5	25.373	4.84088776439792	1.16288190018217	3.67800586421575	1.27733527049669	0.0503423036494183	5.13586530540688	1.1724118423417	3.96345346306519	1.41706481406054	0.0558493206976134	6
pn1	10	8.553	8.5	22.186	3.90353845733504	1.03493141264636	2.86860704468868	0.996239019362583	0.0449039493086894	4.04729988320224	1.07924362512937	2.96805625807287	1.06117761408369	0.0478309570938291	5
pn1	10	10.338	10.5	27.145	5.25736866198947	1.28789880222024	3.96946985976924	1.37855785016208	0.050784964087754	4.75251861573654	1.26924799301255	3.48327062272399	1.24538367444224	0.0458789344056819	6
pn1	10	9.877	9.5	23.492	4.48913828063897	1.16288190018217	3.3262563804568	1.15517613356989	0.0491731710186399	4.05307665392509	1.1724118423417	2.8806648115834	1.02993230112011	0.0438418313093864	6
pn1	10	7.769	7.5	19.279	3.21188606210039	0.925527799130618	2.28635826296977	0.794029742773549	0.0411862515054489	2.91602958798745	0.897798908113069	2.01823067987438	0.72158376773161	0.0374284852809591	4
pn1	10	7.774	7.5	22.14	3.00064579715818	0.925527799130618	2.07511799802757	0.720668075902668	0.0325505002666065	3.1429943004211	0.897798908113069	2.24519539230803	0.802731108307262	0.0362570509623876	2
pn1	10	10.116	10.5	26.42	4.46315504153643	1.28789880222024	3.17525623931619	1.10273526934903	0.0417386551608261	4.49361130995511	1.26924799301255	3.22436331694256	1.15281580741792	0.0436342092133959	4
pn1	10	6.083	6.5	14.867	2.3232485547657	0.807251771315982	1.51599678344972	0.526490775966383	0.0354133837335295	2.74015284637653	0.77933917416926	1.96081367220727	0.701055301319193	0.0471551288975041	2
pn1	10	7.708	7.5	18.732	3.19827187997526	0.925527799130618	2.27274408084464	0.789301671190906	0.0421365402087821	3.24537786145756	0.897798908113069	2.34757895334449	0.839336594718291	0.0448076337133404	4
pn1	10	9.923	9.5	26.462	4.80721536241163	1.16288190018217	3.64433346222946	1.26564117639045	0.0478286288409967	5.19596479279774	1.1724118423417	4.02355295045605	1.43855235509472	0.0543629489492374	5
pn1	10	6.699	6.5	18.783	2.45330819017578	0.807251771315982	1.6460564188598	0.571659208456815	0.0304349256485553	2.415403265845	0.77933917416926	1.63606409167574	0.584946658126936	0.0311423445736536	1
pn1	10	8.862	8.5	23.373	2.83948700551151	1.03493141264636	1.80455559286515	0.626704413052972	0.026813178156547	3.06201799776439	1.07924362512937	1.98277437263502	0.708906973139814	0.0303301661378434	1
pn1	10	9.877	9.5	26.149	4.48687035044637	1.16288190018217	3.3239884502642	1.15438850371475	0.0441465640641995	3.9357339954401	1.1724118423417	2.76332215309841	0.987978445958954	0.0377826473654424	4
pn1	10	12.063	12.5	29.815	6.46193104501517	1.50754125214137	4.9543897928738	1.72061085812757	0.0577095709584963	5.70001513936971	1.55661920080463	4.14339593856508	1.48140016023329	0.0496864048376081	8
pn1	10	7.136	7.5	18.02	2.53120751639977	0.925527799130618	1.60567971726915	0.557636777021932	0.0309454371266333	2.7867715308674	0.897798908113069	1.88897262275433	0.675369766132862	0.0374788993414463	1
pn1	10	9.579	9.5	26.212	4.00148557720255	1.16288190018217	2.83860367702039	0.985819144797058	0.0376094592094101	3.79785174823257	1.1724118423417	2.62543990589088	0.938681013095876	0.0358111175452417	3
pn1	10	8.236	8.5	20.118	4.65521058270204	1.03493141264636	3.62027917005568	1.2572873572464	0.0624956435652851	4.27564418528605	1.07924362512937	3.19640056015668	1.14281820327934	0.0568057562023731	8
pn1	10	7.515	7.5	21.453	3.61236585039763	0.925527799130618	2.68683805126701	0.933112435297256	0.043495661925943	3.61599433571713	0.897798908113069	2.71819542760406	0.971844159163933	0.0453010841916717	4
pn1	10	8.007	8.5	20.453	3.9128600206609	1.03493141264636	2.87792860801453	0.999476306645924	0.0488669782743815	3.95264908705809	1.07924362512937	2.87340546192871	1.02733684514605	0.0502291519652886	6
pn1	10	10.853	10.5	26.017	5.1370972149301	1.28789880222024	3.84919841270987	1.33678875923776	0.0513813567758682	4.51036955668192	1.26924799301255	3.24112156366936	1.15880743113779	0.0445403940169039	6
pn1	10	7.28	7.5	16.961	3.59142876253315	0.925527799130618	2.66590096340253	0.925841190558094	0.0545864742973937	3.79723208055778	0.897798908113069	2.89943317244471	1.03664260667611	0.0611191914790465	7
pn1	10	7.208	7.5	17.66	3.65953885087988	0.925527799130618	2.73401105174926	0.949495154508603	0.0537652975372935	3.38245351425901	0.897798908113069	2.48465460614594	0.888345643584251	0.0503026978247028	7
pn1	10	9.778	9.5	25.755	3.00419373544649	1.16288190018217	1.84131183526433	0.639469494610938	0.0248289456265167	3.20208615555688	1.1724118423417	2.02967431321518	0.72567524257883	0.028176091732822	1
pn1	10	9.916	9.5	23.369	5.17233991576818	1.16288190018217	4.00945801558601	1.3924453434703	0.059585148849771	5.00415244251415	1.1724118423417	3.83174060017245	1.36997313875672	0.058623524273898	8
pn1	10	10.351	10.5	29.005	7.64003489150992	1.28789880222024	6.35213608928969	2.20603440271423	0.076057038535226	8.32616767493702	1.26924799301255	7.05691968192447	2.52308060889222	0.0869877817235725	10
pn1	10	7.675	7.5	21.771	4.92163168041166	0.925527799130618	3.99610388128104	1.38780758393853	0.0637456976683903	4.9117440561201	0.897798908113069	4.01394514800703	1.43511725009908	0.0659187566073715	9
pn1	10	6.243	6.5	17.02	3.03685165955245	0.807251771315982	2.22959988823647	0.774318117338614	0.0454946014887552	3.29234709965847	0.77933917416926	2.51300792548922	0.898482886667232	0.0527898288288621	5
pn1	10	9.137	9.5	23.593	3.62408913093119	1.16288190018217	2.46120723074902	0.854753069978466	0.0362290963412227	4.16556457743365	1.1724118423417	2.99315273509195	1.07015042904722	0.0453588110476504	2
pn1	10	7.623	7.5	19.542	2.85854631086621	0.925527799130618	1.93301851173559	0.671318321589837	0.0343525903996437	2.91630411668341	0.897798908113069	2.01850520857034	0.721681920758792	0.0369297881874318	2
pn1	10	6.66	6.5	16.422	2.34895883410969	0.807251771315982	1.5417070627937	0.53541970317118	0.0326038060632797	1.84821241308718	0.77933917416926	1.06887323891792	0.382157295822047	0.0232710568640876	2
pn1	10	9.397	9.5	26.768	7.71358014639362	1.16288190018217	6.55069824621146	2.27499308733453	0.0849892815053247	8.33025333576613	1.1724118423417	7.15784149342444	2.55916347182491	0.0956053299396632	10
pn1	10	6.99	6.5	16.622	3.28378263507101	0.807251771315982	2.47653086375503	0.860074817042861	0.0517431606932295	3.33488098019689	0.77933917416926	2.55554180602763	0.913690146214523	0.0549687249557528	6
pn1	10	7.367	7.5	17.813	3.17195444952612	0.925527799130618	2.24642665039551	0.78016188637746	0.0437973326434323	3.38724562431377	0.897798908113069	2.4894467162007	0.890058980351539	0.0499668208809038	4
pn1	10	8.618	8.5	20.809	4.38172327135021	1.03493141264636	3.34679185870384	1.16230790323798	0.055856019185832	3.84482470564281	1.07924362512937	2.76558108051344	0.988786086716488	0.0475172322897058	7
pn1	10	6.575	6.5	19.804	3.49274339740953	0.807251771315982	2.68549162609355	0.932644835074026	0.0470937606076563	2.75943056571653	0.77933917416926	1.98009139154727	0.707947719263954	0.035747713556047	5
pn1	10	6.681	6.5	14.418	3.07094053024249	0.807251771315982	2.26368875892651	0.786156846930491	0.0545260678964136	3.24779697011331	0.77933917416926	2.46845779594405	0.88255475186545	0.0612120094233215	7
pn1	10	9.067	9.5	23.195	3.57432690703858	1.16288190018217	2.41144500685641	0.837471138936755	0.0361056753152298	3.14793406673224	1.1724118423417	1.97552222439055	0.706314091906475	0.0304511356717601	2
pn1	10	10.748	10.5	24.644	4.37935912995465	1.28789880222024	3.09146032773441	1.07363377322902	0.043565726879931	4.18512763670063	1.26924799301255	2.91587964368808	1.0425227604187	0.042303309544664	4
pn1	10	7.046	7.5	18.419	4.58414255569891	0.925527799130618	3.65861475656829	1.27060092948514	0.0689831657248028	4.94589737301307	0.897798908113069	4.0480984649	1.4473281828383	0.0785780000455126	9
pn1	10	8.688	8.5	22.991	8.79129055093508	1.03493141264636	7.75635913828872	2.69370725978656	0.117163553555154	9.91006740374103	1.07924362512937	8.83082377861166	3.15730959690946	0.137328067370252	10
pn1	10	7.682	7.5	17.834	2.53041531719361	0.925527799130618	1.60488751806299	0.557361654027396	0.0312527561975662	2.61942578033387	0.897798908113069	1.7216268722208	0.615538162942998	0.0345148683942468	1
pn1	10	8.353	8.5	22.898	3.70143767667303	1.03493141264636	2.66650626402667	0.926051405512885	0.0404424580973397	4.36156827607793	1.07924362512937	3.28232465094856	1.17353888837782	0.0512507157121943	3
pn1	10	7.748	7.5	19.313	3.29450858919749	0.925527799130618	2.36898079006687	0.822723734000014	0.0425994787966662	3.60268915606911	0.897798908113069	2.70489024795604	0.96708712035935	0.0500744120726635	4
pn1	10	9.111	9.5	24.318	4.34051575211948	1.16288190018217	3.17763385193731	1.10356099083307	0.0453804174205557	4.43252592215972	1.1724118423417	3.26011407981802	1.16559787957261	0.0479314861243773	5
pn1	10	9.301	9.5	23.165	4.91403914301766	1.16288190018217	3.75115724283549	1.30274002498758	0.0562374282317108	4.87735699421378	1.1724118423417	3.70494515187209	1.32463960070869	0.0571828016709988	7
pn1	10	7.689	7.5	18.694	4.07285144879095	0.925527799130618	3.14732364966033	1.09303455562508	0.0584698061209524	4.16183820316392	0.897798908113069	3.26403929505085	1.16700127296322	0.0624265150830865	8
pn1	10	8.022	8.5	18.52	3.89460035786507	1.03493141264636	2.85966894521871	0.993134905305757	0.0536249948869199	3.95983912086059	1.07924362512937	2.88059549573122	1.0299075184259	0.0556105571504266	7
pn1	10	7.71	7.5	22.907	3.70230549702853	0.925527799130618	2.77677769789791	0.96434759018795	0.0420983799793928	3.72835582434014	0.897798908113069	2.83055691622707	1.01201708246603	0.0441793810829016	4
pn1	10	7.994	7.5	20.16	4.65111016535574	0.925527799130618	3.72558236622512	1.29385812182074	0.0641794703284098	4.7139570513	0.897798908113069	3.81615814318693	1.36440189849452	0.0676786655999266	9
pn1	10	7.483	7.5	19.436	2.43830618872176	0.925527799130618	1.51277838959114	0.525373059426042	0.0270309250579359	2.46609741980218	0.897798908113069	1.56829851168911	0.560718237155597	0.0288494668221649	1
pn1	10	10.226	10.5	25.178	4.11582545928921	1.28789880222024	2.82792665706898	0.982111120755981	0.0390067170051625	4.48254863121429	1.26924799301255	3.21330063820173	1.1488605363547	0.045629539135543	3
pn1	10	9.078	9.5	21.856	5.69050935725758	1.16288190018217	4.52762745707542	1.57240049529525	0.0719436537012833	5.33710586955406	1.1724118423417	4.16469402721236	1.48901492657533	0.0681284281925022	9
pn1	10	7.361	7.5	16.927	2.74634227053288	0.925527799130618	1.82081447140226	0.632350961693972	0.0373575330356219	2.89686960714648	0.897798908113069	1.99907069903341	0.714733445168011	0.0422244606349626	2
pn1	10	6.61	6.5	16.99	2.807726923744	0.807251771315982	2.00047515242802	0.694745349595414	0.0408914272863693	3.30753082641123	0.77933917416926	2.52819165224197	0.903911567772774	0.0532025643185859	4
pn1	10	6.357	6.5	19.448	2.78883080595719	0.807251771315982	1.9815790346412	0.688182913695191	0.0353857935877823	2.42249371964104	0.77933917416926	1.64315454547178	0.587481728283235	0.0302078223099154	2
pn1	10	8.764	8.5	24.543	6.20663661342808	1.03493141264636	5.17170520078171	1.79608236241304	0.073181043980485	6.66832166012086	1.07924362512937	5.58907803499149	1.9982790009347	0.0814195086556126	10
pn1	10	10.131	10.5	24.208	3.42114471045285	1.28789880222024	2.13324590823262	0.740855327540181	0.0306037395712236	3.72259451385996	1.26924799301255	2.45334652084741	0.877151974607034	0.0362339711916323	1
pn1	10	11.397	11.5	30.323	5.32979291204873	1.4317662021644	3.89802670988433	1.35374634671364	0.0446442089078799	6.39765897286231	1.42958006225227	4.96807891061004	1.77625141390135	0.0585776939584259	5
pn1	10	8.773	8.5	20.516	3.8350912638246	1.03493141264636	2.80015985117824	0.9724679821035	0.0474004670551521	3.56604965713266	1.07924362512937	2.48680603200329	0.889114849003443	0.0433376315560266	5
pn1	10	6.754	6.5	17.592	2.88049525279466	0.807251771315982	2.07324348147868	0.720017074737519	0.0409286650032696	2.77737431041484	0.77933917416926	1.99803513624558	0.714363197452712	0.0406072758897631	4
pn1	10	8.165	8.5	20.173	4.77684445330988	1.03493141264636	3.74191304066351	1.29952960447228	0.0644192536792882	4.34608916388674	1.07924362512937	3.26684553875737	1.16800459727451	0.0578994000532649	9
pn1	10	7.88	7.5	19.237	4.26514876772914	0.925527799130618	3.33962096859852	1.15981752361637	0.0602909769515191	3.87141116354953	0.897798908113069	2.97361225543646	1.06316406565789	0.0552666250277013	8
pn1	10	6.645	6.5	16.791	4.61907682001937	0.807251771315982	3.81182504870338	1.32380935741379	0.0788404119715197	4.1665575880913	0.77933917416926	3.38721841392204	1.21104185444247	0.0721244627742521	10
pn1	10	9.918	9.5	27.916	5.59359778865862	1.16288190018217	4.43071588847645	1.53874406046055	0.0551205065360563	5.01893569793369	1.1724118423417	3.846523855592	1.375258638205	0.0492641724532526	7
pn1	10	12.209	12.5	34.57	9.07477434022774	1.50754125214137	7.56723308808637	2.62802564224387	0.0760204119827558	9.81199606536824	1.55661920080463	8.25537686456361	2.95156842147843	0.0853794741532668	10
pn1	10	6.486	6.5	16.126	3.52898062131405	0.807251771315982	2.72172884999807	0.945229666612352	0.0586152589986576	2.95070862605698	0.77933917416926	2.17136945188772	0.776335909395643	0.0481418770554163	8
pn1	10	6.121	6.5	15.316	2.5664997383192	0.807251771315982	1.75924796700322	0.610969520104873	0.0398909323651654	2.62443453433166	0.77933917416926	1.8450953601624	0.659682203370807	0.0430714418497524	3
pn1	10	11.805	11.5	30.001	6.11192004673652	1.4317662021644	4.68015384457212	1.62537140986787	0.0541772410875595	6.07265566568304	1.42958006225227	4.64307560343077	1.6600520550975	0.055333224062448	7
pn1	10	6.969	6.5	16.647	3.56862984220044	0.807251771315982	2.76137807088446	0.958999451152023	0.0576079444435648	2.99737722817101	0.77933917416926	2.21803805400175	0.793021467733456	0.0476375003143783	8
pn1	10	7.476	7.5	19.529	3.88619577692752	0.925527799130618	2.96066797779691	1.02821087618806	0.0526504621940734	3.83345604900955	0.897798908113069	2.93565714089648	1.04959386536931	0.0537453973766867	7
pn1	10	9.212	9.5	23.631	3.54563504707185	1.16288190018217	2.38275314688968	0.827506738099817	0.0350178468156158	3.39187268533914	1.1724118423417	2.21946084299744	0.793530161538597	0.0335800499995175	2
pn1	10	7.127	7.5	16.914	3.17735661121523	0.925527799130618	2.25182881208461	0.782038004012169	0.0462361359827462	2.51873974665038	0.897798908113069	1.62094083853731	0.579539598325097	0.0342638996290113	5
pn1	10	9.026	9.5	20.72	3.13253419114084	1.16288190018217	1.96965229095867	0.684040872890935	0.0330135556414544	3.0349965382183	1.1724118423417	1.86258469587661	0.665935215420237	0.0321397304739497	2
pn1	10	9.181	9.5	23.322	3.77176553889124	1.16288190018217	2.60888363870908	0.906039634348275	0.0388491396256013	3.23773937122901	1.1724118423417	2.06532752888732	0.738422438403863	0.0316620546438497	3
pn1	10	8.195	8.5	22.576	3.69503502618766	1.03493141264636	2.66010361354129	0.923827827957121	0.0409207932298512	3.82084829403515	1.07924362512937	2.74160466890578	0.980213731932138	0.0434183970558176	4
pn1	10	8.818	8.5	22.313	3.42327451742856	1.03493141264636	2.3883431047822	0.829448075509354	0.0371733104248355	2.75050398932601	1.07924362512937	1.67126036419664	0.597530481764641	0.0267794775137651	2
pn1	10	6.61	6.5	15.855	4.84994994276248	0.807251771315982	4.0426981714465	1.40398932274736	0.0885518336642926	4.96792871107082	0.77933917416926	4.18858953690156	1.49755835626617	0.09445338103224	10
pn1	10	6.549	6.5	19.097	2.65880300158239	0.807251771315982	1.85155123026641	0.643025535810317	0.0336715471440706	2.57686021359055	0.77933917416926	1.79752103942129	0.642672820870597	0.0336530774923075	2
pn1	10	8.286	8.5	19.453	2.84559719713994	1.03493141264636	1.81066578449358	0.628826422523489	0.0323254214015056	3.26530686175159	1.07924362512937	2.18606323662222	0.78158942013487	0.0401783488477289	2
pn1	10	8.094	8.5	25.03	3.91587590423012	1.03493141264636	2.88094449158376	1.00052369335408	0.0399729801579735	3.61710989796823	1.07924362512937	2.53786627283886	0.907370562451279	0.0362513209129556	3
pn1	10	9.794	9.5	23.877	5.19440023179622	1.16288190018217	4.03151833161405	1.40010667430587	0.0586382993804025	4.5980158966299	1.1724118423417	3.4256040542882	1.22476598185685	0.0512948017697721	8
pn1	10	8.88	8.5	21.288	7.1827847763054	1.03493141264636	6.14785336365903	2.13508902083217	0.100295425630974	6.50440766413819	1.07924362512937	5.42516403900882	1.93967436273126	0.0911158569490446	10
pn1	10	6.385	6.5	17.999	3.1594030925501	0.807251771315982	2.35215132123412	0.816879024960002	0.0453846894249682	3.2661453611396	0.77933917416926	2.48680618697034	0.889114904409255	0.0493980168014476	5
pn1	10	7.161	7.5	16.524	4.80291817264807	0.925527799130618	3.87739037351745	1.34657955001228	0.0814923474952966	5.40814161903162	0.897798908113069	4.51034271091855	1.61259568569634	0.0975911211387277	10
pn1	10	6.518	6.5	16.13	2.7786177112617	0.807251771315982	1.97136593994572	0.68463600633368	0.0424448856995462	2.97543916204901	0.77933917416926	2.19609998787975	0.785177888420687	0.0486781083955789	4
pn1	10	9.986	9.5	24.131	4.00091788000969	1.16288190018217	2.83803597982752	0.98562198914419	0.0408446392252368	4.20726196404006	1.1724118423417	3.03485012169836	1.08505861453466	0.0449653397925763	4
pn1	10	7.95	7.5	17.986	3.38313403526267	0.925527799130618	2.45760623613205	0.853502479956879	0.0474537128854041	3.17735029599072	0.897798908113069	2.27955138787765	0.815014505331451	0.04531382771775	5
pn1	10	6.004	6.5	14.621	2.34946835162721	0.807251771315982	1.54221658031123	0.535596653594887	0.0366320124201414	2.40697991306093	0.77933917416926	1.62764073889167	0.581935032796159	0.039801315422759	2
pn1	10	12.097	12.5	34.858	6.41832777430655	1.50754125214137	4.91078652216518	1.70546787096515	0.0489261538517743	6.38430358388844	1.55661920080463	4.82768438308381	1.72605575829493	0.0495167754402126	6
pn1	10	9.137	9.5	22.496	3.75198127307694	1.16288190018217	2.58909937289477	0.89916875337134	0.0399701615118839	3.82081930608013	1.1724118423417	2.64840746373844	0.946892669519744	0.0420916015967169	3
pn1	10	8.701	8.5	21.135	3.83922927079262	1.03493141264636	2.80429785814625	0.973905071234116	0.0460802020929319	3.26938533940192	1.07924362512937	2.19014171427255	0.783047609874465	0.0370498041104549	5
pn1	10	6.87	6.5	16.122	2.39567419959049	0.807251771315982	1.58842242827451	0.551643490246489	0.0342168149265903	2.45277092762623	0.77933917416926	1.67343175345697	0.598306824756203	0.0371112036196628	2
pn1	10	8.793	8.5	24.411	3.27628936079269	1.03493141264636	2.24135794814633	0.778401575927303	0.0318873284964689	3.15639652590845	1.07924362512937	2.07715290077908	0.742650397323314	0.030422776507448	1
pn1	10	8.885	8.5	22.186	3.82970695789629	1.03493141264636	2.79477554524993	0.970598065598936	0.0437482225547163	3.89912036688614	1.07924362512937	2.81987674175677	1.00819856924494	0.0454430077186035	4
pn1	10	7.018	7.5	20.588	2.62838813665186	0.925527799130618	1.70286033752125	0.591386650850156	0.0287248227535533	2.58129411273959	0.897798908113069	1.68349520462652	0.601904839137672	0.0292357120233957	1
pn1	10	7.47	7.5	18.427	4.17444934673843	0.925527799130618	3.24892154760781	1.12831850656144	0.0612318069442364	3.77979219756557	0.897798908113069	2.8819932894525	1.03040727559933	0.055918341325193	8
pn1	10	7.699	7.5	20.881	3.40665848224694	0.925527799130618	2.48113068311632	0.861672289076621	0.041265853602635	3.3870369292691	0.897798908113069	2.48923802115603	0.889984365017355	0.0426217310003043	4
pn1	10	9.603	9.5	25.021	3.96535293309422	1.16288190018217	2.80247103291205	0.973270632793606	0.0388981508650176	4.35904069048361	1.1724118423417	3.18662884814191	1.13932449522946	0.0455347306354445	3
pn1	10	8.447	8.5	21.445	5.52443786995854	1.03493141264636	4.48950645731218	1.55916144692452	0.0727051269258343	4.57760739180455	1.07924362512937	3.49836376667518	1.25077996922054	0.0583250160513192	10
pn1	10	6.695	6.5	15.732	3.83778619941506	0.807251771315982	3.03053442809907	1.05247480737524	0.0669002547276402	4.19752177414744	0.77933917416926	3.41818259997818	1.2221125681433	0.0776832296048375	9
pn1	10	7.246	7.5	17.342	3.99129854114637	0.925527799130618	3.06577074201575	1.06471203271682	0.0613949966968526	3.51717395952567	0.897798908113069	2.6193750514126	0.936512628387022	0.0540025734279219	8
pn1	10	6.403	6.5	15.113	2.55282188031394	0.807251771315982	1.74557010899796	0.606219334515191	0.040112441905326	2.55842746579202	0.77933917416926	1.77908829162277	0.636082508009566	0.0420884343286949	3
pn1	10	6.593	6.5	15.651	2.74783309536815	0.807251771315982	1.94058132405217	0.673944811941604	0.0430608147684879	2.49724756632444	0.77933917416926	1.71790839215518	0.614208684165996	0.0392440536812981	4
pn1	10	9.12	9.5	23.72	3.34694339100327	1.16288190018217	2.18406149082111	0.758503079699205	0.0319773642368973	3.63981736640308	1.1724118423417	2.46740552406139	0.882178530099851	0.0371913376939229	1
pn1	10	9.222	9.5	22.597	3.4479741717594	1.16288190018217	2.28509227157723	0.79359007641152	0.035119267000554	3.33405424007365	1.1724118423417	2.16164239773195	0.772858167997377	0.0342018041331759	2
pn1	10	9.077	9.5	21.627	3.30827857077602	1.16288190018217	2.14539667059385	0.745075167828755	0.0344511567868292	3.70973370680029	1.1724118423417	2.53732186445859	0.907175918571302	0.0419464520539743	2
pn1	10	6.778	6.5	19.211	2.07963919266027	0.807251771315982	1.27238742134429	0.441887639938807	0.0230018031304361	2.26531172954026	0.77933917416926	1.485972555371	0.53128400333163	0.0276551977164973	1
pn1	10	8.391	8.5	19.419	6.56410336541112	1.03493141264636	5.52917195276476	1.92022705037569	0.0988839307057874	6.41916544662016	1.07924362512937	5.33992182149079	1.90919746972799	0.0983159518887681	10
pn1	10	6.977	6.5	17.173	6.90829333043351	0.807251771315982	6.10104155911753	2.11883174141938	0.123381572318138	6.26535555786973	0.77933917416926	5.48601638370047	1.96143107498213	0.114215982937293	10
pn1	10	9.971	9.5	26.412	6.30080842060555	1.16288190018217	5.13792652042338	1.78435135887324	0.0675583582793139	7.19667069508084	1.1724118423417	6.02425885273915	2.15387043914157	0.08154893378546	9
pn1	10	6.647	6.5	16.1	3.60734651732466	0.807251771315982	2.80009474600867	0.972445371718294	0.060400333647099	3.64227813384953	0.77933917416926	2.86293895968027	1.02359472676349	0.0635773122213346	8
pn1	10	8.342	8.5	23.085	4.87819888871849	1.03493141264636	3.84326747607212	1.33472900326288	0.0578180205008829	4.52439050181031	1.07924362512937	3.44514687668094	1.2317531828517	0.0533572962032358	8
pn1	10	10.769	10.5	29.077	4.44819750686489	1.28789880222024	3.16029870464465	1.09754066463631	0.0377460076567842	4.09277317884175	1.26924799301255	2.8235251858292	1.00950300785366	0.0347182655656932	3
pn1	10	6.458	6.5	15.257	3.48333831386615	0.807251771315982	2.67608654255016	0.929378542040398	0.0609148942806841	3.69770696889399	0.77933917416926	2.91836779472473	1.04341235615105	0.0683890906568165	8
pn1	10	9.946	9.5	29.611	5.73180719100925	1.16288190018217	4.56892529082708	1.58674282687208	0.0535862627696491	5.07714001116638	1.1724118423417	3.90472816882468	1.39606859222041	0.0471469586376822	7
pn1	10	10.857	10.5	33.167	6.9107331620262	1.28789880222024	5.62283435980597	1.95275508335066	0.0588764459658895	7.37356628126907	1.26924799301255	6.10431828825652	2.18249431732317	0.0658031874249455	8
pn1	10	8.956	8.5	21.758	4.13619907568612	1.03493141264636	3.10126766303975	1.0770397643442	0.0495008624112603	3.61657644667033	1.07924362512937	2.53733282154096	0.907179836088193	0.0416940819968836	6
pn1	10	9.116	9.5	22.64	5.06741628915876	1.16288190018217	3.90453438897659	1.35600639967182	0.059894275603879	4.37034057820724	1.1724118423417	3.19792873586555	1.14336457629644	0.0505019689176872	8
pn1	10	8.231	8.5	23.038	4.54361176013549	1.03493141264636	3.50868034748912	1.21853018352978	0.0528921861068576	5.03443506523056	1.07924362512937	3.95519144010118	1.41411086944019	0.0613816680892521	7
pn1	10	9.554	9.5	25.034	5.88367057463629	1.16288190018217	4.72078867445412	1.63948348672014	0.0654902726979365	6.34969152804955	1.1724118423417	5.17727968570785	1.85104756332706	0.0739413423075443	9
pn1	10	8.11	8.5	22.428	4.59396450842328	1.03493141264636	3.55903309577691	1.23601719788726	0.0551104511274863	4.12723309349538	1.07924362512937	3.04798946836601	1.08975636260108	0.0485891012395702	7
pn1	10	10.219	10.5	23.695	3.90344399994617	1.28789880222024	2.61554519772593	0.908353128291151	0.0383352238147774	3.69911228307529	1.26924799301255	2.42986429006274	0.868756305700941	0.0366641192530467	3
pn1	10	7.252	7.5	18.541	5.82586511074725	0.925527799130618	4.90033731161663	1.70183896288961	0.0917878735175889	5.44364994962294	0.897798908113069	4.54585104150988	1.62529108034545	0.0876592999485167	10
pn1	10	8.668	8.5	22.144	4.97778039760471	1.03493141264636	3.94284898495834	1.36931268210559	0.061836736005491	5.27896915842023	1.07924362512937	4.19972553329086	1.50153984079723	0.0678079769146148	8
pn1	10	6.695	6.5	14.07	2.88438779483764	0.807251771315982	2.07713602352166	0.721368916313348	0.0512700011594419	3.00899722313622	0.77933917416926	2.22965804896696	0.797175997654952	0.0566578534225268	6
pn1	10	9.985	9.5	29.221	4.9242938321072	1.16288190018217	3.76141193192503	1.30630137767314	0.0447041982708717	4.19835051972669	1.1724118423417	3.02593867738499	1.08187248044816	0.0370238007066205	5
pn1	10	8.496	8.5	22.046	3.22209317725649	1.03493141264636	2.18716176461013	0.759579774300876	0.0344543125419975	3.21822265622721	1.07924362512937	2.13897903109784	0.764755269925119	0.0346890714834944	2
pn1	10	6.666	6.5	16.283	3.05183510095814	0.807251771315982	2.24458332964215	0.77952171920535	0.0478733476144046	3.13725370083205	0.77933917416926	2.35791452666279	0.843031901707259	0.0517737457291199	6
pn1	10	7.648	7.5	19.648	2.57494844080024	0.925527799130618	1.64942064166962	0.572827569957974	0.0291544976566559	2.82576747707509	0.897798908113069	1.92796856896202	0.689312097934376	0.0350830668736959	1
pn1	10	9.765	9.5	26.31	4.63883352195236	1.16288190018217	3.47595162177019	1.20716381891195	0.0458823192288845	4.5183534958234	1.1724118423417	3.34594165348171	1.19628405662713	0.0454687972872343	5
pn1	10	7.029	7.5	19.783	5.54732264432438	0.925527799130618	4.62179484519377	1.60510390323279	0.0811355155048672	5.14919952770417	0.897798908113069	4.2514006195911	1.5200153816966	0.0768344225697114	10
pn1	10	7.515	7.5	20.826	4.93311459174774	0.925527799130618	4.00758679261712	1.3917954861331	0.0668297073913906	5.24141699468634	0.897798908113069	4.34361808657328	1.55298615552301	0.074569583958658	9
pn1	10	9.052	9.5	21.936	5.25113251336632	1.16288190018217	4.08825061318416	1.4198092378418	0.0647250746645607	4.43660423572728	1.1724118423417	3.26419239338558	1.16705601064722	0.0532027721848662	9
pn1	10	8.577	8.5	21.567	5.22140129069255	1.03493141264636	4.18646987804619	1.45391982272998	0.0674140966629562	4.42404900546884	1.07924362512937	3.34480538033947	1.19587780165176	0.0554494274424705	9
pn1	10	7.208	7.5	16.897	3.1447675139552	0.925527799130618	2.21923971482458	0.770720130985134	0.0456128384319781	3.2606482056784	0.897798908113069	2.36284929756533	0.844796244414094	0.0499968186313602	5
pn1	10	8.552	8.5	23.75	4.13565144378361	1.03493141264636	3.10072003113724	1.07684957716937	0.045341034828184	4.53903993861992	1.07924362512937	3.45979631349055	1.23699083775093	0.0520838247474077	5
pn1	10	8.256	8.5	20.512	3.70523248846147	1.03493141264636	2.67030107581511	0.927369306332302	0.0452110621261848	3.8059450394207	1.07924362512937	2.72670141429133	0.974885328829662	0.0475275608828813	5
pn1	10	8.319	8.5	20.156	3.13654120062481	1.03493141264636	2.10160978797844	0.729868414056577	0.0362109750970717	3.27316062856679	1.07924362512937	2.19391700343742	0.784397399770652	0.0389163226716934	2
pn1	10	9.555	9.5	23.33	4.85824976437956	1.16288190018217	3.6953678641974	1.28336492236829	0.0550092122746802	5.19866747293291	1.1724118423417	4.02625563059121	1.43951865202715	0.0617024711541858	7
pn1	10	10.076	10.5	35.32	6.88208419455214	1.28789880222024	5.59418539233191	1.94280557865466	0.0550058204602112	5.67027925865511	1.26924799301255	4.40103126564256	1.57351325308593	0.0445502053535089	7
pn1	10	7.042	7.5	17.965	5.33553837939389	0.925527799130618	4.41001058026327	1.53155331051517	0.08525206292876	4.98931795680933	0.897798908113069	4.09151904869626	1.46285246792882	0.0814279136058348	10
pn1	10	8.337	8.5	23.661	4.31804556835726	1.03493141264636	3.28311415571089	1.14019326313681	0.048188718276354	3.5160991991886	1.07924362512937	2.43685557405923	0.871255919396132	0.0368224470392685	6
pn1	10	9.31	9.5	21.228	6.32743960425282	1.16288190018217	5.16455770407065	1.79360010708723	0.0844921851840604	6.19020749322958	1.1724118423417	5.01779565088788	1.79402678176527	0.0845122848014541	10
pn1	10	9.137	9.5	25.246	5.75013679922534	1.16288190018217	4.58725489904318	1.59310851956893	0.0631034032943407	4.36787339330157	1.1724118423417	3.19546155095988	1.14248247664466	0.0452539997086533	8
pn1	10	8.255	8.5	20.063	6.27880060852377	1.03493141264636	5.24386919587741	1.82114420831506	0.0907712808809779	5.77583906091569	1.07924362512937	4.69659543578632	1.67918715331228	0.083695716159711	10
pn1	10	9.954	9.5	24.975	9.09353645004648	1.16288190018217	7.93065454986431	2.75423834236511	0.110279813508112	8.66802744149319	1.1724118423417	7.4956155991515	2.67992881063537	0.107304456882297	10
pn1	10	8.544	8.5	22.296	4.54458972553976	1.03493141264636	3.5096583128934	1.21886982129827	0.0546676453757747	4.28141933341268	1.07924362512937	3.20217570828331	1.14488300845051	0.0513492558508482	7
pn1	10	10.565	10.5	27.98	4.34696405700948	1.28789880222024	3.05906525478924	1.06238328293868	0.0379693810914467	4.06578047024224	1.26924799301255	2.79653247722969	0.999852227808177	0.0357345328022937	3
pn1	10	6.706	6.5	17.957	3.43395311857456	0.807251771315982	2.62670134725858	0.912227549324469	0.0508006654410241	3.76383604208453	0.77933917416926	2.98449686791527	1.06705567218289	0.0594228252037028	6
pn1	10	8.425	8.5	22.585	3.66133535032081	1.03493141264636	2.62640393767445	0.912124261900353	0.0403862856719218	3.40535223027127	1.07924362512937	2.3261086051419	0.831660239926432	0.0368235660804265	3
pn1	10	9.624	9.5	25.928	4.81804197441932	1.16288190018217	3.65516007423716	1.26940115228173	0.0489586991777895	3.97823471302873	1.1724118423417	2.80582287068703	1.00317384866228	0.0386907531881471	6
pn1	10	8.008	8.5	19.304	4.36596440935349	1.03493141264636	3.33103299670713	1.15683500542475	0.059927217438083	4.02613849372898	1.07924362512937	2.94689486859961	1.05361172218698	0.0545799690316506	8
pn1	10	7.628	7.5	23.487	4.91732191013914	0.925527799130618	3.99179411100852	1.38631084310122	0.0590246026781291	5.45905141420382	0.897798908113069	4.56125250609075	1.63079760987732	0.0694340533008608	8
pn1	10	8.195	8.5	19.656	4.55536892932874	1.03493141264636	3.52043751668238	1.22261333278135	0.0622005155057669	3.99482298824321	1.07924362512937	2.91557936311384	1.04241540024907	0.0530329365206082	8
pn1	10	8.829	8.5	21.3	2.66186253717007	1.03493141264636	1.62693112452371	0.56501718179454	0.0265266282532648	2.84756663802146	1.07924362512937	1.76832301289209	0.632233567219684	0.0296823270995157	1
pn1	10	9.367	9.5	26.094	4.84897877166162	1.16288190018217	3.68609687147945	1.28014519775981	0.0490589866543959	4.59566639552901	1.1724118423417	3.42325455318732	1.22392595803124	0.0469044975102031	6
pn1	10	9.737	9.5	23.614	5.48277917860034	1.16288190018217	4.31989727841817	1.50025784687615	0.0635325589428371	5.91768656866623	1.1724118423417	4.74527472632453	1.69659159881365	0.0718468535112075	9
pn1	10	7.041	7.5	17.423	2.79890909173013	0.925527799130618	1.87338129259951	0.65060690180174	0.0373418413477438	2.57028705805584	0.897798908113069	1.67248814994277	0.597969455502127	0.0343206942261452	2
pn1	10	9.122	9.5	22.267	3.71944883644067	1.16288190018217	2.5565669362585	0.887870558021789	0.0398738293448506	3.89509915412053	1.1724118423417	2.72268731177884	0.97345015531659	0.0437171668979472	3
pn1	10	7.403	7.5	17.071	5.08951641814764	0.925527799130618	4.16398861901702	1.44611230252929	0.0847116339130271	4.73748161543784	0.897798908113069	3.83968270732477	1.37281270296504	0.0804178257257945	10
pn1	10	7.05	7.5	17.38	4.07789396811479	0.925527799130618	3.15236616898417	1.09478577300273	0.0629911261796737	3.59559994200951	0.897798908113069	2.69780103389644	0.964552493449554	0.0554978419706303	8
pn1	10	6.71	6.5	16.846	1.9053224867435	0.807251771315982	1.09807071542751	0.381349162044952	0.0226373716042356	2.11393464124069	0.77933917416926	1.33459546707143	0.477161721467277	0.028324927072734	1
pn1	10	7.168	7.5	15.977	3.93824284772345	0.925527799130618	3.01271504859284	1.0462863120922	0.065487032114427	3.66946555399592	0.897798908113069	2.77166664588285	0.990961876249282	0.0620242771640034	9
pn1	10	9.037	9.5	22.385	3.63231860665077	1.16288190018217	2.4694367064686	0.857611085974739	0.0383118644616814	4.09417524783061	1.1724118423417	2.92176340548891	1.0446263985464	0.0466663568705115	3
pn1	10	7.002	7.5	18.164	2.92303528406737	0.925527799130618	1.99750748493676	0.693714707857025	0.0381917368342339	3.03366726728251	0.897798908113069	2.13586835916944	0.763643102523912	0.0420415713787663	3
pn1	10	9.233	9.5	26.759	5.6149851786483	1.16288190018217	4.45210327846613	1.54617169069993	0.057781370406216	5.59335561796048	1.1724118423417	4.42094377561879	1.58063262953627	0.059069196514678	8
pn1	10	9.271	9.5	25.373	4.36747964949045	1.16288190018217	3.20459774930828	1.11292528725171	0.043862581770059	4.34126237767448	1.1724118423417	3.16885053533278	1.13296816437558	0.0446525111092729	4
pn1	10	8.602	8.5	22.296	3.35078946387761	1.03493141264636	2.31585805123124	0.804274729162823	0.0360726017744359	3.20891143337452	1.07924362512937	2.12966780824515	0.761426201877927	0.0341507984337068	2
pn1	10	11.164	11.5	31.023	4.36087941182378	1.4317662021644	2.92911320965938	1.01725221549462	0.0327902593396714	4.03409933366354	1.42958006225227	2.60451927141127	0.931201199018294	0.0300164780652514	2
pn1	10	7.269	7.5	16.122	2.19483903746291	0.925527799130618	1.26931123833229	0.440819311827112	0.0273427187586597	2.39306217599123	0.897798908113069	1.49526326787817	0.534605738256522	0.0331600135378069	1
pn1	10	7.413	7.5	24.424	4.03270576042103	0.925527799130618	3.10717796129041	1.07909235281019	0.0441816390767355	3.37836956718321	0.897798908113069	2.48057065907015	0.886885498345376	0.0363120495555755	5
pn1	10	8.418	8.5	20.054	2.89743048214096	1.03493141264636	1.8624990694946	0.646827612723231	0.0322542940422475	2.67713279517104	1.07924362512937	1.59788917004167	0.571297869581473	0.0284879759440248	2
pn1	10	8.812	8.5	25.776	4.51737838847671	1.03493141264636	3.48244697583035	1.20941959150767	0.0469203752136745	3.77493217547784	1.07924362512937	2.69568855034847	0.963797211185235	0.0373912636245048	5
pn1	10	7.289	7.5	17.075	3.83767932723194	0.925527799130618	2.91215152810133	1.01136159027517	0.0592305470146515	4.4857449452299	0.897798908113069	3.58794603711683	1.28280857371646	0.0751278813303932	8
pn1	10	9.558	9.5	25.081	3.99289043814964	1.16288190018217	2.83000853796748	0.982834137520717	0.039186401559775	3.961754313116	1.1724118423417	2.78934247077431	0.997281564305821	0.039762432291608	3
pn1	10	9.142	9.5	21.008	5.106790216471	1.16288190018217	3.94390831628883	1.36968057746017	0.0651980472896122	4.31120892388543	1.1724118423417	3.13879708154374	1.12222306737815	0.0534188436489979	9
pn1	10	7.152	7.5	18.181	3.60837539857583	0.925527799130618	2.68284759944521	0.931726590617998	0.0512472686110774	3.47092143483887	0.897798908113069	2.5731225267258	0.919975831397752	0.050600947769526	6
pn1	10	8.445	8.5	21.152	3.57716838967738	1.03493141264636	2.54223697703102	0.882893904089796	0.0417404455413103	3.59390126607719	1.07924362512937	2.51465764094782	0.89907271413749	0.0425053287697376	4
pn1	10	8.905	8.5	21.555	4.07066141832506	1.03493141264636	3.0357300056787	1.05427918038008	0.048911119479475	4.56326260199385	1.07924362512937	3.48401897686448	1.24565123563119	0.0577894333394196	6
pn1	10	7.406	7.5	21.22	3.06196491019861	0.925527799130618	2.13643711106799	0.741963600905537	0.0349652969324004	3.1218347705525	0.897798908113069	2.22403586243943	0.795165881280306	0.0374724731988834	2
pn1	10	7.959	7.5	20.809	2.61510549443786	0.925527799130618	1.68957769530724	0.586773719818586	0.0281980739016092	2.40784969756265	0.897798908113069	1.51005078944958	0.539892762994239	0.0259451565665932	1
pn1	10	6.285	6.5	15.727	5.38837461129283	0.807251771315982	4.58112283997684	1.59097891575225	0.101162263352976	6.23034775263495	0.77933917416926	5.45100857846569	1.94891463459044	0.123921576561992	10
pn1	10	9.258	9.5	25.594	6.07353651343236	1.16288190018217	4.91065461325019	1.70542206029604	0.0666336664958992	5.4834432833705	1.1724118423417	4.3110314410288	1.54133535925666	0.0602225271257584	9
pn1	10	9.253	9.5	24.076	4.91025914888686	1.16288190018217	3.7473772487047	1.30142727019496	0.0540549622111214	5.23426945831977	1.1724118423417	4.06185761597807	1.45224753134227	0.060319302680772	7
pn1	30	10.066	10.5	25.416	3.47386154489796	1.28789880222024	2.18596274267772	0.874849094368352	0.0344211950884621	4.7644374054154	1.26924799301255	3.49518941240285	0.898006778064346	0.0353323409688522	3
pn1	30	9.554	9.5	24.462	4.76065052113239	1.16288190018217	3.59776862095022	1.43987111872255	0.0588615452016412	6.78340856345759	1.1724118423417	5.61099672111589	1.44161374184151	0.0589327831674233	8
pn1	30	10.619	10.5	27.823	10.8784167621431	1.28789880222024	9.59051795992285	3.83824288857008	0.137952157875502	7.46832910947835	1.26924799301255	6.1990811164658	1.592708206486	0.0572443017103115	10
pn1	30	7.477	7.5	22.797	2.33239015190854	0.925527799130618	1.40686235277792	0.563043564832683	0.0246981429500672	4.0038110774389	0.897798908113069	3.10601216932583	0.798016831622131	0.0350053441953823	1
pn1	30	8.995	8.5	25.17	4.45786741633611	1.03493141264636	3.42293600368975	1.36990096145947	0.0544259420524225	5.62062526180317	1.07924362512937	4.5413816366738	1.16680128322613	0.0463568249195919	8
pn1	30	9.913	9.5	26.454	4.69950223234641	1.16288190018217	3.53662033216424	1.41539882373683	0.0535041514983303	5.7825349138952	1.1724118423417	4.6101230715535	1.18446277940622	0.0447744303094511	7
pn1	30	9.679	9.5	24.382	4.43865905059318	1.16288190018217	3.27577715041101	1.31100618388358	0.0537694276057577	5.8600087605611	1.1724118423417	4.6875969182194	1.20436786357185	0.0493957781794704	7
pn1	30	10.98	10.5	31.951	7.96838588527933	1.28789880222024	6.6804870830591	2.67361284822015	0.0836785342624692	8.70897126888921	1.26924799301255	7.43972327587665	1.91146205265807	0.0598247958642319	10
pn1	30	11.95	11.5	28.997	3.72524838202192	1.4317662021644	2.29348217985752	0.917879691554337	0.0316542984292974	5.06697894898353	1.42958006225227	3.63739888673126	0.934544160387237	0.0322289947369465	2
pn1	30	11.785	11.5	33.349	6.261265892378	1.4317662021644	4.8294996902136	1.93282499639497	0.0579575098622138	7.13699240814574	1.42958006225227	5.70741234589347	1.46638547073675	0.0439708978001365	8
pn1	30	6.11	6.5	13.752	1.56542333146805	0.807251771315982	0.758171560152071	0.303429555236783	0.0220643946507259	2.97203993234831	0.77933917416926	2.19270075817905	0.563362928522361	0.040965890672074	1
pn1	30	10.267	10.5	26.84	4.11672335686591	1.28789880222024	2.82882455464567	1.13213027442873	0.0421807106717114	5.44286021927875	1.26924799301255	4.17361222626619	1.07231157627668	0.0399519961354949	5
pn1	30	10.517	10.5	25.255	4.93860448557011	1.28789880222024	3.65070568334987	1.46105718022061	0.0578521948216438	6.71260692362173	1.26924799301255	5.44335893060918	1.39854315127478	0.0553768818560595	8
pn1	30	11.843	11.5	33.112	9.20048834193856	1.4317662021644	7.76872213977416	3.10913786209155	0.0938976160332069	12.5067005566854	1.42958006225227	11.0771204944331	2.84600578444701	0.0859508874259184	10
pn1	30	7.612	7.5	19.253	4.70303988251268	0.925527799130618	3.77751208338207	1.51180665644105	0.0785231733465458	8.07181000134767	0.897798908113069	7.1740110932346	1.84319355190669	0.0957353945830102	10
pn1	30	6.736	6.5	16.918	2.32513659777839	0.807251771315982	1.51788482646241	0.607476120182839	0.0359070883191181	2.79526033444297	0.77933917416926	2.01592116027371	0.517943565388805	0.0306149406187968	3
pn1	30	6.374	6.5	14.723	3.42014532642136	0.807251771315982	2.61289355510538	1.04571204062001	0.0710257447952194	2.75284435648636	0.77933917416926	1.9735051823171	0.507045776682962	0.0344390257884237	9
pn1	30	7.082	7.5	17.537	4.38873459199231	0.925527799130618	3.46320679286169	1.38601782509523	0.0790339182924803	3.96217070047734	0.897798908113069	3.06437179236427	0.787318315364346	0.0448946978026085	10
pn1	30	7.969	7.5	22.699	2.51760481001881	0.925527799130618	1.5920770108882	0.637168742150678	0.0280703441627683	2.82166134236328	0.897798908113069	1.92386243425021	0.494291239235689	0.0217759037506361	2
pn1	30	6.529	6.5	14.723	2.1927728511291	0.807251771315982	1.38552107981312	0.554502525700856	0.037662332792288	3.20481255476718	0.77933917416926	2.42547338059792	0.62316838339648	0.0423261823946533	4
pn1	30	9.669	9.5	23.051	3.47402746675868	1.16288190018217	2.31114556657651	0.924948795511554	0.040126189558438	5.83351023278458	1.1724118423417	4.66109839044289	1.1975596896092	0.0519526133186935	4
pn1	30	10.769	10.5	26.831	6.14729665887575	1.28789880222024	4.85939785665551	1.94479060922282	0.0724829715337787	6.73637239772028	1.26924799301255	5.46712440470773	1.40464913132516	0.0523517249198747	9
pn1	30	10.769	10.5	28.208	4.68748522247639	1.28789880222024	3.39958642025616	1.3605561718517	0.0482329896430693	7.33661593665151	1.26924799301255	6.06736794363896	1.55886760215733	0.0552633154480052	6
pn1	30	11.923	11.5	32.531	5.44610861071002	1.4317662021644	4.01434240854562	1.60658905663626	0.0493864024049754	7.02475884938457	1.42958006225227	5.59517878713229	1.43754969544624	0.0441901477189832	7
pn1	30	11.966	11.5	30.366	4.78140981091474	1.4317662021644	3.34964360875034	1.3405684462775	0.0441470212170684	6.99334297994136	1.42958006225227	5.56376291768908	1.4294781261062	0.0470749564021011	6
pn1	30	9.756	9.5	24.547	4.96035332697739	1.16288190018217	3.79747142679522	1.51979463042078	0.0619136607496144	7.16349184749317	1.1724118423417	5.99108000515147	1.53926720922777	0.062706938087252	9
pn1	30	10.283	10.5	27.768	4.48651029379431	1.28789880222024	3.19861149157407	1.28012354099501	0.04610067491339	4.7573904517833	1.26924799301255	3.48814245877074	0.896196228941063	0.0322744248394217	6
pn1	30	11.861	11.5	30.76	5.01277999495247	1.4317662021644	3.58101379278807	1.43316563104072	0.0465918605669934	6.32254049781398	1.42958006225227	4.89296043556171	1.25713119304581	0.0408690244813334	6
pn1	30	10.689	10.5	28.026	4.01883358810015	1.28789880222024	2.73093478587991	1.09295358862313	0.0389978444524058	4.33938149694821	1.26924799301255	3.07013350393565	0.788798651744969	0.0281452455485966	4
pn1	30	6.264	6.5	15.193	1.80951406720819	0.807251771315982	1.0022622958922	0.401117660773467	0.0264014783632901	3.73959474620116	0.77933917416926	2.9602555720319	0.760568099415208	0.0500604291065101	1
pn1	30	8.453	8.5	21.678	3.56978952760182	1.03493141264636	2.53485811495546	1.01448130058454	0.0467977350578717	5.10906583160937	1.07924362512937	4.02982220648	1.03536810994327	0.0477612376576837	6
pn1	30	6.716	6.5	17.601	1.83463427787247	0.807251771315982	1.02738250655649	0.411171077110777	0.0233606657071063	2.4964992577625	0.77933917416926	1.71716008359324	0.441183928005828	0.0250658444409879	1
pn1	30	6.583	6.5	17.944	4.86168171617531	0.807251771315982	4.05442994485932	1.62263258023105	0.0904275847208568	6.8537590486175	0.77933917416926	6.07441987444824	1.56067943004932	0.0869750016746167	10
pn1	30	8.44	8.5	21.597	2.81584724870311	1.03493141264636	1.78091583605675	0.712744355565716	0.0330020074809333	4.8200280442968	1.07924362512937	3.74078441916743	0.961106643253551	0.0445018587421193	3
pn1	30	8.717	8.5	23.436	5.96045586986351	1.03493141264636	4.92552445721715	1.97125528562629	0.0841122753723453	8.1702462780195	1.07924362512937	7.09100265289013	1.82186648396544	0.0777379452110188	10
pn1	30	9.141	9.5	22.589	2.07360115598168	1.16288190018217	0.910719255799509	0.36448101360778	0.0161353319583771	3.71792958617889	1.1724118423417	2.5455177438372	0.654010961333674	0.0289526301002113	1
pn1	30	8.848	8.5	24.161	7.60819417572288	1.03493141264636	6.57326276307651	2.63070036055528	0.108882097618281	7.0831783298154	1.07924362512937	6.00393470468603	1.54256992217119	0.0638454501954052	10
pn1	30	12.053	12.5	29.649	4.22639053963955	1.50754125214137	2.71884928749818	1.08811682397576	0.0366999502167277	6.1063253759756	1.55661920080463	4.54970617517097	1.1689400777556	0.0394259529075383	4
pn1	30	7.315	7.5	20.22	3.46678719742504	0.925527799130618	2.54125939829442	1.01704317267072	0.0502988710519643	3.55711573348058	0.897798908113069	2.65931682536752	0.683248960907914	0.0337907497976219	7
pn1	30	10.202	10.5	27.293	3.25398375936389	1.28789880222024	1.96608495714365	0.786851308408576	0.0288297845018348	3.93077769323261	1.26924799301255	2.66152970022006	0.683817507095867	0.0250546846112874	2
pn1	30	10.691	10.5	26.009	4.59342144748505	1.28789880222024	3.30552264526481	1.32291069566978	0.0508635739809211	7.40343134981337	1.26924799301255	6.13418335680081	1.57603425232101	0.0605957265685344	7
pn1	30	6.294	6.5	15.223	1.68343978789234	0.807251771315982	0.87618801657636	0.35066118824114	0.0230349594850647	2.46547434285218	0.77933917416926	1.68613516868292	0.433212805245076	0.028457781333842	1
pn1	30	9.247	9.5	26.513	4.22044901797424	1.16288190018217	3.05756711779207	1.22367585309079	0.0461538057968087	8.42073354913498	1.1724118423417	7.24832170679329	1.86228591766548	0.0702404826939795	6
pn1	30	6.961	6.5	19.338	2.97801285392443	0.807251771315982	2.17076108260845	0.868765203602579	0.044925287185985	6.51160874618015	0.77933917416926	5.73226957201089	1.4727719508108	0.0761594762028544	6
pn1	30	9.409	9.5	24.996	2.8405940212519	1.16288190018217	1.67771212106974	0.671440963321604	0.026861936442695	5.10931263031818	1.1724118423417	3.93690078797648	1.0114941352318	0.0404662400076731	1
pn1	30	6.731	6.5	16.961	2.20614995073198	0.807251771315982	1.398898179416	0.559856204994821	0.0330084431929026	3.80628616748752	0.77933917416926	3.02694699331826	0.777702892780448	0.0458524198325835	3
pn1	30	11.034	11.5	28.645	4.71140179191052	1.4317662021644	3.27963558974612	1.31255037861851	0.0458212734724564	6.46838745001674	1.42958006225227	5.03880738776447	1.2946031398231	0.0451947334551616	6
pn1	30	7.111	7.5	19.86	3.16093212843727	0.925527799130618	2.23540432930666	0.894636223600697	0.0450471411682124	5.62767259829506	0.897798908113069	4.72987369018199	1.21522988656905	0.0611898230900829	6
pn1	30	10.784	10.5	27.971	4.63077447000998	1.28789880222024	3.34287566778975	1.33785983331511	0.0478302468025852	6.33528757728663	1.26924799301255	5.06603958427407	1.30159981272456	0.0465339034258538	6
pn1	30	6.66	6.5	15.185	2.78380795144647	0.807251771315982	1.97655618013049	0.791042020248312	0.0520936463778935	6.12899539707737	0.77933917416926	5.34965622290811	1.3744684426653	0.0905148793325849	7
pn1	30	6.808	6.5	18.609	2.58555189032194	0.807251771315982	1.77830011900595	0.7116975135275	0.0382448016297222	5.01034931980766	0.77933917416926	4.2310101456384	1.08705862273434	0.0584157462912754	4
pn1	30	9.057	9.5	23.564	5.99478212688612	1.16288190018217	4.83190022670395	1.9337857205343	0.0820652571946318	6.22569697253444	1.1724118423417	5.05328513019275	1.29832285549446	0.0550977276987972	10
pn1	30	7.395	7.5	20.847	2.56331582002661	0.925527799130618	1.63778802089599	0.655462848874105	0.0314415910622202	4.58246786967774	0.897798908113069	3.68466896156467	0.946689095208045	0.0454112867658677	2
pn1	30	8.075	8.5	20.915	2.90985425259421	1.03493141264636	1.87492283994784	0.750367111257182	0.0358769835647708	3.69238445218818	1.07924362512937	2.61314082705881	0.671385123337921	0.0321006513668621	3
pn1	30	9.794	9.5	26.047	3.84400197893754	1.16288190018217	2.68112007875537	1.07301713199315	0.0411954210463068	6.22721069072864	1.1724118423417	5.05479884838694	1.29871176981013	0.0498603205670568	5
pn1	30	6.88	6.5	16.656	2.72643627344914	0.807251771315982	1.91918450213316	0.768081171209836	0.0461143834780161	4.35429680253011	0.77933917416926	3.57495762836085	0.918501346498949	0.0551453738291876	6
pn1	30	8.53	8.5	21.792	2.75318626073917	1.03493141264636	1.71825484809281	0.687666659819938	0.0315559223485654	3.87297957599847	1.07924362512937	2.7937359508691	0.717784796182981	0.0329379954195568	2
pn1	30	6.87	6.5	15.558	3.88437849409913	0.807251771315982	3.07712672278315	1.23150384685233	0.079155665693041	3.01866627403484	0.77933917416926	2.23932709986558	0.575342471239637	0.036980490502612	10
pn1	30	7.132	7.5	18.758	2.34348146555804	0.925527799130618	1.41795366642742	0.567482444559302	0.0302528225055604	4.88041301746599	0.897798908113069	3.98261410935292	1.02323909883755	0.0545494774942716	2
pn1	30	6.475	6.5	16.372	3.19043031478981	0.807251771315982	2.38317854347383	0.953777276149829	0.0582566134955918	3.45934825815572	0.77933917416926	2.68000908398646	0.688565350465324	0.0420574975852262	8
pn1	30	11.698	11.5	29.238	4.89006374485888	1.4317662021644	3.45829754269448	1.38405308298002	0.0473374746213838	7.58767598423405	1.42958006225227	6.15809592198178	1.58217802396818	0.054113756890628	6
pn1	30	11.419	11.5	28.166	5.33004170507767	1.4317662021644	3.89827550291327	1.56013765776465	0.0553908136677074	8.0078375773158	1.42958006225227	6.57825751506353	1.69012867097198	0.0600059884602706	8
pn1	30	10.352	10.5	31.196	4.59106625468423	1.28789880222024	3.30316745246399	1.321968118631	0.0423762058799527	6.07271940272124	1.26924799301255	4.80347140970868	1.23413909096024	0.039560811993853	5
pn1	30	10.387	10.5	26.797	5.0607005897628	1.28789880222024	3.77280178754256	1.50992153828741	0.0563466633685639	9.42245643639073	1.26924799301255	8.15320844337817	2.09477529862727	0.0781720080093769	8
pn1	30	11.138	11.5	31.718	4.98058706634331	1.4317662021644	3.54882086417891	1.42028162625467	0.0447784105635497	5.45369225234733	1.42958006225227	4.02411219009506	1.0339010554259	0.0325966661020839	6
pn1	30	10.881	10.5	27.802	4.44742198960694	1.28789880222024	3.1595231873867	1.26447992234997	0.0454816172343707	6.83000515146954	1.26924799301255	5.56075715845699	1.42870586691073	0.0513886003492816	6
pn1	30	12.33	12.5	33.383	5.07152205080469	1.50754125214137	3.56398079866332	1.42634881792973	0.0427268016035027	6.42530628053398	1.55661920080463	4.86868707972935	1.25089472471981	0.0374710099367885	5
pn1	30	10.261	10.5	26.136	4.26788109960746	1.28789880222024	2.97998229738723	1.19262545660289	0.0456315219085895	6.69625199232939	1.26924799301255	5.42700399931683	1.39434113604116	0.0533494465886579	6
pn1	30	8.668	8.5	24	3.29049361159753	1.03493141264636	2.25556219895117	0.902703650212594	0.0376126520921914	4.56984193797934	1.07924362512937	3.49059831284997	0.896827202930986	0.0373678001221244	4
pn1	30	7.086	7.5	19.58	2.52491653001474	0.925527799130618	1.59938873088413	0.640094982150944	0.0326912656869736	4.06855963117695	0.897798908113069	3.17076072306388	0.814652450830723	0.0416063560179123	2
pn1	30	10.37	10.5	28.556	5.30955994601815	1.28789880222024	4.02166114379792	1.60951810422814	0.0563635699757719	7.12200764086031	1.26924799301255	5.85275964784776	1.50372904412512	0.0526589523786638	8
pn1	30	7.504	7.5	19.622	2.40448893826298	0.925527799130618	1.47896113913236	0.591898383222666	0.0301650383866408	3.22492352284674	0.897798908113069	2.32712461473367	0.59789997933032	0.0304708989567995	2
pn1	30	9.776	9.5	26.848	5.22436913080332	1.16288190018217	4.06148723062115	1.6254569925309	0.0605429451925992	6.3738425784126	1.1724118423417	5.2014307360709	1.33638538731232	0.0497759753915494	8
pn1	30	10.421	10.5	27.819	4.4878701349551	1.28789880222024	3.19997133273486	1.28066776610223	0.0460357225673902	6.50741005055791	1.26924799301255	5.23816205754536	1.34582263713182	0.0483778222485287	6
pn1	30	7.067	7.5	18.533	3.06400458217765	0.925527799130618	2.13847678304703	0.855844631041024	0.0461794977090069	3.40573246473023	0.897798908113069	2.50793355661716	0.644354587704289	0.0347679591919435	6
pn1	30	11.435	11.5	27.602	5.41819092847394	1.4317662021644	3.98642472630954	1.59541605787271	0.0578007411735638	7.79452779605781	1.42958006225227	6.36494773380554	1.63532373573232	0.059246566760826	8
pn1	30	8.685	8.5	22.441	3.88073649889918	1.03493141264636	2.84580508625282	1.13892609139687	0.0507520204713192	4.89732417109763	1.07924362512937	3.81808054596826	0.980966066476496	0.0437131173511205	7
pn1	30	12.048	12.5	30.429	4.08648706335285	1.50754125214137	2.57894581121148	1.03212573723909	0.0339191474330108	5.68195256228728	1.55661920080463	4.12533336148264	1.05990745658605	0.0348321488246754	3
pn1	30	6.56	6.5	16.113	2.85418596998579	0.807251771315982	2.04693419866981	0.819208166258259	0.0508414427020579	3.35171920815554	0.77933917416926	2.57238003398628	0.660912595489067	0.0410173521683775	7
pn1	30	7.414	7.5	21.69	2.76077874289492	0.925527799130618	1.8352509437643	0.734489931939143	0.033863067401528	4.09612806973328	0.897798908113069	3.19832916162021	0.82173551322396	0.0378854547360055	3
pn1	30	10.423	10.5	26.166	3.96700727692681	1.28789880222024	2.67910847470657	1.0722120633861	0.0409773012071429	5.60958413259871	1.26924799301255	4.34033613958616	1.11514736757756	0.042618182663669	5
pn1	30	11.813	11.5	31.493	6.47971922182109	1.4317662021644	5.04795301965669	2.02025269756014	0.0641492616632313	7.3820715295839	1.42958006225227	5.95249146733163	1.5293527913153	0.0485616737470328	9
pn1	30	10.306	10.5	25.589	3.42261458618594	1.28789880222024	2.1347157839657	0.854339433090492	0.0333869800730975	5.57607567920055	1.26924799301255	4.30682768618799	1.10653815796872	0.0432427276551923	3
pn1	30	10.354	10.5	26.551	7.46333490414774	1.28789880222024	6.1754361019275	2.47148525252674	0.0930844507749893	7.90596737655434	1.26924799301255	6.63671938354178	1.70514907414827	0.0642216516947863	10
pn1	30	6.161	6.5	13.731	1.82409672757002	0.807251771315982	1.01684495625404	0.406953820266015	0.0296375952418626	3.17233815094914	0.77933917416926	2.39299897677988	0.614824848525748	0.0447764072919487	2
pn1	30	8.347	8.5	21.767	5.45102453779939	1.03493141264636	4.41609312515302	1.76737461977686	0.08119514033982	7.51569139882525	1.07924362512937	6.43644777369588	1.65369399063912	0.0759725267900548	10
pn1	30	7.356	7.5	18.185	2.76318695059573	0.925527799130618	1.83765915146511	0.73545372619097	0.0404428774369519	3.61413431173333	0.897798908113069	2.71633540362026	0.697898544579936	0.0383777038537221	5
pn1	30	6.035	6.5	15.189	1.69467296714943	0.807251771315982	0.887421195833443	0.355156844323502	0.0233825034119101	2.85327062892267	0.77933917416926	2.07393145475341	0.532847947238734	0.0350811736940374	1
pn1	30	7.132	7.5	17.876	4.44341847394159	0.925527799130618	3.51789067481097	1.40790298519694	0.0787593972475351	5.58451711755152	0.897798908113069	4.68671820943845	1.20414210000137	0.0673608245693316	10
pn1	30	6.518	6.5	16.071	4.43059854864703	0.807251771315982	3.62334677733105	1.45010781055105	0.0902313366032634	5.60295628280926	0.77933917416926	4.82361710864	1.23931505485077	0.0771149931460873	10
pn1	30	6.464	6.5	16.151	1.80933473626492	0.807251771315982	1.00208296494894	0.401045890330978	0.0248310253440021	1.92582704276478	0.77933917416926	1.14648786859552	0.294563113894172	0.0182380728062765	1
pn1	30	12.224	12.5	35.515	4.15205022697082	1.50754125214137	2.64450897482945	1.05836491926871	0.0298005045549405	5.36235585511477	1.55661920080463	3.80573665431014	0.977794593612293	0.0275318764919694	2
pn1	30	8.07	8.5	18.232	3.3807757353109	1.03493141264636	2.34584432266453	0.938835663181645	0.0514938384807835	3.83985234155585	1.07924362512937	2.76060871642648	0.709273531825623	0.038902672873279	7
pn1	30	10.818	10.5	29.844	6.70277629944522	1.28789880222024	5.41487749722499	2.16710037279041	0.0726142733142478	9.84840978642112	1.26924799301255	8.57916179340857	2.20421400146528	0.0738578609256561	9
pn1	30	6.88	6.5	18.588	2.18861535887224	0.807251771315982	1.38136358755626	0.55283864631959	0.0297416960576495	5.48729375890422	0.77933917416926	4.70795458473496	1.20959828755164	0.0650741493195417	2
pn1	30	10.126	10.5	25.17	3.27298453980426	1.28789880222024	1.98508573758402	0.794455653732497	0.0315635937120579	4.72346274869113	1.26924799301255	3.45421475567858	0.887479302976248	0.0352594081436729	2
pn1	30	11.238	11.5	31.879	5.71374019919144	1.4317662021644	4.28197399702704	1.71369850010304	0.0537563443051236	7.06851290405198	1.42958006225227	5.63893284179971	1.4487912715164	0.0454465720855862	7
pn1	30	8.124	8.5	19.465	3.05009455785342	1.03493141264636	2.01516314520706	0.806493001078925	0.0414329823313088	4.17114833213152	1.07924362512937	3.09190470700215	0.794392250721594	0.0408113152181657	5
pn1	30	7.97	7.5	21.996	5.9773003289734	0.925527799130618	5.05177252984279	2.02178131237228	0.0919158625373833	4.96499013461496	0.897798908113069	4.06719122650189	1.0449692014178	0.0475072377440351	10
pn1	30	10.246	10.5	29.493	3.93037108103078	1.28789880222024	2.64247227881054	1.05754980854754	0.0358576546484771	5.18811512805165	1.26924799301255	3.91886713503909	1.0068608119236	0.0341389757543689	3
pn1	30	6.811	6.5	17.363	4.11319953006897	0.807251771315982	3.30594775875298	1.32308083130058	0.0762011651961399	3.65587512557801	0.77933917416926	2.87653595140875	0.739058310414995	0.0425651275940215	10
pn1	30	7.172	7.5	20.216	2.75534263730788	0.925527799130618	1.82981483817727	0.732314335824506	0.036224492274659	3.43438051318088	0.897798908113069	2.53658160506781	0.651715030487649	0.0322375855999035	3
pn1	30	8.502	8.5	19.474	3.32065229538463	1.03493141264636	2.28572088273827	0.914773525276508	0.0469740949613078	4.97195333311164	1.07924362512937	3.89270970798227	1.00014027577457	0.0513577218740154	6
pn1	30	7.046	7.5	17.923	2.58692396675268	0.925527799130618	1.66139616762207	0.66491111868209	0.0370982044681186	3.25750720578575	0.897798908113069	2.35970829767268	0.606271590902986	0.0338264571167207	4
pn1	30	7.669	7.5	18.096	2.52205440208407	0.925527799130618	1.59652660295345	0.638949523457056	0.0353088817118179	4.5758334383463	0.897798908113069	3.67803453023323	0.944984533995113	0.0522206307468564	3
pn1	30	6.063	6.5	14.893	1.69979736335318	0.807251771315982	0.892545592037198	0.357207690520701	0.0239849385967032	2.89878866446256	0.77933917416926	2.1194494902933	0.544542736738252	0.0365636699616096	1
pn1	30	7.283	7.5	19.614	3.24322510419986	0.925527799130618	2.31769730506924	0.927570881595182	0.047291265503986	4.45559894876184	0.897798908113069	3.55780004064877	0.914093107561737	0.0466041147936034	6
pn1	30	10.203	10.5	26.958	4.60205287806106	1.28789880222024	3.31415407584082	1.32636510002677	0.0492011684853018	5.36118102252295	1.26924799301255	4.09193302951039	1.0513260262366	0.0389986655626009	7
pn1	30	6.86	6.5	15.766	2.30027510921653	0.807251771315982	1.49302333790055	0.597526247603423	0.0378996731957011	4.25226942871195	0.77933917416926	3.47293025454269	0.892287810571055	0.0565957002772456	4
pn1	30	10.216	10.5	25.17	4.49031797609246	1.28789880222024	3.20241917387222	1.28164742214136	0.0509196433111387	7.73409082688379	1.26924799301255	6.46484283387123	1.66098943403069	0.0659908396515969	7
pn1	30	6.237	6.5	16.461	2.98708105325706	0.807251771315982	2.17982928194108	0.872394408171721	0.0529976555599126	3.33707108400804	0.77933917416926	2.55773190983878	0.65714910423915	0.0399215785334518	7
pn1	30	8.578	8.5	25.445	5.19362354072569	1.03493141264636	4.15869212807933	1.66435958444118	0.065410083884503	5.50709958773659	1.07924362512937	4.42785596260722	1.13763352927427	0.0447095118598652	9
pn1	30	11.364	11.5	29.916	3.70084597846528	1.4317662021644	2.26907977630087	0.90811355042341	0.0303554469321905	4.94536346592971	1.42958006225227	3.51578340367744	0.903297920137035	0.0301944752017995	2
pn1	30	6.492	6.5	15.282	1.98744314681919	0.807251771315982	1.1801913755032	0.47232706023871	0.0309074113492154	3.43869364741546	0.77933917416926	2.6593544732462	0.683258633645567	0.0447100270675021	2
pn1	30	8.875	8.5	23.441	2.57222284798708	1.03493141264636	1.53729143534072	0.615242883023981	0.0262464435401212	4.00106212596422	1.07924362512937	2.92181850083485	0.750692597291803	0.0320247684523614	1
pn1	30	10.169	10.5	28.649	6.62344958950359	1.28789880222024	5.33555078728335	2.13535285075047	0.0745349872857854	8.45657374623266	1.26924799301255	7.1873257532201	1.84661444087831	0.0644565060169051	10
pn1	30	10.196	10.5	25.483	3.69430679286238	1.28789880222024	2.40640799064214	0.963073985751102	0.0377928024860143	5.35136750586614	1.26924799301255	4.08211951285359	1.04880467376191	0.0411570330715343	4
pn1	30	10.021	10.5	25.327	3.32391171054052	1.28789880222024	2.03601290832029	0.814837331941151	0.032172674692666	5.16697669193395	1.26924799301255	3.8977286989214	1.00142978754363	0.0395400081945605	2
pn1	30	11.554	11.5	33.053	6.22200429202499	1.4317662021644	4.79023808986059	1.91711202249944	0.0580011503494219	8.24859592555514	1.42958006225227	6.81901586330287	1.75198587042083	0.0530053511155063	8
pn1	30	11.12	11.5	29.692	5.24009797081707	1.4317662021644	3.80833176865267	1.524141072404	0.0513317079484036	6.51326062206182	1.42958006225227	5.08368055980955	1.30613224680275	0.0439893657147634	7
pn1	30	8.002	8.5	19.715	2.13492144283468	1.03493141264636	1.09999003018832	0.440229498397422	0.0223296727566534	3.86650988376231	1.07924362512937	2.78726625863294	0.716122560809	0.0363237413547553	1
pn1	30	7.288	7.5	20.254	2.79486631548634	0.925527799130618	1.86933851635572	0.748132196479429	0.0369375035291512	2.6051735514336	0.897798908113069	1.70737464332053	0.438669789098205	0.0216584274265925	4
pn1	30	6.392	6.5	16.503	2.54264659619312	0.807251771315982	1.73539482487714	0.694526288703137	0.0420848505546348	5.34474760497505	0.77933917416926	4.56540843080579	1.17297440331774	0.0710764347886893	5
pn1	30	13.085	13.5	32.752	4.71113515693035	1.5483885213862	3.16274663554415	1.26576998582921	0.038647105087604	6.78076506250605	1.63567244434896	5.14509261815709	1.32191063193269	0.0403612186105487	4
pn1	30	10.874	10.5	30.942	4.3660594053152	1.28789880222024	3.07816060309496	1.23191761843078	0.0398137682900519	5.30181217744975	1.26924799301255	4.0325641844372	1.03607259673936	0.0334843447979884	4
pn1	30	11.241	11.5	32.023	5.7980110353435	1.4317662021644	4.3662448331791	1.74742472207834	0.0545678019572914	7.13553786913517	1.42958006225227	5.7059578068829	1.46601176112153	0.0457799631865074	8
pn1	30	11.594	11.5	30.336	4.5230798999931	1.4317662021644	3.0913136978287	1.23718164822932	0.0407826228978548	7.02174756603274	1.42958006225227	5.59216750378047	1.43677601695803	0.0473620786180785	5
pn1	30	6.51	6.5	15.176	2.37503161439782	0.807251771315982	1.56777984308183	0.627444717657436	0.0413445385910277	3.13580419369292	0.77933917416926	2.35646501952366	0.605438306803809	0.0398944588036247	5
pn1	30	7.937	7.5	18.974	2.03297080730182	0.925527799130618	1.10744300817121	0.443212271576204	0.0233589265087069	3.49861278961702	0.897798908113069	2.60081388150395	0.668218004376696	0.0352175611034413	1
pn1	30	10.84	10.5	28.412	4.4152852935252	1.28789880222024	3.12738649130496	1.25161842251093	0.0440524575007367	6.39744464430941	1.26924799301255	5.12819665129685	1.31756961032493	0.0463737016163922	6
pn1	30	8.764	8.5	21.873	2.53356751492739	1.03493141264636	1.49863610228103	0.599772544733425	0.0274206805071744	4.19493993185242	1.07924362512937	3.11569630672305	0.800504943136645	0.0365978577761005	1
pn1	30	6.039	6.5	15.634	1.75277533657367	0.807251771315982	0.945523565257686	0.378410125030925	0.024204306321538	2.90728279161226	0.77933917416926	2.127943617443	0.54672510308644	0.0349702637256262	1
pn1	30	10.367	10.5	27.942	5.08880011628202	1.28789880222024	3.80090131406178	1.52116731336288	0.0544401729784153	6.70107307210774	1.26924799301255	5.43182507909519	1.39557979918863	0.0499455944165996	8
pn1	30	7.006	7.5	19.321	2.2610863681009	0.925527799130618	1.33555856897028	0.534506916210421	0.027664557538969	3.18872320054443	0.897798908113069	2.29092429243137	0.588599157268939	0.0304642180668153	1
pn1	30	6.235	6.5	16.77	1.76013933956291	0.807251771315982	0.952887568246931	0.381357289326221	0.0227404465907109	2.7229249765471	0.77933917416926	1.94358580237784	0.499358695151532	0.0297769048987198	1
pn1	30	10.252	10.5	26	4.31952475173363	1.28789880222024	3.0316259495134	1.21329387944944	0.0466651492095938	6.02856950750084	1.26924799301255	4.75932151448829	1.22279581296275	0.0470306081908752	6
pn1	30	8.869	8.5	22.11	4.18211042097759	1.03493141264636	3.14717900833123	1.25953963052498	0.0569669665547253	7.79161388671084	1.07924362512937	6.71237026158147	1.7245857893675	0.0780002618438492	8
pn1	30	9.295	9.5	22.958	2.99448572539985	1.16288190018217	1.83160382521768	0.733030310375026	0.0319291885344989	4.78616839908895	1.1724118423417	3.61375655674726	0.928469819323051	0.0404421038123116	2
pn1	30	6.786	6.5	18.601	2.50870918875472	0.807251771315982	1.70145741743874	0.680944122098446	0.0366079308692245	4.29042605511781	0.77933917416926	3.51108688094855	0.902091258996179	0.048496922692123	4
pn1	30	10.401	10.5	32.531	4.28108678114483	1.28789880222024	2.9931879789246	1.19791053228508	0.0368236615008785	6.38832288235514	1.26924799301255	5.11907488934258	1.31522598796394	0.0404299280060231	4
pn1	30	8.627	8.5	22.631	2.71169083980621	1.03493141264636	1.67675942715985	0.671059683536728	0.0296522329343259	4.79709957460996	1.07924362512937	3.71785594948059	0.955215711816085	0.0422082856177847	2
pn1	30	11.095	11.5	28.111	5.46633871816172	1.4317662021644	4.03457251599732	1.61468539370439	0.0574396283911774	7.54485638090887	1.42958006225227	6.1152763186566	1.5711765332096	0.0558918762480738	8
pn1	30	9.244	9.5	24.246	2.9232206359787	1.16288190018217	1.76033873579653	0.704509147720717	0.0290567164777991	3.97354568341273	1.1724118423417	2.80113384107104	0.719685510210422	0.0296826491054369	2
pn1	30	9.012	9.5	22.394	3.34801388045806	1.16288190018217	2.18513198027589	0.874516613068149	0.0390513804174399	4.43684784393789	1.1724118423417	3.2644360015962	0.838720112159913	0.0374528941752216	4
pn1	30	11.429	11.5	28.361	5.63895753870393	1.4317662021644	4.20719133653953	1.68376956237475	0.0593691887583214	8.1144532157013	1.42958006225227	6.68487315344903	1.71752105365033	0.0605592557967042	8
pn1	30	11.913	11.5	32.747	4.67721553620494	1.4317662021644	3.24544933404054	1.29886861988587	0.0396637438509135	5.36866066240431	1.42958006225227	3.93908060015204	1.01205418674191	0.0309052489309528	4
pn1	30	8.554	8.5	20.605	4.6362895800885	1.03493141264636	3.60135816744214	1.44130769924441	0.0699494151538174	4.52168249810101	1.07924362512937	3.44243887297164	0.884453766663111	0.0429242303646256	9
pn1	30	9.229	9.5	23.237	3.45014388836286	1.16288190018217	2.28726198818069	0.915390294571932	0.0393936521311672	4.6120808159391	1.1724118423417	3.43966897359741	0.883742106115103	0.0380316781906056	4
pn1	30	9.286	9.5	25.513	5.62562052825309	1.16288190018217	4.46273862807092	1.78604272202187	0.0700052021331033	6.25004133062516	1.1724118423417	5.07762948828347	1.3045775661821	0.051133836325877	9
pn1	30	6.3	6.5	15.91	2.71794706752928	0.807251771315982	1.9106952962133	0.764683686904225	0.0480630852862492	7.45633305504897	0.77933917416926	6.67699388087971	1.71549665973669	0.107825057180182	6
pn1	30	13.282	13.5	41.817	8.3945128018037	1.5483885213862	6.8461242804175	2.73990288568218	0.0655212685195539	11.2412111255115	1.63567244434896	9.60553868116254	2.46791742159496	0.0590170844774842	9
pn1	30	10.986	10.5	27.454	6.82837376228109	1.28789880222024	5.54047496006085	2.21736601752063	0.0807665920274141	7.91605766437155	1.26924799301255	6.646809671359	1.70774153646814	0.0622037421311337	10
pn1	30	10.57	10.5	26.526	4.00654319037523	1.28789880222024	2.71864438815499	1.08803482074609	0.0410176740083727	4.29969084254822	1.26924799301255	3.03044284953567	0.778601070878388	0.0293523739304225	5
pn1	30	6.626	6.5	14.782	2.3742489437879	0.807251771315982	1.56699717247192	0.627131483282073	0.0424253472657335	3.35104714338471	0.77933917416926	2.57170796921545	0.660739924240589	0.0446989530672838	5
pn1	30	6.771	6.5	17.783	2.45794383843992	0.807251771315982	1.65069206712393	0.660627206406738	0.0371493677336073	3.14701768272548	0.77933917416926	2.36767850855622	0.608319349279292	0.0342079148219812	4
pn1	30	7.638	7.5	19.215	2.47138367487286	0.925527799130618	1.54585587574224	0.618670477091695	0.0321972665673534	4.13931545545875	0.897798908113069	3.24151654734568	0.832831497026935	0.0433427789241184	2
pn1	30	6.584	6.5	16.308	2.59853295936953	0.807251771315982	1.79128118805355	0.71689269653703	0.0439595717768598	3.32427439684634	0.77933917416926	2.54493522267708	0.65386129621158	0.0400945116636976	6
pn1	30	7.485	7.5	20.559	4.80479128752664	0.925527799130618	3.87926348839602	1.5525288164254	0.0755157749124667	5.20857132626713	0.897798908113069	4.31077241815406	1.10755166414111	0.0538718645917172	10
pn1	30	11.511	11.5	33.197	6.27909234928362	1.4317662021644	4.84732614711922	1.93995936304047	0.0584377914582785	8.43240749086679	1.42958006225227	7.00282742861452	1.79921193231915	0.0541980279037006	8
pn1	30	6.629	6.5	16.422	2.17224426385238	0.807251771315982	1.3649924925364	0.546286733346728	0.0332655421597082	4.12031363217107	0.77933917416926	3.34097445800181	0.858384869781039	0.0522704219815515	3
pn1	30	6.475	6.5	16.134	2.57870321867488	0.807251771315982	1.7714514473589	0.708956591154454	0.043941774585004	3.78735743395559	0.77933917416926	3.00801825978633	0.772839599549036	0.0479013015711563	6
pn1	30	10.707	10.5	26.31	5.30260913886699	1.28789880222024	4.01471033664676	1.60673630597394	0.0610694148982875	7.21497496607498	1.26924799301255	5.94572697306242	1.52761481348716	0.0580621365825602	9
pn1	30	10.774	10.5	26.581	4.64212997434757	1.28789880222024	3.35423117212733	1.34240444539467	0.0505024056805487	8.01549243935793	1.26924799301255	6.74624444634537	1.73328896505562	0.0652078162994478	7
pn1	30	10.643	10.5	28.014	5.17681408884984	1.28789880222024	3.8889152866296	1.55639158443092	0.0555576349122197	5.66952221724383	1.26924799301255	4.40027422423128	1.13054704980495	0.0403565020991271	8
pn1	30	6.775	6.5	16.846	2.91365110819749	0.807251771315982	2.10639933688151	0.843006843744989	0.0500419591443066	3.41866094681443	0.77933917416926	2.63932177264517	0.678111702020398	0.0402535736685503	7
pn1	30	7.71	7.5	19.631	2.87732812692676	0.925527799130618	1.95180032779614	0.781134424582481	0.0397908626449229	4.27740962467198	0.897798908113069	3.37961071655891	0.86831154841545	0.0442316513888977	4
pn1	30	9.013	9.5	27.263	4.10591167299233	1.16288190018217	2.94302977281016	1.17783660314729	0.0432027510966252	6.09861904663976	1.1724118423417	4.92620720429806	1.26567316893074	0.0464245742922913	5
pn1	30	5.851	5.5	13.045	2.12581028196159	0.671712578539023	1.45409770342257	0.581947731370772	0.0446107881464755	3.12111349918382	0.687819368869139	2.43329413031468	0.62517774123851	0.0479247022796865	6
pn1	30	6.355	6.5	14.244	1.7509179784028	0.807251771315982	0.943666207086819	0.377666787515616	0.0265140962872519	3.22000207911094	0.77933917416926	2.44066290494168	0.627070974703224	0.0440235168985695	1
pn1	30	9.613	9.5	24.068	4.08134229804843	1.16288190018217	2.91846039786626	1.16800363801974	0.0485293185150301	6.99168105854823	1.1724118423417	5.81926921620653	1.49512446478319	0.0621208436423128	6
pn1	30	6.694	6.5	15.872	2.4754299035066	0.807251771315982	1.66817813219062	0.667625344064343	0.0420630887137313	3.85015241830283	0.77933917416926	3.07081324413357	0.788973295014053	0.0497084989298169	5
pn1	30	11.559	11.5	28.365	4.67766455404108	1.4317662021644	3.24589835187668	1.29904832232984	0.04579757878829	5.87606511591682	1.42958006225227	4.44648505366454	1.14241983641382	0.0402756861066038	6
pn1	30	7.462	7.5	19.868	2.32111535063829	0.925527799130618	1.39558755150767	0.558531251110273	0.028112102431562	2.87774732887845	0.897798908113069	1.97994842076538	0.508701215377847	0.0256040474822753	2
pn1	30	7.894	7.5	23.47	2.66532463523481	0.925527799130618	1.73979683610419	0.696288027574617	0.0296671507275082	3.2014453212055	0.897798908113069	2.30364641309243	0.59186780718658	0.0252180574003656	2
pn1	30	10.834	10.5	32.048	3.83707855614341	1.28789880222024	2.54917975392317	1.02021299611446	0.0318339052706709	6.6348584753342	1.26924799301255	5.36561048232165	1.37856751467597	0.0430157112667239	2
pn1	30	10.106	10.5	26.195	6.31056342458412	1.28789880222024	5.02266462236388	2.01013197087176	0.0767372388193074	7.15987936489323	1.26924799301255	5.89063137188068	1.51345929358109	0.057776647970265	10
pn1	30	7.808	7.5	17.359	2.69974405154766	0.925527799130618	1.77421625241704	0.710063100041362	0.0409046085627837	4.41384427903929	0.897798908113069	3.51604537092623	0.903365226465043	0.0520401651284661	5
pn1	30	6.927	6.5	18.55	2.76344686032029	0.807251771315982	1.9561950890043	0.782893261907502	0.0422044885125338	2.95423071728525	0.77933917416926	2.17489154311599	0.558787269251398	0.0301233029246037	5
pn1	30	8.857	8.5	22.118	3.53789882120838	1.03493141264636	2.50296740856202	1.00171824883514	0.0452897300314286	4.58957515107282	1.07924362512937	3.51033152594345	0.901897188279435	0.0407766158006798	6
pn1	30	11.003	11.5	27.556	3.90796030599471	1.4317662021644	2.47619410383031	0.991003243981445	0.0359632473501758	5.33078645889851	1.42958006225227	3.90120639664624	1.00232330024365	0.0363740492177259	3
pn1	30	6.285	6.5	14.316	1.77602309521825	0.807251771315982	0.968771323902265	0.387714163109539	0.0270825763557934	1.93515795554918	0.77933917416926	1.15581878137992	0.296960472645655	0.0207432573795512	1
pn1	30	5.938	5.5	15.867	2.40527206458836	0.671712578539023	1.73355948604934	0.693791763598929	0.0437254530534398	3.07916358920327	0.687819368869139	2.39134422033413	0.614399697745919	0.0387218565416222	5
pn1	30	11.801	11.5	29.705	4.21865631616225	1.4317662021644	2.78689011399785	1.11534759707228	0.0375474700243151	5.37768337306324	1.42958006225227	3.94810331081097	1.0143723602004	0.0341482026662314	4
pn1	30	8.631	8.5	22.148	4.4531287625656	1.03493141264636	3.41819734991924	1.36800449411412	0.0617665023529943	4.94440004486387	1.07924362512937	3.8651564197345	0.993061105897071	0.044837507038878	9
pn1	30	6.841	6.5	15.524	2.23979742646287	0.807251771315982	1.43254565514689	0.57332233737496	0.0369313538633703	3.51304952046994	0.77933917416926	2.73371034630068	0.70236262776814	0.0452436632161904	4
pn1	30	10.311	10.5	25.95	4.45915872065172	1.28789880222024	3.17125991843149	1.26917710603244	0.0489085589993232	6.66754977833512	1.26924799301255	5.39830178532257	1.38696677669433	0.0534476599882208	7
pn1	30	7.839	7.5	17.986	4.75369040633794	0.925527799130618	3.82816260720732	1.53207761716361	0.085181675590104	7.27190554127185	0.897798908113069	6.37410663315878	1.6376768996752	0.0910528688799735	10
pn1	30	10.332	10.5	25.297	4.95708736609017	1.28789880222024	3.66918856386993	1.46845425564582	0.0580485534113067	7.77107061524181	1.26924799301255	6.50182262222926	1.67049052157664	0.0660351235947598	8
pn1	30	8.678	8.5	21.067	2.46619912422672	1.03493141264636	1.43126771158036	0.572810888689214	0.0271899600649933	2.99590972662207	1.07924362512937	1.9166661014927	0.492442310656734	0.0233750562802836	1
pn1	30	6.786	6.5	17.397	3.30582463962279	0.807251771315982	2.49857286830681	0.999959499938199	0.0574788469240788	4.011163771955	0.77933917416926	3.23182459778574	0.830341378360806	0.0477289980088984	8
pn1	30	8.325	8.5	21.042	3.13547058688399	1.03493141264636	2.10053917423763	0.840661534796322	0.0399515984600476	4.13666708671854	1.07924362512937	3.05742346158917	0.785533105066405	0.0373316749865224	4
pn1	30	8.805	8.5	21.606	3.57589826922647	1.03493141264636	2.54096685658011	1.01692609388944	0.0470668376325761	5.79419764330478	1.07924362512937	4.71495401817541	1.21139662747846	0.0560676028639482	6
pn1	30	5.823	5.5	13.651	1.69447685759103	0.671712578539023	1.02276427905201	0.409322805833781	0.0299848220521413	2.27133343936726	0.687819368869139	1.58351407049812	0.406846725794465	0.0298034375353062	2
pn1	30	11.733	11.5	30.637	5.62878232363091	1.4317662021644	4.19701612146651	1.67969731653184	0.0548257765620602	6.77455744690719	1.42958006225227	5.34497738465492	1.37326632513487	0.0448237857862999	8
pn1	30	7.659	7.5	20.457	2.79530040518836	0.925527799130618	1.86977260605775	0.748305924501081	0.0365794556631511	3.13668176301023	0.897798908113069	2.23888285489716	0.57522833293533	0.0281188997866417	3
pn1	30	10.91	10.5	25.78	5.30084365569732	1.28789880222024	4.01294485347708	1.6060297379607	0.0622975072909505	6.8259632278128	1.26924799301255	5.55671523480025	1.42766738961754	0.0553788746942413	9
pn1	30	11.394	11.5	29.098	4.14046834251981	1.4317662021644	2.70870214035541	1.0840558112627	0.0372553375236341	7.02501622231595	1.42958006225227	5.59543616006368	1.43761582137237	0.0494060011468956	4
pn1	30	10.096	10.5	25.314	2.77271224635697	1.28789880222024	1.48481344413673	0.594240547447648	0.0234747786777138	5.17242686503033	1.26924799301255	3.90317887201778	1.00283008143466	0.0396156309328696	1
pn1	30	6.289	6.5	15.126	2.21832920911981	0.807251771315982	1.41107743780383	0.564730493546338	0.0373350848569574	2.80466712639011	0.77933917416926	2.02532795222085	0.520360419507897	0.0344017201843116	4
pn1	30	11.063	11.5	28.734	3.68945260831478	1.4317662021644	2.25768640615038	0.903553783981209	0.0314454577845482	6.3747651975644	1.42958006225227	4.94518513531213	1.27054910229898	0.0442176203208388	2
pn1	30	10.444	10.5	26.632	4.0804268347117	1.28789880222024	2.79252803249146	1.1176039611868	0.0419647026579605	5.57964148936977	1.26924799301255	4.31039349635722	1.10745430909057	0.0415835952647404	5
pn1	30	7.237	7.5	17.876	1.84604830712439	0.925527799130618	0.92052050799377	0.368403594921001	0.0206088383822444	2.73504711946509	0.897798908113069	1.83724821135202	0.472037750207785	0.0264062290337763	1
pn1	30	9.012	9.5	22.661	5.31418990474366	1.16288190018217	4.15130800456149	1.66140436766362	0.0733155804096738	5.08517379500535	1.1724118423417	3.91276195266365	1.00529222879188	0.0443622182953922	9
pn1	30	7.091	7.5	18.838	2.22141556287258	0.925527799130618	1.29588776374196	0.51863017350604	0.0275310634624716	3.9128987794576	0.897798908113069	3.01509987134453	0.774659053211922	0.0411221495494172	1
pn1	30	7.994	7.5	21.762	4.88376836703385	0.925527799130618	3.95824056790323	1.58413641207825	0.0727936959874206	5.83906293937718	0.897798908113069	4.94126403126411	1.26954166676484	0.0583375455732395	9
pn1	30	10.252	10.5	26.361	3.17966819342628	1.28789880222024	1.89176939120604	0.757109307646773	0.0287208113367009	5.04953811795757	1.26924799301255	3.78029012494501	0.971256705918136	0.0368444560493963	2
pn1	30	7.909	7.5	17.957	3.53490442531417	0.925527799130618	2.60937662618355	1.04430452254015	0.0581558457726877	5.50240012974936	0.897798908113069	4.60460122163629	1.18304406984058	0.065882055456957	8
pn1	30	10.031	10.5	24.403	8.03318499357396	1.28789880222024	6.74528619135373	2.69954624594037	0.11062353997215	9.78531874207298	1.26924799301255	8.51607074906043	2.18800424034082	0.0896612810040086	10
pn1	30	10.299	10.5	27.179	6.15915625357387	1.28789880222024	4.87125745135363	1.94953696444592	0.0717295325231216	9.47409392039084	1.26924799301255	8.20484592737828	2.10804233659372	0.0775614384853646	9
pn1	30	10.865	10.5	27.03	5.87182404378172	1.28789880222024	4.58392524156148	1.8345430907573	0.0678706285888752	6.86901694077969	1.26924799301255	5.59976894776713	1.43872902934668	0.0532271191027258	9
pn1	30	6.498	6.5	16.6	2.61469956242822	0.807251771315982	1.80744779111224	0.723362769319504	0.043576070440934	3.85257515501081	0.77933917416926	3.07323598084155	0.789595760273737	0.0475660096550444	5
pn1	30	10.808	10.5	26.34	5.39694757219274	1.28789880222024	4.1090487699725	1.64449170378921	0.0624332461575252	6.62443524535697	1.26924799301255	5.35518725234441	1.37588951069264	0.0522357445213609	9
pn1	30	6.01	6.5	15.164	1.88142182592223	0.807251771315982	1.07417005460624	0.429896027559341	0.0283497776021723	3.13432507873056	0.77933917416926	2.3549859045613	0.605058282975336	0.0399009682785107	2
pn1	30	8.915	8.5	23.691	3.37892832002307	1.03493141264636	2.34399690737671	0.93809630493005	0.0395971594668883	5.51785329863238	1.07924362512937	4.43860967350301	1.14039644256289	0.0481362729544083	4
pn1	30	8.434	8.5	21.436	3.07263525322787	1.03493141264636	2.0377038405815	0.815514063766668	0.0380441343425391	4.86696645316947	1.07924362512937	3.7877228280401	0.973166364300323	0.0453986921207465	4
pn1	30	6.68	6.5	17.067	2.93658211696947	0.807251771315982	2.12933034565349	0.852184114640532	0.0499316877389425	4.51676081735678	0.77933917416926	3.73742164318752	0.960242656995078	0.0562631192942567	7
pn1	30	6.113	6.5	14.015	2.77315967609374	0.807251771315982	1.96590790477776	0.786780449880689	0.0561384552180299	3.7465730950064	0.77933917416926	2.96723392083714	0.762361022140531	0.054396077213024	8
pn1	30	8.843	8.5	21.389	2.9766642537453	1.03493141264636	1.94173284109894	0.777105292956559	0.0363320067771546	4.04748053832565	1.07924362512937	2.96823691319628	0.7626187174556	0.0356547158565431	3
pn1	30	10.622	10.5	27.645	3.58514017901153	1.28789880222024	2.29724137679129	0.919384168263321	0.0332567975497675	6.3525363767842	1.26924799301255	5.08328838377165	1.30603148638646	0.047242954834019	3
pn1	30	10.004	10.5	26.882	4.42414719184432	1.28789880222024	3.13624838962408	1.25516506288476	0.0466916547461037	6.16230706054698	1.26924799301255	4.89305906753442	1.25715653421322	0.0467657367090702	6
pn1	30	11.828	11.5	33.315	4.63832469491282	1.4317662021644	3.20655849274842	1.28330402831284	0.0385203070182452	7.7106328621168	1.42958006225227	6.28105279986453	1.61376890409517	0.0484397089627847	4
pn1	30	8.938	8.5	19.923	2.98528525810368	1.03493141264636	1.95035384545731	0.780555524613403	0.0391786138941627	4.12535925009655	1.07924362512937	3.04611562496718	0.782627822195109	0.0392826292322998	4
pn1	30	10.438	10.5	26.755	3.79306841437509	1.28789880222024	2.50516961215485	1.00259959771689	0.0374733544278411	6.27860841334738	1.26924799301255	5.00936042033483	1.28703743358372	0.0481045574129589	4
pn1	30	11.618	11.5	29.891	4.40197246361352	1.4317662021644	2.97020626144912	1.18871296714459	0.0397682569049076	4.74670259277021	1.42958006225227	3.31712253051794	0.852256677565071	0.0285121500640685	4
pn1	30	10.634	10.5	28.098	4.77852800436139	1.28789880222024	3.49062920214115	1.39699260954839	0.0497185781745459	5.78255500491811	1.26924799301255	4.51330701190555	1.15958816818177	0.0412694201787233	7
pn1	30	9.515	9.5	22.792	3.94684038963977	1.16288190018217	2.7839584894576	1.11417432498306	0.048884447393079	6.75508594582264	1.1724118423417	5.58267410348095	1.4343369108582	0.0629315948954984	7
pn1	30	8.214	8.5	20.326	2.82458385288637	1.03493141264636	1.78965244024001	0.716240851689992	0.035237668586539	3.55459323445195	1.07924362512937	2.47534960932258	0.635982908211673	0.0312891325500184	3
pn1	30	10.24	10.5	26.492	5.40306338431199	1.28789880222024	4.11516458209175	1.64693932679275	0.0621674213646668	6.81704319650143	1.26924799301255	5.54779520348888	1.42537559720431	0.0538040011023821	9
pn1	30	8.274	8.5	21.601	3.47489001186234	1.03493141264636	2.43995859921598	0.976501350707182	0.0452063029816759	5.46020343929142	1.07924362512937	4.38095981416205	1.12558466605117	0.0521079887991838	6
pn1	30	10.45	10.5	25	4.26578774986957	1.28789880222024	2.97788894764933	1.19178767236868	0.0476715068947473	5.69675499715882	1.26924799301255	4.42750700414626	1.1375438725987	0.045501754903948	6
pn1	30	11.409	11.5	31.137	5.22424031522972	1.4317662021644	3.79247411306531	1.51779464418793	0.0487456930400466	5.07112200231729	1.42958006225227	3.64154194006501	0.935608620574256	0.0300481298960804	7
pn1	30	10.227	10.5	24.924	4.1164227779878	1.28789880222024	2.82852397576757	1.13200997907595	0.0454184713158383	7.03528206045947	1.26924799301255	5.76603406744691	1.48144694440396	0.0594385710320958	6
pn1	30	11.042	11.5	28.675	5.87411292307649	1.4317662021644	4.44234672091209	1.77788163072692	0.0620011030767888	7.01955824617257	1.42958006225227	5.5899781839203	1.43621352267179	0.0500859118630094	9
pn1	30	10.232	10.5	26.551	5.23309068256642	1.28789880222024	3.94519188034619	1.57891416731208	0.0594672203424385	7.35865236127495	1.26924799301255	6.0894043682624	1.56452934357996	0.0589254394779844	8
pn1	30	10.443	10.5	26.361	4.54705540862836	1.28789880222024	3.25915660640812	1.30435443836892	0.0494804612256332	7.12036566463875	1.26924799301255	5.8511176716262	1.50330717692355	0.0570276991359792	7
pn1	30	6.954	6.5	19.444	3.75923665006898	0.807251771315982	2.951984878753	1.18142054635506	0.0607601597590549	4.78576305996707	0.77933917416926	4.00642388579781	1.02935646133465	0.0529395423438928	8
pn1	30	7.864	7.5	20.228	4.53306233361163	0.925527799130618	3.60753453448102	1.44377955706932	0.0713752994398515	5.04012306717796	0.897798908113069	4.14232415906489	1.06427284271918	0.0526138443108158	9
pn1	30	10.195	10.5	25.924	7.26894394547091	1.28789880222024	5.98104514325067	2.39368760720023	0.0923348097207308	8.07363802919244	1.26924799301255	6.80439003617988	1.74822810786735	0.0674366651700106	10
pn1	30	8.983	8.5	23.733	4.02613776807644	1.03493141264636	2.99120635543008	1.19711746226347	0.0504410509528283	5.68847164343546	1.07924362512937	4.60922801830609	1.1842328165092	0.0498981509505415	7
pn1	30	9.763	9.5	27.001	3.94946409552089	1.16288190018217	2.78658219533872	1.11522436424913	0.0413030763397331	5.81278893151638	1.1724118423417	4.64037708917468	1.1922358382256	0.0441552475177069	5
pn1	30	10.232	10.5	25.996	5.27035651153092	1.28789880222024	3.98245770931069	1.59382840902535	0.0613105250432892	8.5775129165952	1.26924799301255	7.30826492358264	1.87768691847671	0.0722298399167838	9
pn1	30	6.38	6.5	16.308	2.05644487701203	0.807251771315982	1.24919310569604	0.499942398776049	0.0306562667878372	2.78446514707066	0.77933917416926	2.0051259729014	0.515169995694297	0.0315900169054634	2
pn1	30	8.135	8.5	20.839	5.09031949928691	1.03493141264636	4.05538808664054	1.62301604032084	0.0778835856001171	6.40185559010288	1.07924362512937	5.32261196497351	1.3675200561639	0.0656231132090742	10
pn1	30	8.622	8.5	21.699	2.53761392308541	1.03493141264636	1.50268251043904	0.601391966896196	0.0277151927229916	4.50464571176624	1.07924362512937	3.42540208663687	0.88007656480081	0.0405583927738979	1
pn1	30	6.38	6.5	16.079	2.84893123915686	0.807251771315982	2.04167946784088	0.817105158545873	0.0508181577552008	3.46311774972959	0.77933917416926	2.68377857556033	0.689533832737325	0.0428841241829296	7
pn1	30	11.364	11.5	27.755	5.16598601302881	1.4317662021644	3.73421981086441	1.49448055812025	0.0538454533640877	4.56084936385477	1.42958006225227	3.1312693016025	0.804506058185485	0.0289859866036925	7
pn1	30	6.253	6.5	14.909	1.74157037024721	0.807251771315982	0.934318598931227	0.373925760109352	0.0250805392789156	4.36652302861487	0.77933917416926	3.58718385444561	0.921642587959368	0.0618178675940283	1
pn1	30	7.826	7.5	18.821	2.34339514199987	0.925527799130618	1.41786734286925	0.567447896812806	0.0301497208869245	4.55158960829579	0.897798908113069	3.65379070018272	0.938755651624863	0.0498780963617695	2
pn1	30	7.578	7.5	18.486	2.68069218954568	0.925527799130618	1.75516439041506	0.70243831125011	0.0379983939873477	4.01520646133131	0.897798908113069	3.11740755321824	0.800944607707088	0.0433270911883094	4
pn1	30	9.971	9.5	23.928	4.03320931220873	1.16288190018217	2.87032741202656	1.1487402268696	0.0480082007217317	5.80027118505385	1.1724118423417	4.62785934271216	1.18901969745522	0.0496915620802082	6
pn1	30	11.083	11.5	29.56	4.65130188347412	1.4317662021644	3.21953568130972	1.28849765830417	0.0435892306598162	6.20625002917027	1.42958006225227	4.776669966918	1.22725309010359	0.0415173575813124	5
pn1	30	7.542	7.5	18.622	3.06035071075629	0.925527799130618	2.13482291162567	0.854382306893634	0.0458802656478163	4.00729475506892	0.897798908113069	3.10949584695585	0.798911880718254	0.0429015079324591	6
pn1	30	11.323	11.5	27.124	4.11396879159634	1.4317662021644	2.68220258943193	1.0734503660399	0.0395756660536756	6.73051272873867	1.42958006225227	5.30093266648639	1.36195006990907	0.0502119919594849	4
pn1	30	9.578	9.5	23.521	3.29856025879778	1.16288190018217	2.13567835861561	0.854724667268683	0.0363387894761568	6.01474945437011	1.1724118423417	4.84233761202842	1.24412484824048	0.0528942157323449	3
pn1	30	11.31	11.5	29.497	8.81078042455406	1.4317662021644	7.37901422238966	2.95317197487136	0.100117706033541	10.4730849207794	1.42958006225227	9.04350485852711	2.32351603938744	0.0787712662096974	10
pn1	30	11.662	11.5	28.531	6.750743777711	1.4317662021644	5.31897757554659	2.1287200481891	0.0746107759345661	10.696221418241	1.42958006225227	9.26664135598871	2.38084571841514	0.0834476786097627	10
pn1	30	6.367	6.5	14.825	1.97511903995885	0.807251771315982	1.16786726864287	0.467394801552336	0.0315274739664308	3.8945337978407	0.77933917416926	3.11519462367144	0.800376047466733	0.0539882662709432	2
pn1	30	8.077	8.5	22.987	2.82616158128132	1.03493141264636	1.79123016863496	0.716872277940097	0.0311859867725278	4.58202003311992	1.07924362512937	3.50277640799055	0.89995607827644	0.0391506537728472	2
pn1	30	9.159	9.5	23.398	4.21533392941377	1.16288190018217	3.05245202923161	1.22162873192657	0.05221081852836	5.92402344502046	1.1724118423417	4.75161160267876	1.22081493231615	0.0521760377945189	7
pn1	30	10.767	10.5	28.111	6.11796744629664	1.28789880222024	4.8300686440764	1.9330526987075	0.0687649923057699	7.13094960456783	1.26924799301255	5.86170161155528	1.50602647155211	0.0535742759614424	9
pn1	30	6.258	6.5	15.321	2.42623929872183	0.807251771315982	1.61898752740585	0.647938660843626	0.0422908857674842	3.60420611945575	0.77933917416926	2.82486694528649	0.725783173580069	0.0473717886286841	5
pn1	30	10.195	10.5	26.361	4.72743877844114	1.28789880222024	3.4395399762209	1.37654607486795	0.052219038536776	7.6099731910641	1.26924799301255	6.34072519805154	1.62910032443112	0.0617996405459245	7
pn1	30	6.412	6.5	16.058	2.41484845572078	0.807251771315982	1.60759668440479	0.643379905797619	0.0400660048447888	3.71635645179263	0.77933917416926	2.93701727762337	0.754597565796784	0.0469920018555725	4
pn1	30	6.812	6.5	18.334	9.04464654842586	0.807251771315982	8.23739477710987	3.29670639851871	0.1798138103261	8.28763863535063	0.77933917416926	7.50829946118137	1.92908109184345	0.105218778872229	10
pn1	30	12.536	12.5	29.675	5.94544537553023	1.50754125214137	4.43790412338886	1.77610364872203	0.0598518499990574	7.77246557397755	1.55661920080463	6.21584637317292	1.59701564519177	0.0538168709415928	8
pn1	30	8.37	8.5	24.026	2.320645507986	1.03493141264636	1.28571409533964	0.514558546659704	0.0214167379780115	3.27316086557523	1.07924362512937	2.19391724044586	0.563675475051918	0.0234610619766885	1
pn1	30	10.394	10.5	23.729	3.5579805725594	1.28789880222024	2.27008177033916	0.908514560724201	0.038287098517603	5.14170003380834	1.26924799301255	3.87245204079579	0.994935544272277	0.0419290970657119	4
pn1	30	9.511	9.5	22.53	8.90713483265427	1.16288190018217	7.7442529324721	3.09934498528254	0.137565245684977	9.47368464328261	1.1724118423417	8.30127280094092	2.13281695559993	0.0946656438348836	10
pn1	30	12.678	12.5	30.107	3.97757555349976	1.50754125214137	2.47003430135839	0.988538015499348	0.0328341586840053	5.86982158442401	1.55661920080463	4.31320238361938	1.10817598666011	0.036807917981204	3
pn1	30	8.091	8.5	23.822	3.13847085184111	1.03493141264636	2.10353943919474	0.84186227762206	0.0353396976585534	5.05699458570634	1.07924362512937	3.97775096057696	1.02198962704982	0.0429010841679886	3
pn1	30	10.632	10.5	27.853	3.97248587452928	1.28789880222024	2.68458707230904	1.07440466532636	0.0385741092638624	6.81018007025951	1.26924799301255	5.54093207724696	1.42361227820875	0.0511116317168259	4
pn1	30	7.63	7.5	18.783	3.27596297184737	0.925527799130618	2.35043517271675	0.94067297766654	0.0500810827698738	4.24227480114627	0.897798908113069	3.34447589303321	0.859284481224122	0.045747989204287	7
pn1	30	10.503	10.5	25.208	4.00155113118281	1.28789880222024	2.71365232896258	1.08603693744358	0.0430830267154704	4.83098432448074	1.26924799301255	3.56173633146819	0.915104444979883	0.0363021439614362	5
pn1	30	6.379	6.5	16.495	2.06973144114101	0.807251771315982	1.26247966982503	0.505259844663196	0.0306310909162289	4.56065381366265	0.77933917416926	3.78131463949339	0.971519930853932	0.0588978436407355	2
pn1	30	5.616	5.5	13.837	2.06827543020594	0.671712578539023	1.39656285166691	0.558921578193343	0.0403932628599655	3.683017587047	0.687819368869139	2.99519821817786	0.769545791145227	0.0556150748822163	5
pn1	30	7.764	7.5	20.593	2.9647205035899	0.925527799130618	2.03919270445928	0.816109925347327	0.0396304533262432	3.71625167583197	0.897798908113069	2.8184527677189	0.724135201395509	0.0351641432232073	4
pn1	30	12.336	12.5	32.375	5.01184936871911	1.50754125214137	3.50430811657773	1.40246707883972	0.0433194464506478	6.88216370763456	1.55661920080463	5.32554450682993	1.36827350387539	0.0422632742509774	5
pn1	30	8.673	8.5	20.555	2.79861547287016	1.03493141264636	1.76368406022379	0.705847987577601	0.0343394788410412	4.6473752008373	1.07924362512937	3.56813157570793	0.91674755269081	0.0445997349886067	3
pn1	30	12.558	12.5	32.544	5.74468816836759	1.50754125214137	4.23714691622622	1.69575815268717	0.0521066295688045	8.94389188054308	1.55661920080463	7.38727267973845	1.89798610463692	0.0583206153096399	7
pn1	30	9.116	9.5	22.869	3.91490361455491	1.16288190018217	2.75202171437275	1.10139283597844	0.0481609530796469	5.27727704579849	1.1724118423417	4.10486520345679	1.05464864440938	0.0461169550224925	6
pn1	30	12.082	12.5	30.328	3.97855369842831	1.50754125214137	2.47101244628694	0.988929481093981	0.0326078040455678	5.29663212104612	1.55661920080463	3.74001292024148	0.960908424735747	0.0316838705069819	2
pn1	30	9.102	9.5	24.941	2.85748108285371	1.16288190018217	1.69459918267154	0.678199372447453	0.0271921483680467	3.16715043734985	1.1724118423417	1.99473859500815	0.512501203061384	0.0205485426831877	1
pn1	30	12.138	12.5	31.747	5.13644892514638	1.50754125214137	3.62890767300501	1.45233334918867	0.0457471052127342	5.60006113359167	1.55661920080463	4.04344193278703	1.03886737853675	0.0327233243625146	6
pn1	30	10.096	10.5	30.637	4.29398373616383	1.28789880222024	3.00608493394359	1.20307205182894	0.0392685984864359	5.99220453726035	1.26924799301255	4.7229565442478	1.21345268848309	0.0396074252858666	4
pn1	30	8.144	8.5	20.508	5.20308058964252	1.03493141264636	4.16814917699615	1.66814441138207	0.0813411552263544	6.05477620496548	1.07924362512937	4.97553257983611	1.27834616496539	0.0623340240377115	10
pn1	30	6.267	6.5	16.346	4.53419837704668	0.807251771315982	3.72694660573069	1.49156973224013	0.0912498306766258	3.57841688500613	0.77933917416926	2.79907771083687	0.719157235868462	0.0439959155676289	10
pn1	30	11.119	11.5	27.738	3.80787302198166	1.4317662021644	2.37610681981726	0.950947085627463	0.0342831886086763	5.33584666195858	1.42958006225227	3.90626659970631	1.00362340049865	0.0361822554076953	3
pn1	30	10.094	10.5	25.386	4.54620777784926	1.28789880222024	3.25830897562902	1.30401520613729	0.0513674941360312	6.5673771778523	1.26924799301255	5.29812918483974	1.36122978118539	0.0536212787042224	7
pn1	30	7.577	7.5	18.525	2.70541922823356	0.925527799130618	1.77989142910294	0.712334375341303	0.0384525978591797	3.78797819551548	0.897798908113069	2.89017928740241	0.7425636449626	0.0400844072854305	4
pn1	30	10.221	10.5	27.073	5.27144848866072	1.28789880222024	3.98354968644048	1.59426543166275	0.0588876530736435	7.09073523444729	1.26924799301255	5.82148724143473	1.49569433423912	0.055246715703436	8
pn1	30	7.31	7.5	18.525	2.53724473831433	0.925527799130618	1.61171693918371	0.6450288822836	0.0348193728628124	4.43171741345473	0.897798908113069	3.53391850534166	0.907957308311412	0.0490125402597253	3
pn1	30	7.92	7.5	19.728	2.87317526087242	0.925527799130618	1.94764746174181	0.779472396664193	0.0395109690117697	4.58446958824415	0.897798908113069	3.68667068013108	0.947203389750719	0.0480131483044769	4
pn1	30	10.472	10.5	27.136	6.33337235684767	1.28789880222024	5.04547355462743	2.0192603852517	0.0744126026404665	8.32770542214047	1.26924799301255	7.05845742912791	1.81350475357441	0.0668302164495286	9
pn1	30	8.358	8.5	21.097	2.38504482952509	1.03493141264636	1.35011341687873	0.54033194481808	0.0256117905303162	4.40756521451233	1.07924362512937	3.32832158938295	0.855134012548131	0.0405334413683524	1
pn1	30	6.445	6.5	17.389	2.48877347349834	0.807251771315982	1.68152170218236	0.672965604396784	0.0387006500889518	4.81260195009084	0.77933917416926	4.03326277592158	1.03625208340347	0.0595923907874788	4
pn1	30	10.628	10.5	27.755	4.21300852383339	1.28789880222024	2.92510972161315	1.1706647789187	0.0421785184261826	6.87162188228163	1.26924799301255	5.60237388926907	1.43939830784612	0.0518608649917537	5
pn1	30	6.171	6.5	14.197	1.55657506318443	0.807251771315982	0.74932329186845	0.299888369770295	0.0211233619617028	2.87570852760733	0.77933917416926	2.09636935343807	0.53861283798624	0.0379384967236909	1
pn1	30	10.919	10.5	30.467	3.9902801965893	1.28789880222024	2.70238139436907	1.08152617121261	0.0354982824437133	5.59267042656851	1.26924799301255	4.32342243355596	1.11080178830698	0.036459178399809	3
pn1	30	10.534	10.5	28.141	6.09731812203879	1.28789880222024	4.80941931981856	1.92478858593302	0.0683980166281589	6.41945982933059	1.26924799301255	5.15021183631804	1.32322589473093	0.0470212819278251	9
pn1	30	10.161	10.5	26.28	4.34071034262629	1.28789880222024	3.05281154040606	1.22177261270699	0.046490586480479	5.27357841974734	1.26924799301255	4.00433042673479	1.02881859622739	0.0391483484104791	6
pn1	30	6.843	6.5	17.986	5.47809225544076	0.807251771315982	4.67084048412478	1.86932763660466	0.103932371655991	5.86861074478115	0.77933917416926	5.08927157061189	1.30756872563246	0.0726992508413466	10
pn1	30	9.896	9.5	25.276	5.6242904190745	1.16288190018217	4.46140851889233	1.78551039601851	0.0706405442324144	7.75072398785	1.1724118423417	6.5783121455083	1.69014270698088	0.0668674911766451	9
pn1	30	10.742	10.5	25.67	4.03879219960664	1.28789880222024	2.7508933973864	1.10094126968484	0.0428882457999549	5.46522455419078	1.26924799301255	4.19597656117822	1.07805756654165	0.0419967887238666	5
pn1	30	8.96	8.5	21.046	4.67677220790742	1.03493141264636	3.64184079526106	1.45750934330429	0.0692535086621825	5.846636361674	1.07924362512937	4.76739273654463	1.22486952378602	0.0581996352649443	9
pn1	30	6.429	6.5	17.571	1.96031204329844	0.807251771315982	1.15306027198246	0.461468859922238	0.0262630960060462	2.896836152494	0.77933917416926	2.11749697832474	0.544041084674476	0.0309624429272367	1
pn1	30	8.15	8.5	19.207	2.17794788823142	1.03493141264636	1.14301647558505	0.45744920944479	0.0238167964515432	3.05825933565295	1.07924362512937	1.97901571052358	0.508461577401109	0.0264727223096323	1
pn1	30	7.398	7.5	18.207	4.14671332926122	0.925527799130618	3.2211855301306	1.28915794803309	0.0708056213562414	5.13471853096774	0.897798908113069	4.23691962285467	1.08857692402474	0.0597889231627802	9
pn1	30	6.823	6.5	17.452	2.62676732243041	0.807251771315982	1.81951555111443	0.728192434849871	0.0417254432070749	3.00752368698784	0.77933917416926	2.22818451281858	0.572479645363056	0.0328030968005418	5
pn1	30	6.773	6.5	15.418	2.60224933285844	0.807251771315982	1.79499756154246	0.718380034778268	0.0465935941612575	3.90768304416845	0.77933917416926	3.12834386999919	0.803754437286426	0.052130914339501	6
pn1	30	9.55	9.5	25.636	3.13372968473072	1.16288190018217	1.97084778454855	0.788757450338837	0.0307675710071321	5.78516503298574	1.1724118423417	4.61275319064404	1.18513852669535	0.0462294635159677	2
pn1	30	7.981	7.5	21.729	2.59715473768468	0.925527799130618	1.67162693855407	0.669005598661007	0.0307886050283495	4.79901956172837	0.897798908113069	3.9012206536153	1.0023269632368	0.0461285362067652	2
pn1	30	9.255	9.5	24.017	3.73675242198446	1.16288190018217	2.5738705218023	1.03009454418323	0.0428902254312875	5.41546377592216	1.1724118423417	4.24305193358046	1.09015247714853	0.0453908680163439	5
pn1	30	10.918	10.5	27.522	4.58642505497707	1.28789880222024	3.29852625275683	1.3201106535968	0.0479656512461595	7.23397879481866	1.26924799301255	5.96473080180611	1.5324974006684	0.0556826321004432	6
pn1	30	10.812	10.5	28.933	6.66013324885657	1.28789880222024	5.37223444663634	2.15003410104651	0.0743107904830647	10.374992853284	1.26924799301255	9.10574486027149	2.33950714511546	0.0808594734426248	9
pn1	30	7.473	7.5	21.059	2.24148974658484	0.925527799130618	1.31596194745422	0.526664107981676	0.025008979912706	3.50075211892835	0.897798908113069	2.60295321081529	0.66876765476625	0.0317568571521084	1
pn1	30	7.35	7.5	17.397	2.48200550491862	0.925527799130618	1.55647770578801	0.62292146372319	0.0358062576147146	3.5613039095745	0.897798908113069	2.66350500146143	0.684325014327713	0.0393358058474285	3
pn1	30	6.71	6.5	17.592	2.39498097349925	0.807251771315982	1.58772920218327	0.635428695793195	0.0361203214980216	3.67848418081716	0.77933917416926	2.8991450066479	0.744867175816781	0.0423412446462472	3
pn1	30	6.989	6.5	17.079	4.66818596221101	0.807251771315982	3.86093419089503	1.54519320680769	0.090473283377697	4.65888943534527	0.77933917416926	3.87955026117601	0.996759265181653	0.0583616877558202	10
pn1	30	10.563	10.5	27.793	5.47469267325313	1.28789880222024	4.18679387103289	1.67560624656086	0.0602887866211224	6.66742963328888	1.26924799301255	5.39818164027632	1.38693590824826	0.0499023462112137	8
pn1	30	12.429	12.5	32.472	8.69737035393674	1.50754125214137	7.18982910179537	2.87745776978059	0.088613506090804	10.1956004379041	1.55661920080463	8.63898123709945	2.21958320168769	0.068353757134999	10
pn1	30	12.148	12.5	28.594	6.01434374116814	1.50754125214137	4.50680248902677	1.80367761949701	0.0630788843637479	7.60467769332012	1.55661920080463	6.04805849251549	1.55390649248813	0.05434379563853	9
pn1	30	7.606	7.5	18.092	3.54887075121361	0.925527799130618	2.62334295208299	1.04989401742322	0.0580308433242993	4.091276087701	0.897798908113069	3.19347717958793	0.820488910468592	0.045350923638547	8
pn1	30	10.58	10.5	27.848	5.46967561875752	1.28789880222024	4.18177681653729	1.6735983598315	0.0600976141852738	6.37520191295708	1.26924799301255	5.10595391994453	1.31185486323679	0.0471076868441823	8
pn1	30	9.375	9.5	23.085	3.23050231534877	1.16288190018217	2.0676204151666	0.827487043759142	0.035845226067106	4.71974434155118	1.1724118423417	3.54733249920949	0.911403718789618	0.0394803430274905	3
pn1	30	10.147	10.5	24.873	3.35192444397655	1.28789880222024	2.06402564175631	0.826048371360453	0.0332106449306659	5.68338221541194	1.26924799301255	4.41413422239938	1.13410805060643	0.0455959494474504	3
pn1	30	7.548	7.5	19.576	2.20572762677488	0.925527799130618	1.28019982764427	0.512351669110869	0.0261724391658597	4.20299559339328	0.897798908113069	3.30519668528022	0.849192611903961	0.0433792711434389	1
pn1	30	10.805	10.5	25.399	3.19836686212741	1.28789880222024	1.91046805990717	0.764592744148091	0.0301032617090473	4.90672108161608	1.26924799301255	3.63747308860353	0.934563224814476	0.0367952763815298	2
pn1	30	10.191	10.5	24.322	2.69360851937705	1.28789880222024	1.40570971715681	0.562582265923246	0.0231305923001088	3.43346214194953	1.26924799301255	2.16421414893698	0.556043963749615	0.0228617697454821	1
pn1	30	10.475	10.5	29.378	3.20773460462115	1.28789880222024	1.91983580240091	0.768341829563377	0.0261536465914418	4.08236271085729	1.26924799301255	2.81311471784474	0.72276371493139	0.024602209644339	1
pn1	30	6.478	6.5	16.228	3.12285081734883	0.807251771315982	2.31559904603285	0.92673113259951	0.0571069221468764	2.59967278615159	0.77933917416926	1.82033361198233	0.467691941414612	0.0288200604766214	8
pn1	30	10.917	10.5	27.145	5.83859626819157	1.28789880222024	4.55069746597133	1.82124492751994	0.0670932004980636	6.31911444969704	1.26924799301255	5.04986645668448	1.29744450767974	0.0477968136923831	9
pn1	30	12.307	12.5	33.854	3.2551306294938	1.50754125214137	1.74758937735243	0.699406698135992	0.0206594995609379	5.84564774478815	1.55661920080463	4.28902854398352	1.10196508668204	0.0325505135783671	1
pn1	30	11.195	11.5	27.67	6.73662527046282	1.4317662021644	5.30485906829842	2.12306964846419	0.0767282128104152	7.54045323816241	1.42958006225227	6.11087317591014	1.57004524916042	0.0567417871037378	10
pn1	30	8.294	8.5	23.11	3.42132344758505	1.03493141264636	2.38639203493868	0.955063354838592	0.0413268435672259	4.63430354742561	1.07924362512937	3.55505992229624	0.913389098547364	0.0395235438575233	5
pn1	30	10.394	10.5	29.493	3.41089358422974	1.28789880222024	2.1229947820095	0.849648544382155	0.0288084814831369	4.65134148233973	1.26924799301255	3.38209348932718	0.8689494385299	0.0294629043681518	2
pn1	30	10.918	10.5	27.764	4.63377520449213	1.28789880222024	3.3458764022719	1.33906076405052	0.0482301096402004	7.10430952806005	1.26924799301255	5.8350615350475	1.49918192996954	0.0539973321556526	6
pn1	30	12.054	12.5	29.454	4.36154637213232	1.50754125214137	2.85400511999095	1.14220784544947	0.0387793795562391	4.63514496384053	1.55661920080463	3.0785257630359	0.790954845491881	0.0268539025426727	4
pn1	30	7.374	7.5	17.012	3.4775675059788	0.925527799130618	2.55203970684818	1.02135758434441	0.06003747850602	3.54858064033408	0.897798908113069	2.65078173222101	0.681056069309601	0.0400338625270163	8
pn1	30	8.483	8.5	21.741	3.12299338724397	1.03493141264636	2.08806197459761	0.835668006502261	0.0384374226807535	4.2483904574715	1.07924362512937	3.16914683234213	0.814237799538278	0.0374517179310187	4
pn1	30	9.81	9.5	22.597	7.79272383823954	1.16288190018217	6.62984193805737	2.65334404016872	0.117420190298213	5.53832524879323	1.1724118423417	4.36591340645153	1.12171884519991	0.0496401666238841	10
pn1	30	6.767	6.5	16.694	2.73448824108735	0.807251771315982	1.92723646977137	0.771303667393618	0.0462024480288498	5.04433589214935	0.77933917416926	4.26499671798009	1.09579067376932	0.0656397911686426	6
pn1	30	9.761	9.5	23.877	3.15220314713101	1.16288190018217	1.98932124694884	0.79615075651703	0.0333438353443494	5.16207911312464	1.1724118423417	3.98966727078294	1.02505124290861	0.0429304872014329	3
pn1	30	10.066	10.5	22.932	5.46294090359775	1.28789880222024	4.17504210137751	1.67090304424203	0.0728633806140776	8.17489042188377	1.26924799301255	6.90564242887122	1.77424253060776	0.0773697248651562	9
pn1	30	6.285	6.5	13.897	1.78300848150709	0.807251771315982	0.975756710191108	0.390509800358654	0.0281002950535118	2.99064166716256	0.77933917416926	2.2113024929933	0.568142207118158	0.0408823636121579	2
pn1	30	6.068	6.5	14.075	1.67842893388907	0.807251771315982	0.871177162573091	0.348655783024854	0.0247712812095811	2.31172319573134	0.77933917416926	1.53238402156208	0.393710061342347	0.0279722956548737	1
pn1	30	6.592	6.5	15.511	2.26429269930901	0.807251771315982	1.45704092799303	0.583125645934328	0.0375943295683275	4.44070271324342	0.77933917416926	3.66136353907416	0.940701314606551	0.0606473673268359	4
pn1	30	9.175	9.5	22.703	2.84715755310868	1.16288190018217	1.68427565292652	0.674067769254136	0.0296906915057101	3.86530887085388	1.1724118423417	2.69289702851219	0.691876604927917	0.0304751180428981	2
pn1	30	10.652	10.5	24.449	4.99614517876955	1.28789880222024	3.70824637654931	1.48408567121547	0.0607012831287772	5.9452599479369	1.26924799301255	4.67601195492435	1.20139137951474	0.0491386715004598	8
pn1	30	12.308	12.5	31.684	4.48460030739113	1.50754125214137	2.97705905524976	1.19145553925405	0.037604328344087	6.91167499550778	1.55661920080463	5.35505579470315	1.37585573574114	0.0434243067712771	4
pn1	30	7.02	7.5	18.8	2.46629434114138	0.925527799130618	1.54076654201076	0.616633663325844	0.032799662942864	4.85593892460302	0.897798908113069	3.95814001648995	1.01695105584911	0.0540931412685696	3
pn1	30	12.871	12.5	41.063	5.80596075700112	1.50754125214137	4.29841950485975	1.72028019399607	0.0418936802960346	7.69562289901136	1.55661920080463	6.13900369820673	1.57727272576103	0.0384110446329063	5
pn1	30	7.688	7.5	20.572	3.43474736159557	0.925527799130618	2.50921956246495	1.00422043749236	0.0488149152971202	2.83636950257107	0.897798908113069	1.938570594458	0.498070155340373	0.0242110711326255	7
pn1	30	8.869	8.5	20.911	2.87246423425863	1.03493141264636	1.83753282161227	0.73540316743478	0.0351682448201798	3.85300738547461	1.07924362512937	2.77376376034524	0.712653411200074	0.0340803123332253	3
pn1	30	10.38	10.5	25.068	4.80079714855238	1.28789880222024	3.51289834633215	1.4059049941227	0.05608365223084	7.74438463202289	1.26924799301255	6.47513663901034	1.66363418534351	0.0663648550081183	8
pn1	30	8.627	8.5	21.182	3.49221385603033	1.03493141264636	2.45728244338396	0.983434565571939	0.0464278427708403	6.56589583865691	1.07924362512937	5.48665221352754	1.40966634287275	0.0665502003055778	6
pn1	30	8.903	8.5	23.915	3.58346295273839	1.03493141264636	2.54853154009203	1.0199535729907	0.0426491144884256	5.8472318544882	1.07924362512937	4.76798822935883	1.22502252166978	0.0512240234860873	5
pn1	30	6.802	6.5	16.431	5.3774361556605	0.807251771315982	4.57018438434452	1.8290438312057	0.111316647264664	4.77620613229067	0.77933917416926	3.99686695812141	1.02690103336831	0.0624977806200662	10
pn1	30	8.156	8.5	20.389	3.51639186805015	1.03493141264636	2.48146045540379	0.993110902458295	0.0487081711932069	6.2641310628946	1.07924362512937	5.18488743776523	1.33213497560149	0.0653359642749272	6
pn1	30	10.546	10.5	26.242	3.36394790291098	1.28789880222024	2.07604910069074	0.830860307060272	0.0316614704313799	4.84525717311505	1.26924799301255	3.57600918010249	0.918771518006143	0.0350114899019184	2
pn1	30	12.386	12.5	35.477	6.33423712529046	1.50754125214137	4.82669587314908	1.93170287442474	0.0544494425803968	6.81522969909701	1.55661920080463	5.25861049829237	1.35107638341707	0.0380831632724602	8
pn1	30	7.764	7.5	18.732	3.92808014411159	0.925527799130618	3.00255234498098	1.20165826640873	0.0641500248990352	5.33001434010434	0.897798908113069	4.43221543199127	1.13875359247936	0.0607918851419686	9
pn1	30	10.091	10.5	24.03	3.73633419946662	1.28789880222024	2.44843539724638	0.979893869223283	0.0407779387941441	5.49361694346335	1.26924799301255	4.2243689504508	1.08535232370753	0.0451665552936966	5
pn1	30	7.494	7.5	17.749	2.32677870634102	0.925527799130618	1.4012509072104	0.560797795507799	0.0315960220580201	2.83818385685215	0.897798908113069	1.94038494873909	0.498536311033236	0.0280881351644169	2
pn1	30	9.285	9.5	22.385	2.86754685716549	1.16288190018217	1.70466495698332	0.682227818755735	0.0304770077621503	4.24202515833622	1.1724118423417	3.06961331599453	0.788665001678583	0.0352318517613841	2
pn1	30	10.98	10.5	30.408	4.40568655852506	1.28789880222024	3.11778775630482	1.24777689106211	0.0410344939181173	5.90475405743859	1.26924799301255	4.63550606442604	1.1909843428918	0.039166809487365	5
pn1	30	7.642	7.5	20.55	4.02180377583607	0.925527799130618	3.09627597670546	1.23916761308434	0.0603001271573888	5.34146534805382	0.897798908113069	4.44366643994075	1.14169565985854	0.055556966416474	8
pn1	30	12.708	12.5	37.812	5.49962204961086	1.50754125214137	3.99208079746949	1.59767968690689	0.0422532446553181	7.92207372245889	1.55661920080463	6.36545452165426	1.63545394295988	0.0432522464550905	5
pn1	30	7.754	7.5	22.118	6.73427569815282	0.925527799130618	5.80874789902221	2.32473213731386	0.105105892816433	6.68172928210801	0.897798908113069	5.78393037399494	1.48604497978522	0.067187131738187	10
pn1	30	6.767	6.5	16.312	2.50638777413711	0.807251771315982	1.69913600282113	0.68001506350279	0.0416880249817797	3.93526034319405	0.77933917416926	3.15592116902479	0.81083977616901	0.0497081765674969	5
pn1	30	9.517	9.5	23.453	4.3856202048332	1.16288190018217	3.22273830465103	1.28977938743662	0.0549942176879981	4.9732693862692	1.1724118423417	3.80085754392751	0.976541020864854	0.041638213485049	8
pn1	30	12.019	12.5	33.163	4.8756815302572	1.50754125214137	3.36814027811583	1.34797104016774	0.0406468365397502	5.15030697697416	1.55661920080463	3.59368777616952	0.923313617795791	0.0278416795162015	5
pn1	30	9.718	9.5	27.314	2.86829041910212	1.16288190018217	1.70540851891995	0.68252540136049	0.0249881160342861	4.64584642349163	1.1724118423417	3.47343458114994	0.892417385440463	0.0326725263762343	1
pn1	30	9.717	9.5	24.81	4.16177620325474	1.16288190018217	2.99889430307257	1.20019427318128	0.0483754241507972	6.19556773073975	1.1724118423417	5.02315588839805	1.29058185489129	0.0520186156747801	6
pn1	30	12.17	12.5	34.608	7.28397842700953	1.50754125214137	5.77643717486816	2.31180098930631	0.0667996124972927	10.0700861295953	1.55661920080463	8.51346692879071	2.18733524991565	0.0632031683401424	9
pn1	30	12.418	12.5	34.587	6.23659018382381	1.50754125214137	4.72904893168244	1.89262337108184	0.0547206572146135	6.51806855698762	1.55661920080463	4.96144935618299	1.27472781162161	0.0368556917807735	8
pn1	30	9.72	9.5	23.856	5.31340911223388	1.16288190018217	4.15052721205171	1.66109188492696	0.069629941521083	5.12165690483608	1.1724118423417	3.94924506249438	1.01466570646282	0.0425329353815737	9
pn1	30	7.074	7.5	17.376	3.06563703785799	0.925527799130618	2.14010923872737	0.856497959821822	0.049292009658254	4.53035434511579	0.897798908113069	3.63255543700272	0.933299749806795	0.0537120021758054	7
pn1	30	10.922	10.5	29.747	5.78806050180805	1.28789880222024	4.50016169958782	1.80101989413274	0.0605445891731179	5.1549729803089	1.26924799301255	3.88572498729635	0.998345715944259	0.0335612235164642	8
pn1	30	7.825	7.5	19.504	2.47707056206545	0.925527799130618	1.55154276293483	0.620946439080011	0.0318368764909768	3.57436276453059	0.897798908113069	2.67656385641752	0.68768018020877	0.0352584177711634	2
pn1	30	9.9	9.5	25.678	4.04751509089704	1.16288190018217	2.88463319071487	1.15446557492122	0.0449593260737291	6.01408542965473	1.1724118423417	4.84167358731303	1.2439542426953	0.0484443586998716	6
pn1	30	7.881	7.5	18.919	2.2225828573414	0.925527799130618	1.29705505821078	0.519097339066078	0.0274378846168443	3.44346010586474	0.897798908113069	2.54566119775167	0.654047818445647	0.0345709508137664	1
pn1	30	7.348	7.5	18.77	3.78858699127455	0.925527799130618	2.86305919214393	1.14583139614808	0.0610458921762429	4.6034500078468	0.897798908113069	3.70565109973373	0.952079962503316	0.0507234929410398	9
pn1	30	9.766	9.5	27.946	3.90866923355542	1.16288190018217	2.74578733337325	1.09889776025511	0.0393221842215385	4.72453535772085	1.1724118423417	3.55212351537915	0.912634657799363	0.0326570764259416	4
pn1	30	9.853	9.5	21.398	3.281778315565	1.16288190018217	2.11889641538283	0.848008327803101	0.0396302611366997	0.806360715756729	1.1724118423417	-0.366051126584967	-0.0940482343031036	-0.00439518806912345	4
pn1	30	8.805	8.5	21.89	3.35025916297262	1.03493141264636	2.31532775032625	0.926622556731043	0.0423308614312948	7.45632942699673	1.07924362512937	6.37708580186736	1.63844232706057	0.0748488957085689	5
pn1	30	10.591	10.5	31.01	4.43638047323	1.28789880222024	3.14848167100976	1.26006097210246	0.0406340203838264	5.61844018986345	1.26924799301255	4.34919219685089	1.11742272336299	0.0360342703438564	5
pn1	30	10.138	10.5	26.026	7.79235840966872	1.28789880222024	6.50445960744849	2.60316449399375	0.100021689617834	9.09680115546353	1.26924799301255	7.82755316245098	2.01110582751154	0.0772729511838752	10
pn1	30	10.352	10.5	27.552	9.08719237971368	1.28789880222024	7.79929357749344	3.12137292634039	0.113290248487964	10.4899082172065	1.26924799301255	9.22066022419394	2.36903194721629	0.0859840282816597	10
pn1	30	8.827	8.5	21.881	2.65378377898589	1.03493141264636	1.61885236633953	0.647884567727512	0.0296094587874189	3.1705815902639	1.07924362512937	2.09133796513453	0.53732014100575	0.0245564709568004	2
pn1	30	12.585	12.5	39.249	5.29898599371614	1.50754125214137	3.79144474157477	1.51738267709504	0.0386604162423256	8.07163013017524	1.55661920080463	6.51501092937061	1.67387894715441	0.0426476839449261	4
pn1	30	6.094	6.5	14.278	2.70007613003162	0.807251771315982	1.89282435871563	0.757531518580353	0.0530558564631148	4.21558812513345	0.77933917416926	3.43624895096419	0.882863411674436	0.0618338290849164	7
pn1	30	10.844	10.5	26.378	5.50384936300195	1.28789880222024	4.21595056078171	1.68727511132398	0.0639652404020009	7.1105461133825	1.26924799301255	5.84129812036995	1.50078427400036	0.0568953019182787	9
pn1	30	7.584	7.5	20.508	3.72874307064773	0.925527799130618	2.80321527151711	1.12188112529411	0.0547045604297887	4.59104026430597	0.897798908113069	3.69324135619291	0.948891570545456	0.0462693373583702	8
pn1	30	9.429	9.5	23.648	3.89149159119679	1.16288190018217	2.72860969101462	1.09202305714722	0.0461782415911375	4.4643096469289	1.1724118423417	3.2918978045872	0.845775777050714	0.0357652138468671	6
pn1	30	9.083	9.5	23.377	3.82449887576029	1.16288190018217	2.66161697557812	1.06521175095034	0.0455666574389503	4.93503451061623	1.1724118423417	3.76262266827453	0.966717468134641	0.0413533587772016	6
pn1	30	6.959	6.5	18.063	2.65798504754725	0.807251771315982	1.85073327623126	0.740686151240136	0.0410057106372217	4.0176258069955	0.77933917416926	3.23828663282624	0.832001646398315	0.0460610998393575	5
pn1	30	10.182	10.5	28.789	5.58493541085916	1.28789880222024	4.29703660863892	1.71972674197112	0.0597355497575852	6.11396224360792	1.26924799301255	4.84471425059537	1.24473546966619	0.0432364955248947	8
pn1	30	9.335	9.5	23.415	3.1116117137906	1.16288190018217	1.94872981360844	0.779905567153252	0.0333079464938395	3.59489112269949	1.1724118423417	2.42247928035779	0.622399119704991	0.0265812137392693	3
pn1	30	6.218	6.5	15.808	2.08573364139055	0.807251771315982	1.27848187007457	0.511664121425508	0.0323674165881521	3.2807235495667	0.77933917416926	2.50138437539744	0.642671929504076	0.0406548538400858	2
pn1	30	9.109	9.5	20.682	2.60732151511668	1.16288190018217	1.44443961493451	0.578082445928279	0.0279509934207658	4.08869827454941	1.1724118423417	2.91628643220771	0.749271262268796	0.0362281821037035	2
pn1	30	10.965	10.5	28.751	5.5360275982395	1.28789880222024	4.24812879601926	1.70015323564254	0.0591337078933789	6.78913093162839	1.26924799301255	5.51988293861584	1.41820419671935	0.0493271258989027	8
pn1	30	7.829	7.5	19.826	3.03971654939508	0.925527799130618	2.11418875026446	0.84612426249632	0.04267750743954	4.921667380609	0.897798908113069	4.02386847249594	1.03383843791648	0.0521455885159124	5
pn1	30	6.695	6.5	15.927	2.96959148056219	0.807251771315982	2.16233970924621	0.865394866718306	0.0543350829860179	3.88240423473549	0.77933917416926	3.10306506056623	0.797259641287204	0.0500571131592392	8
pn1	30	8.07	8.5	20.084	3.02336956586659	1.03493141264636	1.98843815322023	0.795797331578154	0.0396234480969007	6.4489683095654	1.07924362512937	5.36972468443603	1.37962456222021	0.0686927186925019	4
pn1	30	7.909	7.5	18.491	3.85768721124772	0.925527799130618	2.9321594121171	1.17348615150321	0.0634625575416803	6.11384426810044	0.897798908113069	5.21604535998737	1.34014027146517	0.0724752729146705	9
pn1	30	10.885	10.5	26.289	5.51452444271021	1.28789880222024	4.22662564048997	1.69154740912337	0.0643443040482089	7.83906942976208	1.26924799301255	6.56982143674952	1.6879612189079	0.0642078899504699	9
pn1	30	7.146	7.5	18.635	2.94349739212333	0.925527799130618	2.01796959299271	0.807616175896013	0.0433386732436819	3.36395454994942	0.897798908113069	2.46615564183635	0.633620734336162	0.0340016492801804	5
pn1	30	8.886	8.5	23.063	3.91896120845635	1.03493141264636	2.88402979580998	1.15422408888132	0.0500465719499337	7.1301606399432	1.07924362512937	6.05091701481383	1.55464092261373	0.0674084430739162	7
pn1	30	9.681	9.5	23.979	3.79564530584857	1.16288190018217	2.6327634056664	1.05366419846295	0.0439411234189478	6.70423678834753	1.1724118423417	5.53182494600583	1.42127241486566	0.0592715465559722	6
pn1	30	7.17	7.5	17.507	4.1089399713558	0.925527799130618	3.18341217222518	1.27404058701424	0.072773209973967	4.37425686916084	0.897798908113069	3.47645796104777	0.89319417185189	0.0510192592592614	9
pn1	30	8.529	8.5	22.364	2.90619136353032	1.03493141264636	1.87125995088395	0.748901178138673	0.0334869065524358	3.37917452076165	1.07924362512937	2.29993089563228	0.590913192294638	0.0264225179884921	3
pn1	30	10.896	10.5	27.725	4.61690505960106	1.28789880222024	3.32900625738082	1.33230912519974	0.0480544319278537	5.09940398212096	1.26924799301255	3.8301559891084	0.984068567802891	0.0354939068639456	6
pn1	30	6.645	6.5	18.821	2.1710326683158	0.807251771315982	1.36378089699982	0.545801837956141	0.0289996194652857	2.72923611013877	0.77933917416926	1.94989693596951	0.500980192608143	0.0266181495461528	2
pn1	30	10.256	10.5	26.916	3.97924090355149	1.28789880222024	2.69134210133125	1.07710811077268	0.0400173915430479	4.91074894884935	1.26924799301255	3.6415009558368	0.935598090639997	0.034759923117848	4
pn1	30	6.247	6.5	14.876	1.90109920574386	0.807251771315982	1.09384743442788	0.437771156252253	0.0294280153436578	3.94992006252355	0.77933917416926	3.17058088835429	0.814606246528441	0.0547597638161093	2
pn1	30	10.075	10.5	24.856	3.48783390557502	1.28789880222024	2.19993510335479	0.880441004443426	0.0354216689911259	5.66384920152222	1.26924799301255	4.39460120850967	1.12908950173845	0.0454252293908293	3
pn1	30	6.683	6.5	16.533	2.57144275976485	0.807251771315982	1.76419098844886	0.706050866469337	0.0427055505031959	4.66543083174939	0.77933917416926	3.88609165758013	0.998439923256453	0.0603907290423065	5
pn1	30	10.45	10.5	25.021	5.10426535941875	1.28789880222024	3.81636655719852	1.52735669330436	0.0610429916192145	7.59780483150086	1.26924799301255	6.3285568384883	1.62597395041346	0.0649843711447769	8
pn1	30	10.278	10.5	25.115	7.46322797672639	1.28789880222024	6.17532917450615	2.47144245886155	0.0984050351925762	9.28815385523029	1.26924799301255	8.01890586221773	2.06026940668172	0.08203342252366	10
pn1	30	6.338	6.5	15.664	2.7439785848528	0.807251771315982	1.93672681353681	0.775101819341201	0.0494830068527324	4.92296629623342	0.77933917416926	4.14362712206416	1.06460760844053	0.0679652456869596	7
pn1	30	10.812	10.5	27.395	6.5596132146688	1.28789880222024	5.27171441244856	2.10980475076613	0.0770142270766974	9.99723788544135	1.26924799301255	8.7279898924288	2.24245188385653	0.0818562469011327	10
pn1	30	6.336	6.5	14.681	2.02483439420558	0.807251771315982	1.2175826228896	0.487291495942321	0.033191982558567	2.15466266333892	0.77933917416926	1.37532348916966	0.353357048668902	0.0240690040643622	3
pn1	30	10.506	10.5	26.327	4.84053029013353	1.28789880222024	3.5526314879133	1.42180668459986	0.0540056476089134	6.96059216959128	1.26924799301255	5.69134417657872	1.462257132254	0.0555421100867551	7
pn1	30	10.183	10.5	29.306	4.36395101696671	1.28789880222024	3.07605221474647	1.2310738155602	0.0420075689469803	6.91076510188592	1.26924799301255	5.64151710887336	1.44945523820737	0.0494593338636242	5
pn1	30	6.629	6.5	16.774	2.65640045580109	0.807251771315982	1.84914868448511	0.740051978192718	0.0441189923806318	3.67749539984855	0.77933917416926	2.89815622567929	0.744613131784521	0.0443909104438131	6
pn1	30	6.344	6.5	15.944	3.36525935537431	0.807251771315982	2.55800758405832	1.02374600198331	0.0642088561203785	4.93410361440054	0.77933917416926	4.15476444023128	1.06746908060226	0.0669511465505681	9
pn1	30	9.614	9.5	27.806	4.57752312274415	1.16288190018217	3.41464122256198	1.36658128833974	0.0491469930353068	7.43209664518568	1.1724118423417	6.25968480284398	1.60827889943619	0.0578392756756164	7
pn1	30	8.46	8.5	22.038	3.29287004350129	1.03493141264636	2.25793863085492	0.903654727400802	0.0410043891188312	4.33162069213464	1.07924362512937	3.25237706700527	0.835621852317269	0.0379173179198325	5
pn1	30	10.499	10.5	28.255	2.93571025041296	1.28789880222024	1.64781144819272	0.659474347387694	0.0233400936962553	4.64485186316343	1.26924799301255	3.37560387015088	0.867282083396958	0.0306948180285598	1
pn1	30	7.097	7.5	19.22	2.97714340404088	0.925527799130618	2.05161560491026	0.821081722440105	0.0427201728636891	4.34985386059762	0.897798908113069	3.45205495248455	0.886924392303699	0.0461459101094537	5
pn1	30	10.472	10.5	25.136	6.68460447925914	1.28789880222024	5.3967056770389	2.15982778752515	0.0859256758245205	7.17962109205904	1.26924799301255	5.91037309904648	1.51853146642033	0.060412614036455	10
pn1	30	7.189	7.5	19.563	2.03440972200189	0.925527799130618	1.10888192287127	0.443788142883455	0.0226850760559963	3.16892524768476	0.897798908113069	2.27112633957169	0.583512538559034	0.0298273546265416	1
pn1	30	10.261	10.5	26.941	4.41288381108	1.28789880222024	3.12498500885977	1.25065731978887	0.0464220823202133	5.21755848566048	1.26924799301255	3.94831049264793	1.01442559070437	0.0376535982593211	6
pn1	30	8.121	8.5	19.326	3.10776856854295	1.03493141264636	2.07283715589658	0.829574847368086	0.0429253258495336	5.51495142202145	1.07924362512937	4.43570779689208	1.13965087356555	0.0589698268428825	5
pn1	30	6.601	6.5	15.829	2.80112294368664	0.807251771315982	1.99387117237066	0.797971692463013	0.0504120091264775	4.83228996749849	0.77933917416926	4.05295079332923	1.0413104567826	0.0657849805283088	7
pn1	30	7.05	7.5	16.126	2.61648517993604	0.925527799130618	1.69095738080543	0.676741878684071	0.0419658860649926	4.45053416961578	0.897798908113069	3.55273526150271	0.912791831588991	0.0566037350607088	5
pn1	30	10.944	10.5	32.904	5.75196700780169	1.28789880222024	4.46406820558145	1.78657483524515	0.0542965850730959	7.57102420898981	1.26924799301255	6.30177621597726	1.61909329883837	0.0492065797118395	8
pn1	30	10.276	10.5	24.339	4.00691729134958	1.28789880222024	2.71901848912935	1.08818454054334	0.044709500823507	5.6437582515399	1.26924799301255	4.37451025852734	1.12392760430369	0.0461780518634165	6
pn1	30	11.195	11.5	28.183	4.72825362532534	1.4317662021644	3.29648742316093	1.31929468899195	0.0468117194405121	6.09834876586425	1.42958006225227	4.66876870361198	1.19953039631576	0.0425621969384297	6
pn1	30	10.169	10.5	24.377	3.12678192949227	1.28789880222024	1.83888312727203	0.735943576317557	0.0301900798423742	4.1908249913656	1.26924799301255	2.92157699835305	0.750630548904722	0.0307925728721632	2
pn1	30	6.984	6.5	17.969	2.14679103565408	0.807251771315982	1.3395392643381	0.53610003930877	0.0298347175306789	4.18330896157342	0.77933917416926	3.40396978740416	0.874570039199601	0.0486710467582838	2
pn1	30	10.05	10.5	25.683	7.78194593254918	1.28789880222024	6.49404713032894	2.59899729297045	0.101195237821534	9.56287290542882	1.26924799301255	8.29362491241627	2.13085201037875	0.082967410753368	10
pn1	30	8.176	8.5	20.627	3.7818455370496	1.03493141264636	2.74691412440324	1.09934871584227	0.0532965877656602	3.67428400845004	1.07924362512937	2.59504038332067	0.666734639703146	0.0323233935959251	7
pn1	30	12.147	12.5	30.196	7.71277992383323	1.50754125214137	6.20523867169186	2.48341260639201	0.0822430986353161	10.3510861221569	1.55661920080463	8.79446692135229	2.25953159414263	0.0748288380627443	10
pn1	30	6.915	6.5	18.444	2.68022451499428	0.807251771315982	1.8729727436783	0.749586658817606	0.0406412198448062	5.73367396550557	0.77933917416926	4.95433479133631	1.2728998913857	0.0690143077090488	5
pn1	30	9.447	9.5	23.407	5.04757900844447	1.16288190018217	3.8846971082623	1.55470341772411	0.0664204476320807	8.22556386494982	1.1724118423417	7.05315202260813	1.81214165405303	0.0774187915603467	9
pn1	30	7.474	7.5	20.716	3.04508984910425	0.925527799130618	2.11956204997363	0.848274722928496	0.0409478047368457	4.37610723049297	0.897798908113069	3.4783083223799	0.893669578710305	0.0431390991847029	5
pn1	30	9.367	9.5	25.127	3.26987588361245	1.16288190018217	2.10699398343028	0.843244828585492	0.0335593118392762	7.0006890199898	1.1724118423417	5.82827717764811	1.4974388487769	0.0595948123045689	3
pn1	30	8.402	8.5	19.652	3.71862269333658	1.03493141264636	2.68369128069022	1.07404615853612	0.054653274910244	5.05663854433939	1.07924362512937	3.97739491921002	1.02189815058802	0.0519997023502961	8
pn1	30	10.156	10.5	24.89	6.30192468875099	1.28789880222024	5.01402588653076	2.00667464286129	0.0806217212881193	8.50332393394334	1.26924799301255	7.23407594093079	1.85862580292095	0.0746735959389696	10
pn1	30	12.329	12.5	30.463	10.2619899966449	1.50754125214137	8.75444874450353	3.50363773649742	0.115012892246247	11.5572424053746	1.55661920080463	10.0006232045699	2.56942510488936	0.0843457671565297	10
pn1	30	10.676	10.5	28.115	5.64380592323643	1.28789880222024	4.35590712101619	1.74328744290748	0.062005599961141	5.4643601114946	1.26924799301255	4.19511211848205	1.07783546830639	0.0383366696890055	9
pn1	30	7.852	7.5	19.457	3.62980838773189	0.925527799130618	2.70428058860128	1.08228625203268	0.0556245182727386	3.56823828419893	0.897798908113069	2.67043937608586	0.686106638920727	0.0352627146487499	8
pn1	30	12.18	12.5	33.506	5.4004551865665	1.50754125214137	3.89291393442513	1.55799189231098	0.0464988925061475	5.6343011408784	1.55661920080463	4.07768194007376	1.04766454372481	0.0312679682362803	6
pn1	30	5.619	5.5	14.036	2.01906322726968	0.671712578539023	1.34735064873065	0.539226251127558	0.0384173732635764	3.0188572663724	0.687819368869139	2.33103789750326	0.598905405370781	0.042669236632287	4
pn1	30	8.483	8.5	21.445	3.29091008030128	1.03493141264636	2.25597866765492	0.902870326094665	0.0421016706036216	4.4686642758714	1.07924362512937	3.38942065074203	0.870831980457716	0.0406076931899145	5
pn1	30	6.407	6.5	14.833	2.15654515582082	0.807251771315982	1.34929338450484	0.540003757806635	0.0364055658199039	5.23641766633179	0.77933917416926	4.45707849216253	1.14514157147643	0.0772022902633606	3
pn1	30	9.453	9.5	25.568	4.21240097225101	1.16288190018217	3.04951907206884	1.22045492650547	0.0477336876762153	4.41345904917174	1.1724118423417	3.24104720683004	0.832710911011549	0.0325684805620912	6
pn1	30	7.403	7.5	20.152	4.28479917748052	0.925527799130618	3.35927137834991	1.34442159772904	0.0667140530830211	5.59808962448529	0.897798908113069	4.70029071637222	1.20762923668661	0.0599260240515389	9
pn1	30	6.363	6.5	16.613	2.16871282798801	0.807251771315982	1.36146105667202	0.544873409410573	0.0327980141702627	3.45635112238445	0.77933917416926	2.67701194821519	0.687795306865447	0.0414010297276499	3
pn1	30	7.118	7.5	19.177	2.16273765242552	0.925527799130618	1.2372098532949	0.495146554223875	0.0258198130168366	3.2882776647916	0.897798908113069	2.39047875667853	0.614177337199125	0.0320267683787414	1
pn1	30	7.042	7.5	16.893	4.98554353830018	0.925527799130618	4.06001573916956	1.62486808360823	0.0961858807558298	7.36198792686313	0.897798908113069	6.46418901875007	1.66082145160081	0.0983141805245254	10
pn1	30	10.598	10.5	27.857	5.29132316566288	1.28789880222024	4.00342436344265	1.60221952110661	0.0575158675057117	5.90231524061972	1.26924799301255	4.63306724760716	1.19035774622552	0.0427310100235316	8
pn1	30	12.41	12.5	34.477	6.4613698383154	1.50754125214137	4.95382858617402	1.98258294510619	0.0575045086610258	5.57801690592122	1.55661920080463	4.02139770511658	1.03320363230457	0.0299679099777988	8
pn1	30	9.271	9.5	22.508	3.36412792433223	1.16288190018217	2.20124602415006	0.88096565102049	0.0391401124498174	5.15469298218747	1.1724118423417	3.98228113984577	1.0231535501479	0.0454573285119911	4
pn1	30	9.975	9.5	24.441	4.29519036025889	1.16288190018217	3.13230846007672	1.25358825476764	0.0512903831581212	6.0662032750628	1.1724118423417	4.89379143272111	1.25734469823642	0.0514440775024106	7
pn1	30	10.318	10.5	26.475	4.84916723072389	1.28789880222024	3.56126842850365	1.42526329413216	0.0538343076159456	4.79679175534428	1.26924799301255	3.52754376233173	0.906319467909681	0.0342330299493742	7
pn1	30	7.988	7.5	20.004	4.72348390004533	0.925527799130618	3.79795610091471	1.51998860294658	0.075984233300669	5.36628651242595	0.897798908113069	4.46848760431288	1.14807287471463	0.057392165302671	10
pn1	30	7.856	7.5	20.656	3.70848879646642	0.925527799130618	2.7829609973358	1.11377511640445	0.053920174109433	5.62447757871014	0.897798908113069	4.72667867059707	1.21440900137378	0.0587920701672045	7
pn1	30	9.447	9.5	26.717	4.1816423321394	1.16288190018217	3.01876043195723	1.2081449415637	0.0452200824031028	6.29038711280843	1.1724118423417	5.11797527046674	1.31494346673625	0.0492174820053243	6
pn1	30	7.562	7.5	22.14	3.78367861801438	0.925527799130618	2.85815081888376	1.14386700498183	0.0516651763767762	5.62918839487093	0.897798908113069	4.73138948675786	1.21561933487605	0.054906022352125	7
pn1	30	7.137	7.5	18.58	2.1393524748516	0.925527799130618	1.21382467572098	0.485787519404679	0.0261457222499827	3.42106229806881	0.897798908113069	2.52326338995574	0.648293228109811	0.0348919929014968	1
pn1	30	7.395	7.5	22.114	3.15736915153837	0.925527799130618	2.23184135240775	0.893210276555761	0.0403911674303953	4.09257917832019	0.897798908113069	3.19478027020712	0.820823708978886	0.0371178307397525	5
pn1	30	8.692	8.5	22.097	2.92491367419778	1.03493141264636	1.88998226155142	0.756394076444823	0.0342306230006255	3.72002510539218	1.07924362512937	2.64078148026281	0.678486739587742	0.0307049255368485	3
pn1	30	8.668	8.5	21.801	4.37624304421968	1.03493141264636	3.34131163157332	1.33723388684274	0.0613381903051578	5.37842358687548	1.07924362512937	4.29917996174611	1.10457325490475	0.0506661737949978	9
pn1	30	9.01	9.5	22.203	3.53588647834814	1.16288190018217	2.37300457816597	0.949705530478257	0.0427737481636832	5.69793236391778	1.1724118423417	4.52552052157608	1.1627261424584	0.0523679747087512	5
pn1	30	8.559	8.5	23.089	3.49690755968376	1.03493141264636	2.4619761470374	0.985313043329255	0.0426745655216447	5.25760534551017	1.07924362512937	4.1783617203808	1.0735318471702	0.0464953807947595	5
pn1	30	10.072	10.5	28.772	4.40193506732564	1.28789880222024	3.11403626510541	1.2462754982825	0.0433155671584354	6.51721284714079	1.26924799301255	5.24796485412823	1.34834123533544	0.0468629652208899	5
pn1	30	11.928	11.5	31.387	5.98146156362096	1.4317662021644	4.54969536145656	1.8208438730051	0.058012676362988	6.00711172986114	1.42958006225227	4.57753166760887	1.17608918410261	0.0374705828560427	8
pn1	30	7.46	7.5	19.995	2.68292717012865	0.925527799130618	1.75739937099803	0.703332777885229	0.0351754327524495	3.74519319542213	0.897798908113069	2.84739428730907	0.731571044691219	0.0365876991593508	3
pn1	30	8.503	8.5	19.724	2.37627926669498	1.03493141264636	1.34134785404861	0.536823859088237	0.0272167845816384	3.74617594179131	1.07924362512937	2.66693231666194	0.685205582422163	0.0347396867989334	1
pn1	30	7.623	7.5	19.715	3.87812244590034	0.925527799130618	2.95259464676972	1.18166458299247	0.0599373361903355	5.50294369948439	0.897798908113069	4.60514479137132	1.1831837273094	0.0600143914435406	8
pn1	30	8.876	8.5	23.089	4.12320636517963	1.03493141264636	3.08827495253326	1.23596550510034	0.0535304909307608	7.21273935664388	1.07924362512937	6.13349573151451	1.57585758316377	0.0682514436815702	7
pn1	30	7.472	7.5	21.36	2.37485275297959	0.925527799130618	1.44932495384897	0.580037618466929	0.0271553192166165	3.2186054248533	0.897798908113069	2.32080651674023	0.596276692534347	0.027915575493181	1
pn1	30	8.481	8.5	22.207	3.61405292288689	1.03493141264636	2.57912151024052	1.03219605414497	0.0464806616897811	4.32654154663101	1.07924362512937	3.24729792150164	0.83431688524657	0.0375699952828644	6
pn1	30	9.934	9.5	25.318	4.26209467310801	1.16288190018217	3.09921277292584	1.24034295494337	0.048990558296207	5.54670293187459	1.1724118423417	4.37429108953289	1.12387129398132	0.0443902083095554	7
pn1	30	8.618	8.5	23.771	3.98765736071044	1.03493141264636	2.95272594806408	1.18171713138051	0.0497125544310509	5.12636695527731	1.07924362512937	4.04712333014794	1.03981322707106	0.0437429316003137	7
pn1	30	8.358	8.5	20.75	3.11719232261115	1.03493141264636	2.08226090996478	0.833346349302295	0.0401612698458937	4.53379530653286	1.07924362512937	3.45455168140349	0.887565868123075	0.0427742587047265	5
pn1	30	8.51	8.5	24.038	2.60099190339296	1.03493141264636	1.5660604907466	0.626756611769804	0.0260735756622765	3.57136971259701	1.07924362512937	2.49212608746764	0.640293230002202	0.0266367097929196	1
pn1	30	10.246	10.5	26.878	3.72421277551513	1.28789880222024	2.43631397329489	0.975042726722371	0.0362766101169124	4.69244417831436	1.26924799301255	3.4231961853018	0.879509810294288	0.0327222937083967	3
pn1	30	7.329	7.5	18.889	2.54157171529833	0.925527799130618	1.61604391616771	0.646760591530926	0.0342400651983126	3.08019623496418	0.897798908113069	2.18239732685112	0.560715703986554	0.0296847744182622	3
pn1	30	7.568	7.5	20.762	3.8845092430111	0.925527799130618	2.95898144388048	1.18422065751248	0.0570378892935401	4.08818777660708	0.897798908113069	3.19038886849401	0.819695441512298	0.0394805626390664	8
pn1	30	10.726	10.5	27.077	5.79981994957867	1.28789880222024	4.51192114735844	1.80572616932744	0.0666885611156124	7.29224429269098	1.26924799301255	6.02299629967843	1.54746735103245	0.057150620490913	9
pn1	30	7.648	7.5	21.483	5.37625792402034	0.925527799130618	4.45073012488972	1.78123677179788	0.082913781678438	5.41745940519487	0.897798908113069	4.51966049708181	1.16122054688272	0.0540529975740223	10
pn1	30	11.886	11.5	30.255	4.52189124213531	1.4317662021644	3.09012503997091	1.23670593277906	0.0408760843754439	6.84032530100801	1.42958006225227	5.41074523875574	1.3901638296168	0.0459482343287655	5
pn1	30	9.494	9.5	24.309	5.30659666306212	1.16288190018217	4.14371476287995	1.65836545923269	0.0682202253993455	4.89210750600616	1.1724118423417	3.71969566366446	0.955688383139977	0.0393141792397868	9
pn1	30	7.204	7.5	17.296	3.99549162063877	0.925527799130618	3.06996382150815	1.22863716592903	0.0710359138488108	5.86124361098179	0.897798908113069	4.96344470286872	1.27524046905929	0.0737303693951951	9
pn1	30	7.509	7.5	19.258	5.42406743473183	0.925527799130618	4.49853963560121	1.8003707242352	0.0934869002095336	5.76842494475151	0.897798908113069	4.87062603663844	1.25139289412962	0.0649804182225371	10
pn1	30	9.258	9.5	23.152	3.26860921555148	1.16288190018217	2.10572731536931	0.842737892495333	0.0364002199591972	4.88886595984187	1.1724118423417	3.71645411750018	0.954855544033574	0.0412428966842421	3
pn1	30	10.406	10.5	24.899	6.31388148894038	1.28789880222024	5.02598268672015	2.01145990091396	0.0807847664931908	9.43698556407133	1.26924799301255	8.16773757105877	2.09850821653159	0.0842808231869389	10
pn1	30	8.868	8.5	23.203	3.67393452980234	1.03493141264636	2.63900311715598	1.05616140751377	0.0455183126110317	5.67456774401222	1.07924362512937	4.59532411888285	1.18066053631194	0.0508839605357903	6
pn1	30	11.378	11.5	30.747	4.61674943967193	1.4317662021644	3.18498323750753	1.27466934660498	0.0414567062349166	7.50094522611043	1.42958006225227	6.07136516385815	1.55989459395283	0.0507332290614639	5
pn1	30	7.383	7.5	23.004	3.49989886223658	0.925527799130618	2.57437106310597	1.03029486695071	0.0447876398431015	3.91616048957046	0.897798908113069	3.01836158145739	0.775497072971035	0.0337114011898381	6
pn1	30	10.305	10.5	26.31	2.95418494186407	1.28789880222024	1.66628613964383	0.666868145447096	0.0253465657714594	5.27810464279839	1.26924799301255	4.00885664978583	1.02998150286829	0.0391479096491177	1
pn1	30	8.792	8.5	21.894	2.82635700036172	1.03493141264636	1.79142558771536	0.716950487052345	0.032746436788725	3.34088947224566	1.07924362512937	2.26164584711629	0.581076748826401	0.0265404562357907	3
pn1	30	10.061	10.5	25.356	3.79481780940762	1.28789880222024	2.50691900718739	1.00329972706037	0.0395685331700729	4.201091522303	1.26924799301255	2.93184352929045	0.753268292752389	0.0297076941454642	4
pn1	30	10.071	10.5	27.064	3.86320611895517	1.28789880222024	2.57530731673494	1.03066956713357	0.0380826768819674	4.88399281113301	1.26924799301255	3.61474481812045	0.928723729857478	0.0343158339438915	4
pn1	30	6.731	6.5	18.957	2.08467667149479	0.807251771315982	1.27742490017881	0.511241109112431	0.0269684606800881	2.20284097273513	0.77933917416926	1.42350179856587	0.36573533301594	0.01929289091185	1
pn1	30	10.227	10.5	26.238	3.80273615574543	1.28789880222024	2.51483735352519	1.00646874636124	0.0383592021633218	6.99552063169385	1.26924799301255	5.72627263868129	1.47123117972741	0.0560725352438225	4
pn1	30	7.204	7.5	16.126	5.07734733740536	0.925527799130618	4.15181953827475	1.6616090897282	0.103039134920513	5.00419424715619	0.897798908113069	4.10639533904312	1.05504177678813	0.0654248900401917	10
pn1	30	8.674	8.5	22.199	2.41878143215478	1.03493141264636	1.38385001950842	0.553833746876012	0.0249485898858513	4.36027036318152	1.07924362512937	3.28102673805215	0.842982711988597	0.0379739047699715	1
pn1	30	9.111	9.5	21.898	5.2257474767742	1.16288190018217	4.06286557659203	1.62600862349003	0.0742537502735423	7.49652778993206	1.1724118423417	6.32411594759036	1.62483296786389	0.074200062465243	9
pn1	30	9.105	9.5	25.013	3.37546540719431	1.16288190018217	2.21258350701214	0.885503050684564	0.0354017131365516	4.4552561980988	1.1724118423417	3.2828443557571	0.843449706141527	0.033720453609784	3
pn1	30	11.204	11.5	28.132	4.00912125566129	1.4317662021644	2.57735505349689	1.03148909649549	0.0366660421049157	5.52101107142982	1.42958006225227	4.09143100917755	1.0511970439102	0.0373665947643323	4
pn1	30	9.004	9.5	22.055	3.89254932061834	1.16288190018217	2.72966742043617	1.09244637343183	0.049532821284599	5.03585729816799	1.1724118423417	3.86344545582629	0.992621513930712	0.0450066431163324	7
pn1	30	13.433	13.5	34.896	6.83435251451956	1.5483885213862	5.28596399313336	2.11550760768763	0.0606232120497372	10.1631506647321	1.63567244434896	8.52747822038313	2.19093512200692	0.062784706614137	8
pn1	30	11.449	11.5	30.272	8.55585501202333	1.4317662021644	7.12408880985893	2.85114769882592	0.0941843188037104	8.98625407581586	1.42958006225227	7.55667401356359	1.94150979621378	0.0641354980250324	10
pn1	30	7.617	7.5	20.881	3.37926735852515	0.925527799130618	2.45373955939453	0.982016659955758	0.0470291968754254	3.7352693422221	0.897798908113069	2.83747043410903	0.729021343834801	0.0349131432323548	6
pn1	30	11.079	11.5	27.052	4.22929370958188	1.4317662021644	2.79752750741748	1.11960481235684	0.0413871363432219	5.74442982770872	1.42958006225227	4.31484976545645	1.10859924270755	0.0409803061772716	5
pn1	30	7.595	7.5	19.889	3.31133969446308	0.925527799130618	2.38581189533246	0.954831175854383	0.0480080032105376	4.31961891303993	0.897798908113069	3.42182000492686	0.879156233088957	0.0442031390763215	6
pn1	30	11.301	11.5	26.81	3.56514498598119	1.4317662021644	2.13337878381679	0.853804349236311	0.0318464882221675	5.04810600359144	1.42958006225227	3.61852594133917	0.929695200607263	0.0346771801793086	2
pn1	30	7.25	7.5	18.508	6.27139019160412	0.925527799130618	5.3458623924735	2.1394796815907	0.11559756222124	6.0884219044802	0.897798908113069	5.19062299636713	1.33360859259124	0.0720557916896065	10
pn1	30	9.626	9.5	26.598	6.33978149782614	1.16288190018217	5.17689959764398	2.07185869924153	0.0778952815716043	10.8964554257867	1.1724118423417	9.72404358344505	2.49836447121862	0.0939305388081293	10
pn1	30	7.757	7.5	22.483	3.61897931762256	0.925527799130618	2.69345151849194	1.07795232538652	0.0479452175148564	3.06492691170276	0.897798908113069	2.16712800358969	0.556792610223293	0.0247650496029575	6
pn1	30	11.611	11.5	31.832	5.28273171376243	1.4317662021644	3.85096551159803	1.54120361911492	0.0484168013041884	7.53496310179724	1.42958006225227	6.10538303954497	1.56863468764667	0.0492785463573344	6
pn1	30	10.367	10.5	26.094	5.45454286839153	1.28789880222024	4.16664406617129	1.66754204757397	0.0639051907554982	7.08881641413965	1.26924799301255	5.81956842112709	1.49520133845582	0.0573005801508324	9
pn1	30	9.375	9.5	29.077	3.43372966608781	1.16288190018217	2.27084776590565	0.908821121542711	0.0312556701703309	3.27504212916128	1.1724118423417	2.10263028681959	0.540221437678624	0.0185789950021881	2
pn1	30	9.411	9.5	23.08	3.42450273967511	1.16288190018217	2.26162083949294	0.905128392449777	0.0392170014059695	5.38333212276716	1.1724118423417	4.21092028042547	1.08189700400559	0.0468759533797914	4
pn1	30	6.27	6.5	14.753	1.89789182500921	0.807251771315982	1.09064005369323	0.436487523152648	0.0295863568869144	3.48350145982612	0.77933917416926	2.70416228565686	0.694770948003189	0.0470935367723981	2
pn1	30	6.984	6.5	17.719	3.74984005940486	0.807251771315982	2.94258828808888	1.17765991554825	0.0664631139199871	5.50645333865399	0.77933917416926	4.72711416448473	1.21452089129354	0.0685434218236664	9
pn1	30	8.165	8.5	21.712	2.34772791899898	1.03493141264636	1.31279650635261	0.525397259637487	0.0241984736384252	4.02353973267782	1.07924362512937	2.94429610754845	0.756467690084155	0.0348409953060131	1
pn1	30	11.545	11.5	28.764	3.74450959695011	1.4317662021644	2.31274339478571	0.925588265953792	0.0321787048377761	5.38536173540349	1.42958006225227	3.95578167315122	1.01634513495233	0.0353339290415911	2
pn1	30	5.748	5.5	15.121	2.28628864897894	0.671712578539023	1.61457607043991	0.646173141671618	0.0427334926044321	3.55344460040815	0.687819368869139	2.86562523153901	0.736255057360435	0.048690897252856	5
pn1	30	9.12	9.5	22.945	3.17150942265276	1.16288190018217	2.00862752247059	0.803877364718567	0.0350349690441738	6.64274190466689	1.1724118423417	5.4703300623252	1.40547274971288	0.0612539877843923	3
pn1	30	5.817	5.5	13.392	1.47772177257106	0.671712578539023	0.806009194032041	0.322574762910977	0.0240871238732809	1.98401928679859	0.687819368869139	1.29619991792945	0.333028106544554	0.0248676901541632	1
pn1	30	8.276	8.5	19.461	1.72064299050326	1.03493141264636	0.685711577856893	0.274430181802252	0.0141015457480218	3.22005702860553	1.07924362512937	2.14081340347616	0.550031692151114	0.0282632800036542	1
pn1	30	6.869	6.5	17.753	2.17129339280439	0.807251771315982	1.3640416214884	0.545906183093534	0.0307500807240204	4.63299998278954	0.77933917416926	3.85366080862028	0.990107578782938	0.0557712825315686	2
pn1	30	8.399	8.5	18.775	2.71736368267651	1.03493141264636	1.68243227003014	0.673330024815048	0.0358631171672462	4.81947667151477	1.07924362512937	3.74023304638539	0.960964980975177	0.051183221356867	3
pn1	30	8.659	8.5	22.771	4.29975009737293	1.03493141264636	3.26481868472657	1.30662047154159	0.0573808998964292	6.91531568211174	1.07924362512937	5.83607205698237	1.49944155983214	0.0658487356651942	8
pn1	30	6.482	6.5	17.842	2.71380620198239	0.807251771315982	1.90655443066641	0.76302646173617	0.0427657472108603	4.24642782706581	0.77933917416926	3.46708865289655	0.890786948313241	0.0499264066984218	5
pn1	30	5.93	5.5	14.405	1.8801038829658	0.671712578539023	1.20839130442678	0.483613017587563	0.0335725801865716	2.42660324539664	0.687819368869139	1.7387838765275	0.446739653413303	0.0310128187027632	3
pn1	30	5.855	5.5	15.507	1.63383627727025	0.671712578539023	0.962123698731224	0.385053702001468	0.0248309603405861	2.49908525682088	0.687819368869139	1.81126588795175	0.465362202828146	0.0300098151046719	1
pn1	30	6.836	6.5	17.448	2.25837382532173	0.807251771315982	1.45112205400575	0.580756839986105	0.0332850091693091	3.64592655057483	0.77933917416926	2.86658737640557	0.736502257872254	0.042211271083921	3
pn1	30	7.208	7.5	18.478	4.00235591089793	0.925527799130618	3.07682811176731	1.23138433906216	0.0666405638630892	5.79095633414893	0.897798908113069	4.89315742603586	1.25718180511862	0.0680366817360439	9
pn1	30	6.845	6.5	18.978	3.0066624014	0.807251771315982	2.19941063008402	0.880231103809261	0.0463816579096459	2.66366613985161	0.77933917416926	1.88432696568235	0.484133529721604	0.0255102502751398	6
pn1	30	6.518	6.5	15.397	3.45269227690496	0.807251771315982	2.64544050558897	1.05873772930131	0.0687625985127821	3.52531213646552	0.77933917416926	2.74597296229626	0.705513218760935	0.0458214729337491	9
pn1	30	5.868	5.5	13.939	2.57872639111619	0.671712578539023	1.90701381257717	0.763210312009895	0.0547535915065568	4.94336645106921	0.687819368869139	4.25554708220007	1.09336281193425	0.0784391141354656	8
pn1	30	5.643	5.5	13.405	1.31827035346652	0.671712578539023	0.6465577749275	0.258760349757495	0.0193032711493842	1.57697572785656	0.687819368869139	0.889156358987418	0.228447830122257	0.0170419865812948	1
pn1	30	11.301	11.5	29.145	3.28882650773171	1.4317662021644	1.85706030556731	0.743218305963824	0.0255007138776402	5.0343817565636	1.42958006225227	3.60480169431133	0.926169077870939	0.0317779748797715	1
pn1	30	5.988	5.5	14.181	1.78139814874151	0.671712578539023	1.10968557020249	0.444109772399905	0.0313172394330375	3.06650598953137	0.687819368869139	2.37868662066224	0.61114762498012	0.0430962291079698	2
pn1	30	7.555	7.5	17.855	2.97353172082464	0.925527799130618	2.04800392169402	0.819636282529724	0.0459051404385172	3.04724610051841	0.897798908113069	2.14944719240535	0.552249941311308	0.0309297082784267	6
pn1	30	5.184	5.5	14.702	1.51268121171899	0.671712578539023	0.840968633179971	0.336565959138195	0.0228925288490134	1.67355971066593	0.687819368869139	0.985740341796795	0.253262814657142	0.0172264191713469	1
pn1	30	8.811	8.5	22.352	6.07202051376962	1.03493141264636	5.03708910112326	2.01590482414734	0.0901890132492547	8.34786962596131	1.07924362512937	7.26862600083194	1.86750262884165	0.0835496881192578	10
pn1	30	8.253	8.5	18.948	2.38766537301703	1.03493141264636	1.35273396037066	0.541380718457224	0.0285719188546139	3.61322388940034	1.07924362512937	2.53398026427097	0.651046677104761	0.0343596515254782	2
pn1	30	5.58	5.5	14.32	3.10728661490673	0.671712578539023	2.43557403636771	0.974746594890845	0.0680688962912601	3.76249935096151	0.687819368869139	3.07467998209237	0.789966762459246	0.0551652767080479	9
pn1	30	6.461	6.5	15.071	1.67335089637749	0.807251771315982	0.866099125061507	0.346623490144722	0.0229993689963985	2.50014049130901	0.77933917416926	1.72080131713975	0.442119457391925	0.0293357744935257	1
pn1	30	11.545	11.5	28.12	5.41890593224095	1.4317662021644	3.98713973007655	1.5957022111478	0.056746166826024	7.3089574895833	1.42958006225227	5.87937742733102	1.51056785701125	0.0537186293389491	8
pn1	30	5.151	5.5	12.625	1.80524648514079	0.671712578539023	1.13353390660176	0.453654169060362	0.0359330034899297	3.93799941324004	0.687819368869139	3.2501800443709	0.835057378984227	0.0661431587314239	3
pn1	30	11.003	11.5	28.323	4.50662100379218	1.4317662021644	3.07485480162778	1.23059459614716	0.0434485964109439	5.01263614129262	1.42958006225227	3.58305607904034	0.920582053077023	0.0325029853150098	5
pn1	30	7.967	7.5	20.338	2.46168743057114	0.925527799130618	1.53615963144053	0.614789921224699	0.0302286321774363	4.3234572464491	0.897798908113069	3.42565833833603	0.880142402652666	0.043275759792146	2
pn1	30	8.316	8.5	21.08	5.08048308795345	1.03493141264636	4.04555167530709	1.61907938788899	0.0768064225753788	6.33310844878926	1.07924362512937	5.25386482365989	1.34985709384972	0.0640349665014099	10
pn1	30	7.55	7.5	19.114	2.48241810694564	0.925527799130618	1.55689030781502	0.623086592113816	0.0325984405207605	4.70576000511063	0.897798908113069	3.80796109699756	0.978366111883559	0.0511858382276634	2
pn1	30	5.638	5.5	12.638	3.06079427381632	0.671712578539023	2.3890816952773	0.956139789887305	0.0756559415957671	3.56560453705616	0.687819368869139	2.87778516818702	0.739379267307969	0.0585044522319963	10
pn1	30	8.012	8.5	21.559	4.57727982592	1.03493141264636	3.54234841327364	1.41769127203578	0.0657586748938162	5.98492896164343	1.07924362512937	4.90568533651406	1.26040055729396	0.0584628488006846	9
pn1	30	5.724	5.5	13.816	3.14861616921721	0.671712578539023	2.47690359067819	0.991287189317846	0.0717492175244532	3.68182167893568	0.687819368869139	2.99400231006654	0.769238530661405	0.0556773690403449	9
pn1	30	11.549	11.5	33.663	7.26557953623203	1.4317662021644	5.83381333406763	2.33476363177683	0.0693569685344988	10.7636086051419	1.42958006225227	9.33402854288963	2.39815927240365	0.0712402124707736	9
pn1	30	8.775	8.5	21.135	4.7913958764475	1.03493141264636	3.75646446380114	1.50338314099429	0.0711323937068505	6.12640567880967	1.07924362512937	5.0471620536803	1.29674967488477	0.061355555944394	9
pn1	30	5.638	5.5	13.049	1.99214411430106	0.671712578539023	1.32043153576204	0.528452892029524	0.0404975777476837	3.99458291692774	0.687819368869139	3.3067635480586	0.849595180471574	0.0651080680873303	5
pn1	30	9.172	9.5	23.674	4.6623793323256	1.16288190018217	3.49949743214343	1.40054178393946	0.0591594907467881	7.15606546158451	1.1724118423417	5.98365361924281	1.53735917389818	0.0649387164779158	8
pn1	30	11.285	11.5	28.509	5.82695609358874	1.4317662021644	4.39518989142434	1.75900888931866	0.0617001259012474	7.69288082078137	1.42958006225227	6.26330075852909	1.60920793426986	0.0564456113602674	9
pn1	30	11.539	11.5	28.759	4.3463625816334	1.4317662021644	2.914596379469	1.16645721047573	0.0405597277539459	6.40818535620399	1.42958006225227	4.97860529395172	1.27913562664466	0.044477750500527	5
pn1	30	7.674	7.5	19.652	2.04610596341741	0.925527799130618	1.12057816428679	0.448469122119793	0.0228205333869221	3.0494830955373	0.897798908113069	2.15168418742423	0.552824684609147	0.0281307085593907	1
pn1	30	10.638	10.5	28.162	3.66447162563217	1.28789880222024	2.37657282341193	0.951133585980287	0.0337736519416336	5.22052975104925	1.26924799301255	3.9512817580367	1.01518898751745	0.0360481850549482	3
pn1	30	11.419	11.5	29.442	4.13917808773074	1.4317662021644	2.70741188556634	1.08353943547473	0.0368025078280937	5.27919417058423	1.42958006225227	3.84961410833196	0.989067874246523	0.0335937733254033	4
pn1	30	5.898	5.5	14.21	2.01931348411195	0.671712578539023	1.34760090557293	0.539326406984541	0.0379540047139015	3.04874111327749	0.687819368869139	2.36092174440835	0.606583357524155	0.0426870765323121	4
pn1	30	9.696	9.5	23.191	3.89309297536763	1.16288190018217	2.73021107518546	1.09266395072891	0.0471158617881468	4.22898918381003	1.1724118423417	3.05657734146834	0.785315714386269	0.0338629517651791	6
pn1	30	5.996	5.5	16.215	2.08824434364402	0.671712578539023	1.41653176510499	0.566913382214406	0.034962280740944	3.54007931177417	0.687819368869139	2.85225994290503	0.73282116054743	0.0451940277858421	3
pn1	30	9.183	9.5	22.847	2.22784243532581	1.16288190018217	1.06496053514364	0.426210264941285	0.0186549772373303	4.20400043624138	1.1724118423417	3.03158859389968	0.778895442966253	0.0340918038677399	1
pn1	30	6.529	6.5	16.715	3.10903284755008	0.807251771315982	2.30178107623409	0.921201011647109	0.0551122352166981	5.0675346426117	0.77933917416926	4.28819546844244	1.10175104750011	0.0659139125037456	8
pn1	30	8.685	8.5	21.445	2.8771721065204	1.03493141264636	1.84224069387404	0.737287315642888	0.0343803831029558	3.10679242844825	1.07924362512937	2.02754880331888	0.520931015004674	0.0242914905574574	3
pn1	30	10.455	10.5	28.84	8.88681945117095	1.28789880222024	7.59892064895071	3.04118122332133	0.10545011176565	7.94995422820135	1.26924799301255	6.6807062351888	1.71645046193131	0.0595163128270217	10
pn1	30	5.953	5.5	15.354	2.11544461924969	0.671712578539023	1.44373204071067	0.577799266047468	0.0376318396539969	4.64704125594928	0.687819368869139	3.95922188708014	1.0172290170719	0.0662517270464963	4
pn1	30	7.845	7.5	19.885	2.43425580341053	0.925527799130618	1.50872800427991	0.603811447662467	0.0303651721228296	3.37267531185935	0.897798908113069	2.47487640374628	0.635861329159782	0.0319769338274972	2
pn1	30	6.961	6.5	19.376	2.08421046075672	0.807251771315982	1.27695868944074	0.51105452585828	0.0263756464625454	2.19004242596877	0.77933917416926	1.41070325179951	0.362447047206655	0.0187059789020776	1
pn1	30	5.744	5.5	14.74	1.79878390116597	0.671712578539023	1.12707132262695	0.451067763708038	0.0306016121918615	2.80451376369982	0.687819368869139	2.11669439483068	0.543834879707422	0.0368951750140721	2
pn1	30	5.229	5.5	12.566	2.6556016418158	0.671712578539023	1.98388906327678	0.793976730000858	0.0631845241127533	3.01229269783568	0.687819368869139	2.32447332896654	0.597218793761087	0.0475265632469431	9
pn1	30	10.371	10.5	26.132	4.0319475051128	1.28789880222024	2.74404870289256	1.09820193901728	0.0420251775224736	5.7406686861244	1.26924799301255	4.47142069311185	1.14882646295016	0.0439624392679535	5
pn1	30	7.296	7.5	18.27	4.78451687900718	0.925527799130618	3.85898907987656	1.54441474952672	0.084532827012957	5.14505120549054	0.897798908113069	4.24725229737748	1.09123166191222	0.0597280603126555	10
pn1	30	7.24	7.5	18.44	3.45596725543472	0.925527799130618	2.5304394563041	1.01271289920972	0.0549193546209175	3.3657273365969	0.897798908113069	2.46792842848383	0.634076210202464	0.0343859116161857	8
pn1	30	7.565	7.5	18.27	2.48193696807345	0.925527799130618	1.55640916894283	0.622894034437338	0.0340938168821751	3.50244501550108	0.897798908113069	2.60464610738801	0.669202604755362	0.0366284950605015	3
pn1	30	7.674	7.5	20.071	4.05209695092584	0.925527799130618	3.12656915179523	1.25129131321674	0.0623432471335131	4.37331652907051	0.897798908113069	3.47551762095744	0.892952573564882	0.0444896902777581	9
pn1	30	8.866	8.5	21.381	3.70757006026402	1.03493141264636	2.67263864761766	1.0696227592507	0.050026788234914	5.51625389277242	1.07924362512937	4.43701026764305	1.13998551281527	0.0533176892014064	7
pn1	30	6.753	6.5	16.439	4.09323571235844	0.807251771315982	3.28598394104246	1.31509106665217	0.0799982399569419	6.02909615847974	0.77933917416926	5.24975698431048	1.34880168106841	0.0820488886835212	10
pn1	30	6.91	6.5	17.923	2.80447401289077	0.807251771315982	1.99722224157479	0.799312831450042	0.0445970446604945	3.39396085729088	0.77933917416926	2.61462168312162	0.671765594501235	0.0374806446745096	6
pn1	30	8.519	8.5	22.152	3.33851387000077	1.03493141264636	2.30358245735441	0.921921946460383	0.0416180004722094	8.79769045487534	1.07924362512937	7.71844682974597	1.98307351946232	0.0895211953531202	5
pn1	30	5.715	5.5	12.256	3.28812576923995	0.671712578539023	2.61641319070093	1.04712064194389	0.0854373891925495	5.21517631385809	0.687819368869139	4.52735694498896	1.16319796829603	0.0949084504157985	10
pn1	30	5.179	5.5	11.083	1.64154956545493	0.671712578539023	0.969836986915905	0.388140654514988	0.0350212627009824	2.42576908508617	0.687819368869139	1.73794971621704	0.446525335525371	0.040289211903399	3
pn1	30	10.285	10.5	24.182	8.66262721392359	1.28789880222024	7.37472841170336	2.95145674088116	0.122051804684524	9.09925147630732	1.26924799301255	7.83000348329477	2.01173537986665	0.0831914390814098	10
pn1	30	6.955	6.5	16.88	4.35791853173115	0.807251771315982	3.55066676041516	1.4210203765632	0.0841836715973458	5.22421763879506	0.77933917416926	4.4448784646258	1.14200706111722	0.0676544467486507	10
pn1	30	7.371	7.5	18.991	2.7093117150383	0.925527799130618	1.78378391590768	0.713892196291077	0.0375910797899572	3.93356319870087	0.897798908113069	3.0357642905878	0.779968290096016	0.0410704170447063	4
pn1	30	8.132	8.5	21.224	3.99005545981349	1.03493141264636	2.95512404716713	1.18267688004756	0.0557235620075181	5.30790032256484	1.07924362512937	4.22865669743547	1.08645395952766	0.0511898774749182	8
pn1	30	7.829	7.5	21.614	4.30231106642399	0.925527799130618	3.37678326729337	1.35143007041879	0.0625256810594426	6.04519679795038	0.897798908113069	5.14739788983731	1.32250291731407	0.0611873284590576	9
pn1	30	6.979	6.5	18.652	3.05945906891018	0.807251771315982	2.2522072975942	0.901360977551009	0.0483251649984457	3.1930500083427	0.77933917416926	2.41371083417344	0.620146273527699	0.0332482454175262	6
pn1	30	7.453	7.5	22.339	3.68206409335693	0.925527799130618	2.75653629422631	1.1031996261946	0.0493844678004655	7.01368526825563	0.897798908113069	6.11588636014256	1.57133326903266	0.0703403585224342	7
pn1	30	7.5	7.5	18.694	4.98964169087868	0.925527799130618	4.06411389174806	1.62650821452258	0.0870069655783986	6.49594513203631	0.897798908113069	5.59814622392324	1.43831210859109	0.0769397725789606	10
pn1	30	8.486	8.5	21.038	5.20246297089106	1.03493141264636	4.16753155824469	1.66789723278437	0.0792802183089821	7.71101996982044	1.07924362512937	6.63177634469107	1.70387907648336	0.0809905445614297	10
pn1	30	5.877	5.5	15.329	2.09019149157255	0.671712578539023	1.41847891303353	0.567692654691756	0.0370339001038395	2.1842879158076	0.687819368869139	1.49646854693846	0.384482424197718	0.0250820291080774	4
pn1	30	5.995	5.5	15.316	2.28932074497134	0.671712578539023	1.61760816643232	0.647386623667996	0.0422686487116738	3.04191607246828	0.687819368869139	2.35409670359914	0.604829823685479	0.0394900642260041	5
pn1	30	10.382	10.5	24.988	2.97076573504914	1.28789880222024	1.6828669328289	0.67350398219704	0.0269530967743333	5.04029458836083	1.26924799301255	3.77104659534828	0.968881798223104	0.0387738833929528	1
pn1	30	7.333	7.5	18.156	2.71881067596904	0.925527799130618	1.79328287683843	0.717693796933878	0.0395292904237651	4.64547045518455	0.897798908113069	3.74767154707148	0.962876128912121	0.0530334946525733	4
pn1	30	7.423	7.5	17.762	1.7778581095214	0.925527799130618	0.852330310390777	0.341113041677308	0.0192046527236408	2.8167879748774	0.897798908113069	1.91898906676433	0.493039141990603	0.0277580870392187	1
pn1	30	9.524	9.5	26.344	6.78187832784929	1.16288190018217	5.61899642766712	2.2487912717039	0.0853625596607919	8.03448259453793	1.1724118423417	6.86207075219623	1.76304781227664	0.0669240742589068	10
pn1	30	7.669	7.5	18.876	3.01889152610819	0.925527799130618	2.09336372697757	0.837789832815961	0.0443838648450922	4.89373092264395	0.897798908113069	3.99593201453088	1.0266608215851	0.0543897447332644	6
pn1	30	5.911	5.5	15.342	2.31093070363594	0.671712578539023	1.63921812509692	0.656035194111565	0.042760734852794	5.27655314910558	0.687819368869139	4.58873378023644	1.17896730367819	0.0768457374317686	5
pn1	30	7.288	7.5	18.27	3.74488603174007	0.925527799130618	2.81935823260945	1.12834173627175	0.0617592630690613	6.04521688897329	0.897798908113069	5.14741798086022	1.32250807923024	0.0723868680476323	9
pn1	30	10.402	10.5	26.568	6.72678235482671	1.28789880222024	5.43888355260647	2.17670789052154	0.0819296857317651	7.86047151041904	1.26924799301255	6.59122351740648	1.69345998055625	0.0637405894518312	10
pn1	30	7.163	7.5	17.991	2.02411393566246	0.925527799130618	1.09858613653184	0.439667642941253	0.0244381992630344	3.03154144745209	0.897798908113069	2.13374253933902	0.54821499978549	0.0304716246893163	1
pn1	30	5.83	5.5	14.151	1.67058912251772	0.671712578539023	0.998876543978694	0.399762641340856	0.0282497803222992	2.49402875473871	0.687819368869139	1.80620938586957	0.464063053452443	0.0327936579360076	2
pn1	30	8.7	8.5	22.915	2.21941959815023	1.03493141264636	1.18448818550387	0.474046696289393	0.0206871785419766	3.35500385339256	1.07924362512937	2.27576022826319	0.584703107355963	0.025516173133579	1
pn1	30	5.527	5.5	13.867	1.61606904956651	0.671712578539023	0.944356471027485	0.377943039608837	0.0272548524993752	2.27616277797808	0.687819368869139	1.58834340910894	0.408087510854838	0.0294286803818301	1
pn1	30	10.331	10.5	27.772	3.90359136175855	1.28789880222024	2.61569255953831	1.04683223651607	0.0376938008251502	6.08290458507042	1.26924799301255	4.81365659205787	1.23675593419996	0.0445324763862869	4
pn1	30	9.879	9.5	24.882	3.87628222539316	1.16288190018217	2.71340032521099	1.08593608245207	0.0436434403364709	5.61287658088274	1.1724118423417	4.44046473854104	1.14087305792799	0.0458513406449639	5
pn1	30	8.855	8.5	21.97	5.70056343487224	1.03493141264636	4.66563202222588	1.86724314628544	0.0849905847194099	6.96857496015341	1.07924362512937	5.88933133502404	1.51312527966332	0.0688723386282804	10
pn1	30	6.385	6.5	16.236	2.15507551485025	0.807251771315982	1.34782374353427	0.539415589469156	0.0332234287675016	2.43653406299845	0.77933917416926	1.65719488882919	0.425777280470509	0.0262242720171538	3
pn1	30	8.907	8.5	24.699	3.43231263953999	1.03493141264636	2.39738122689363	0.959461364210813	0.0388461623632865	5.92270374557924	1.07924362512937	4.84346012044987	1.24441325039898	0.0503831430583823	4
pn1	30	11.11	11.5	28.052	3.3813773764017	1.4317662021644	1.94961117423729	0.780258298484356	0.0278147119094665	5.16591892327869	1.42958006225227	3.73633886102642	0.95996446156556	0.0342208919708242	1
pn1	30	8.269	8.5	20.182	3.96018676297214	1.03493141264636	2.92525535032578	1.17072306131522	0.0580082777383422	5.26806009760955	1.07924362512937	4.18881647248018	1.076217950022	0.0533256342296105	8
pn1	30	6.63	6.5	18.338	2.94619641534347	0.807251771315982	2.13894464402749	0.856031874742417	0.0466807653365916	4.19203845633269	0.77933917416926	3.41269928216343	0.876812877723626	0.0478139861339091	6
pn1	30	10.153	10.5	24.424	4.39583534334353	1.28789880222024	3.10793654112329	1.24383431394873	0.0509267242854866	5.56456399709114	1.26924799301255	4.29531600407859	1.10358050179006	0.0451842655498714	7
pn1	30	11.03	11.5	27.797	5.85175230436154	1.4317662021644	4.41998610219714	1.76893263692644	0.0636375377532267	10.4250567471124	1.42958006225227	8.99547668486017	2.31117632888766	0.0831448116303075	9
pn1	30	10.634	10.5	28.429	6.60890781924825	1.28789880222024	5.32100901702801	2.12953305597994	0.0749070686967513	9.7120184863664	1.26924799301255	8.44277049335384	2.16917146228743	0.0763013634769927	10
pn1	30	7.44	7.5	19.792	3.72121034245713	0.925527799130618	2.79568254332651	1.11886643510428	0.0565312467211138	4.74714649134168	0.897798908113069	3.84934758322861	0.9889993968849	0.0499696542484286	8
pn1	30	6.197	6.5	16.876	3.04968674774365	0.807251771315982	2.24243497642767	0.897449974789845	0.0531790693760278	4.81256856836403	0.77933917416926	4.03322939419477	1.03624350675328	0.0614033839033704	7
pn1	30	5.812	5.5	14.087	2.0651088981491	0.671712578539023	1.39339631961008	0.557654293235497	0.039586448018421	2.06880433327266	0.687819368869139	1.38098496440352	0.354811631678282	0.0251871677204715	4
pn1	30	8.469	8.5	22.233	6.04509653983596	1.03493141264636	5.0101651271896	2.00512951963149	0.0901870876459088	7.17918568932847	1.07924362512937	6.0999420641991	1.56723675690147	0.070491465699702	10
pn1	30	8.843	8.5	27.085	7.51276651336974	1.03493141264636	6.47783510072337	2.59250903992689	0.0957175203960452	7.10390139953118	1.07924362512937	6.02465777440181	1.54789422791583	0.0571495007537688	10
pn1	30	5.91	5.5	17.27	1.89080636084066	0.671712578539023	1.21909378230164	0.487896280469184	0.0282510874620257	2.65027319415614	0.687819368869139	1.96245382528701	0.504206390215203	0.0291955060923684	2
pn1	30	8.97	8.5	22.267	3.24879680585435	1.03493141264636	2.21386539320798	0.886016077258908	0.0397905455274131	5.53606150828377	1.07924362512937	4.4568178831544	1.14507461411644	0.0514247367906066	4
pn1	30	9.544	9.5	24.916	4.47985492836501	1.16288190018217	3.31697302818285	1.32749327932065	0.0532787477653175	6.13746015341228	1.1724118423417	4.96504831107058	1.2756524784999	0.0511981248394568	7
pn1	30	6.144	6.5	14.375	2.32886638034984	0.807251771315982	1.52161460903386	0.608968824903335	0.0423630486889277	3.4380039710946	0.77933917416926	2.65866479692534	0.683081437523204	0.0475187086972664	5
pn1	30	8.44	8.5	21.673	5.23789084411618	1.03493141264636	4.20295943146981	1.68207590207332	0.0776115859398014	6.13291393049542	1.07924362512937	5.05367030536605	1.29842181720312	0.0599096487428194	10
pn1	30	10.845	10.5	27.92	3.92547669685466	1.28789880222024	2.63757789463443	1.05559101598426	0.037807701145568	4.75991588607026	1.26924799301255	3.49066789305771	0.896845079930141	0.0321219584502199	4
pn1	30	6.451	6.5	16.982	2.03763987470062	0.807251771315982	1.23038810338463	0.492416406260011	0.0289963729984696	3.50281704582183	0.77933917416926	2.72347787165257	0.699733633883639	0.0412044302133811	2
pn1	30	10.849	10.5	29.043	3.43993180176523	1.28789880222024	2.152032999545	0.861269995112774	0.0296549941504932	5.47007569757782	1.26924799301255	4.20082770456526	1.07930395382684	0.037162275034495	2
pn1	30	7.577	7.5	18.842	3.99124545719858	0.925527799130618	3.06571765806797	1.22693779925289	0.0651171743579712	4.59810499357087	0.897798908113069	3.7003060854578	0.950706686699835	0.0504567820135779	9
pn1	30	5.846	5.5	16.194	2.77048545484295	0.671712578539023	2.09877287630393	0.839954640704528	0.051868262362883	4.12191365789925	0.687819368869139	3.43409428903011	0.882309821927804	0.0544837484208845	7
pn1	30	8.019	8.5	21.245	4.55855541619945	1.03493141264636	3.52362400355309	1.41019753366285	0.0663778551971217	4.68234530349915	1.07924362512937	3.60310167836978	0.925732298727321	0.0435741256167249	9
pn1	30	10.166	10.5	24.377	5.18564889281268	1.28789880222024	3.89775009059244	1.55992738131113	0.0639917701649559	7.28312475496974	1.26924799301255	6.01387676195719	1.54512430013586	0.0633845140967248	9
pn1	30	10.36	10.5	27.958	5.32491743315995	1.28789880222024	4.03701863093972	1.61566435889912	0.0577889820051193	6.11769488948552	1.26924799301255	4.84844689647296	1.24569448530246	0.0445559226447692	8
pn1	30	5.908	5.5	15.232	2.70690262352567	0.671712578539023	2.03519004498664	0.814508011944898	0.0534734776749539	3.81500459577591	0.687819368869139	3.12718522690677	0.803456751173433	0.0527479484751466	7
pn1	30	9.05	9.5	25.136	3.46619479492973	1.16288190018217	2.30331289474756	0.921814064199689	0.0366730611155191	5.2357799130901	1.1724118423417	4.06336807074841	1.04398693139602	0.0415335348263853	4
pn1	30	6.995	6.5	17.308	3.53058206072313	0.807251771315982	2.72333028940715	1.08991017588674	0.0629714684473506	5.18677905679685	0.77933917416926	4.40743988262759	1.13238809732768	0.0654257047219596	9
pn1	30	6.815	6.5	16.706	1.86055138299323	0.807251771315982	1.05329961167725	0.421543420381265	0.0252330552125742	3.99267137095598	0.77933917416926	3.21333219678672	0.825590190519347	0.0494187831030376	1
pn1	30	9.884	9.5	27.056	6.89005029434766	1.16288190018217	5.72716839416549	2.29208301912464	0.0847162558813068	10.1400791878005	1.1724118423417	8.96766734545883	2.30403137268378	0.085157871550997	10
pn1	30	8.091	8.5	21.907	2.62732788008088	1.03493141264636	1.59239646743451	0.63729659257776	0.0290910025369863	4.28719278601741	1.07924362512937	3.20794916088804	0.824207145953456	0.0376230038779137	2
pn1	30	9.161	9.5	23.339	4.88907453847295	1.16288190018217	3.72619263829078	1.49126798522536	0.0638959674889823	6.86403770344804	1.1724118423417	5.69162586110635	1.46232950447343	0.0626560480086304	9
pn1	30	6.276	6.5	14.291	1.78058317757128	0.807251771315982	0.973331406255298	0.389539163983941	0.0272576561461018	3.0473606849821	0.77933917416926	2.26802151081284	0.582714825776921	0.0407749510724877	1
pn1	30	7.686	7.5	21.707	4.81179974958987	0.925527799130618	3.88627195045925	1.55533368888239	0.0716512502364393	5.65073441257495	0.897798908113069	4.75293550446188	1.22115507776593	0.0562562803596043	9
pn1	30	6.334	6.5	15.257	2.89730096227982	0.807251771315982	2.09004919096383	0.836463314859703	0.0548248879111033	4.0126855848989	0.77933917416926	3.23334641072964	0.830732372432177	0.0544492608266485	8
pn1	30	9.703	9.5	24.276	4.49858526238671	1.16288190018217	3.33570336220454	1.33498938867155	0.0549921481575031	5.72812366546018	1.1724118423417	4.55571182311849	1.17048308785526	0.048215648700579	8
pn1	30	10.186	10.5	27.039	4.34634759826104	1.28789880222024	3.05844879604081	1.22402871153726	0.0452690081562655	5.83349291293725	1.26924799301255	4.56424491992469	1.17267546654085	0.0433697794497151	6
pn1	30	10.665	10.5	26.984	3.93239354629833	1.28789880222024	2.6444947440781	1.05835922394752	0.0392217322838542	6.67786737547504	1.26924799301255	5.40861938246248	1.38961764080261	0.0514978372666251	4
pn1	30	6.958	6.5	17.156	1.80868335313981	0.807251771315982	1.00143158182383	0.400785198816906	0.0233612263241377	3.09364620853592	0.77933917416926	2.31430703436666	0.594606803284663	0.0346588250923679	1
pn1	30	7.219	7.5	18.999	3.47191714507182	0.925527799130618	2.5463893459412	1.01909624062349	0.0536394673732034	3.75250324665096	0.897798908113069	2.85470433853789	0.733449190558848	0.0386046207989288	7
pn1	30	6.501	6.5	16.567	4.1901255170912	0.807251771315982	3.38287374577521	1.35386755458999	0.0817207433204559	4.93441837983658	0.77933917416926	4.15507920566732	1.06754995218365	0.064438338394619	10
pn1	30	8.319	8.5	21.843	2.88557909032135	1.03493141264636	1.85064767767499	0.740651893648286	0.0339079748042066	5.13258066016986	1.07924362512937	4.05333703504049	1.04140969251313	0.0476770449349051	3
pn1	30	8.358	8.5	19.978	3.24331066823224	1.03493141264636	2.20837925558588	0.883820457710332	0.0442396865407114	4.41336076359597	1.07924362512937	3.3341171384666	0.856623042682306	0.042878318284228	6
pn1	30	7.377	7.5	18.673	3.84693235371262	0.925527799130618	2.92140455458201	1.16918192563927	0.0626135021495889	3.97865350693727	0.897798908113069	3.0808545988242	0.791553185117045	0.042390252509883	9
pn1	30	7.17	7.5	18.041	3.19071070409152	0.925527799130618	2.2651829049609	0.906553974728873	0.0502496521661146	4.84449068782911	0.897798908113069	3.94669177971604	1.01400970045836	0.056205847816549	7
pn1	30	9.144	9.5	24.415	3.20801311582273	1.16288190018217	2.04513121564056	0.818486590341386	0.0335239234217238	4.4275520084022	1.1724118423417	3.25514016606051	0.836331765683125	0.0342548337367653	3
pn1	30	11.169	11.5	28.505	5.31202105814247	1.4317662021644	3.88025485597806	1.5529255738881	0.0544790588980214	7.92215454233598	1.42958006225227	6.49257448008371	1.66811442879559	0.0585200641570107	8
pn1	30	6.663	6.5	18.287	3.5892831436115	0.807251771315982	2.78203137229552	1.11340306906407	0.0608849493664387	3.785192070179	0.77933917416926	3.00585289600974	0.772283260215478	0.0422312714067632	8
pn1	30	8.58	8.5	22.072	5.04687969233737	1.03493141264636	4.01194827969101	1.60563089691131	0.0727451475585046	6.95020341522595	1.07924362512937	5.87095979009658	1.50840514294917	0.0683402112608361	9
pn1	30	9.079	9.5	24.348	3.47128418389945	1.16288190018217	2.30840228371728	0.923850900072561	0.0379436052272286	6.94251832549236	1.1724118423417	5.77010648315067	1.48249325591202	0.0608876809558084	4
pn1	30	6.692	6.5	17.257	2.25293954259659	0.807251771315982	1.4456877712806	0.578581973403149	0.0335273786523236	3.94104159884579	0.77933917416926	3.16170242467653	0.812325133941771	0.0470722103460492	3
pn1	30	8.816	8.5	22.19	3.13235399019531	1.03493141264636	2.09742257754895	0.839414234585129	0.0378284918695416	4.67518099422779	1.07924362512937	3.59593736909842	0.923891597830539	0.0416354933677575	4
pn1	30	10.563	10.5	27.424	3.82304024100886	1.28789880222024	2.53514143878862	1.01459469025675	0.0369965975151966	4.86229250093637	1.26924799301255	3.59304450792381	0.923148345137688	0.0336620604265493	4
pn1	30	8.667	8.5	23.398	5.0297094795219	1.03493141264636	3.99477806687554	1.59875916719769	0.0683288814085688	6.66985871453041	1.07924362512937	5.59061508940104	1.43637716056697	0.0613888862538239	9
pn1	30	7.437	7.5	17.83	3.83806758300507	0.925527799130618	2.91253978387445	1.16563413570037	0.0653748814189776	4.84350863425383	0.897798908113069	3.94570972614076	1.01375738487172	0.0568568359434501	9
pn1	30	6.025	6.5	16.35	2.67239605508106	0.807251771315982	1.86514428376508	0.746453613166064	0.0456546552395146	3.27525313959607	0.77933917416926	2.49591396542681	0.641266436223802	0.0392211887598656	6
pn1	30	6.285	6.5	15.863	1.77566099475134	0.807251771315982	0.968409223435356	0.387569246062528	0.0244322792701587	2.6874594350944	0.77933917416926	1.90812026092514	0.490246657761159	0.0309050405195208	1
pn1	30	8.927	8.5	26.106	3.26013978492122	1.03493141264636	2.22520837227485	0.890555676571536	0.0341130650644119	4.4057731025615	1.07924362512937	3.32652947743213	0.854673571499305	0.0327385877384243	3
pn1	30	6.675	6.5	16.325	3.93761749561852	0.807251771315982	3.13036572430254	1.25281074808856	0.0767418528691309	4.67040348753904	0.77933917416926	3.89106431336978	0.99971753029779	0.0612384398344741	10
pn1	30	7.437	7.5	20.559	2.36570367105535	0.925527799130618	1.44017587192473	0.576376043692824	0.0280352178458497	4.66927665827146	0.897798908113069	3.77147775015839	0.968992573318871	0.0471322814007914	2
pn1	30	7.061	7.5	17.546	2.84314919028786	0.925527799130618	1.91762139115724	0.767455595030067	0.0437396326815267	2.93944142726627	0.897798908113069	2.0416425191532	0.52455206406783	0.0298958203617822	5
pn1	30	10.058	10.5	26.034	8.74731453258897	1.28789880222024	7.45941573036873	2.98534964426529	0.114671185536809	7.65740463218041	1.26924799301255	6.38815663916785	1.641286718526	0.0630439701362065	10
pn1	30	8.403	8.5	19.728	2.41490112538176	1.03493141264636	1.3799697127354	0.552280800524288	0.0279947688830235	4.00338511858298	1.07924362512937	2.92414149345361	0.751289435651874	0.0380823923181201	2
pn1	30	9.207	9.5	25.013	4.15210916617194	1.16288190018217	2.98922726598978	1.19632540640144	0.0478281456203352	5.22724877616136	1.1724118423417	4.05483693381966	1.04179505625489	0.0416501441752243	6
pn1	30	8.44	8.5	22.97	2.4972244683663	1.03493141264636	1.46229305571994	0.585227611853365	0.0254779108338426	3.81049822673934	1.07924362512937	2.73125460160997	0.701731681883023	0.0305499208481943	1
pn1	30	8.849	8.5	20.809	3.33540405380594	1.03493141264636	2.30047264115958	0.920677359885973	0.0442441904890179	4.9778377238964	1.07924362512937	3.89859409876703	1.00165213169596	0.0481355246141553	6
pn1	30	7.097	7.5	19.817	4.22655347863536	0.925527799130618	3.30102567950474	1.32111095482983	0.0666655374087817	3.60780113635701	0.897798908113069	2.71000222824394	0.696271384004767	0.0351350549530588	9
pn1	30	10.51	10.5	25.445	5.0328981344935	1.28789880222024	3.74499933227326	1.4987946547689	0.0589033073204521	6.57885214188536	1.26924799301255	5.3096041488728	1.36417800351725	0.053612812085567	8
pn1	30	7.645	7.5	18.817	4.1688478578635	0.925527799130618	3.24332005873289	1.29801645779811	0.0689810521229797	5.8924038941726	0.897798908113069	4.99460498605953	1.28324637151839	0.0681961190156979	9
pn1	30	6.807	6.5	17.041	3.06607616804933	0.807251771315982	2.25882439673335	0.904009221766802	0.0530490711675842	3.77814156142033	0.77933917416926	2.99880238725108	0.770471797685975	0.0452128277498958	7
pn1	30	7.099	7.5	20.597	2.56980374454361	0.925527799130618	1.64427594541299	0.658059395822145	0.0319492836734546	2.81425727171056	0.897798908113069	1.91645836359749	0.492388937286667	0.0239058570319302	2
pn1	30	6.224	6.5	14.308	2.06236463481113	0.807251771315982	1.25511286349515	0.502311558436603	0.0351070421048786	2.4429169189895	0.77933917416926	1.66357774482024	0.427417205312073	0.0298726031109919	3
pn1	30	8.949	8.5	25.348	3.41505323077793	1.03493141264636	2.38012181813156	0.952553937185626	0.037579057013793	4.97972936115944	1.07924362512937	3.90048573603007	1.00213814343478	0.0395351958116926	4
pn1	30	9.552	9.5	25.56	3.2885258598058	1.16288190018217	2.12564395962364	0.850708777748121	0.0332828160308342	4.17679708183544	1.1724118423417	3.00438523949374	0.771906180365511	0.0301997723147696	3
pn1	30	8.519	8.5	21.512	2.64741489287417	1.03493141264636	1.61248348022781	0.645335661408938	0.0299988686039856	4.1805093085246	1.07924362512937	3.10126568339523	0.796797333610796	0.0370396677952211	2
pn1	30	9.212	9.5	21.996	2.72519962737112	1.16288190018217	1.56231772718896	0.625258711899458	0.0284260189079587	4.00385920838307	1.1724118423417	2.83144736604137	0.727473858044673	0.0330730068214527	2
pn1	30	6.179	6.5	16.719	1.77755160634215	0.807251771315982	0.970299835026166	0.388325892004258	0.0232266219274035	2.78476447049544	0.77933917416926	2.00542529632618	0.515246899813807	0.0308180453265032	1
pn1	30	7.475	7.5	18.241	2.45458405540357	0.925527799130618	1.52905625627295	0.61194706337951	0.0335478901035859	4.55482202051953	0.897798908113069	3.65702311240647	0.939586143979904	0.0515095742546957	3
pn1	30	6.726	6.5	17.855	4.34485635913898	0.807251771315982	3.537604587823	1.41579273492062	0.0792939084245657	5.41826937241333	0.77933917416926	4.63893019824407	1.19186409360478	0.0667523995298114	10
pn1	30	8.246	8.5	22.284	2.87137619285337	1.03493141264636	1.83644478020701	0.734967719922596	0.0329818578317446	4.30594263287349	1.07924362512937	3.22669900774412	0.829024478457579	0.0372026780855133	3
pn1	30	9.724	9.5	23.949	4.35224429409532	1.16288190018217	3.18936239391315	1.27642193869667	0.0532975046430612	5.90532010651232	1.1724118423417	4.73290826417063	1.21600954903903	0.0507749613361322	7
pn1	30	10.043	10.5	24.949	3.7474560736719	1.28789880222024	2.45955727145166	0.984344979659068	0.0394542859296592	5.59782103923168	1.26924799301255	4.32857304621912	1.11212511718475	0.0445759396041825	4
pn1	30	6.885	6.5	18.448	2.97254732016551	0.807251771315982	2.16529554884953	0.866577829972699	0.046974080115606	3.64827650746117	0.77933917416926	2.86893733329191	0.737106024067186	0.0399558772803115	6
pn1	30	6.823	6.5	16.588	2.6431676246692	0.807251771315982	1.83591585335322	0.734756036909893	0.0442944319333188	3.58915081481313	0.77933917416926	2.80981164064387	0.721915066871195	0.043520319922305	6
pn1	30	8.117	8.5	19.834	3.32521935156535	1.03493141264636	2.29028793891899	0.916601317162265	0.0462136390623306	4.80228726997784	1.07924362512937	3.72304364484847	0.956548568223339	0.0482277184745053	6
pn1	30	6.131	6.5	14.617	2.49765228852819	0.807251771315982	1.6904005172122	0.676519015045682	0.0462830276421757	5.50512621902555	0.77933917416926	4.72578704485629	1.21417991909404	0.0830662871378557	6
pn1	30	7.061	7.5	19.999	5.48910602841211	0.925527799130618	4.56357822928149	1.82639996694337	0.0913245645753974	5.35776974185478	0.897798908113069	4.45997083374172	1.14588469067145	0.0572970993885418	10
pn1	30	9.244	9.5	26.056	3.4721749557433	1.16288190018217	2.30929305556113	0.924207397887306	0.0354700413681035	4.68923107316254	1.1724118423417	3.51681923082084	0.90356405157826	0.0346777729343821	3
pn1	30	7.104	7.5	19.554	3.11840637624937	0.925527799130618	2.19287857711875	0.877616896115111	0.0448817068689328	2.33653376764947	0.897798908113069	1.4387348595364	0.369649110035766	0.018904015037116	6
pn1	30	6.751	6.5	17.55	3.81405092188167	0.807251771315982	3.00679915056569	1.20335789007898	0.0685674011441014	5.54900638041298	0.77933917416926	4.76966720624372	1.22545389532223	0.0698264327818936	9
pn1	30	11.042	11.5	31.552	7.1226618611424	1.4317662021644	5.690895658978	2.27756622571847	0.0721845279449311	6.13691388542735	1.42958006225227	4.70733382317508	1.20943879745752	0.0383316048889936	9
pn1	30	11.856	11.5	29.764	5.85259700751397	1.4317662021644	4.42083080534957	1.76927069748598	0.0594433106264608	7.65527155624553	1.42958006225227	6.22569149399326	1.59954511761353	0.0537409325901604	8
pn1	30	8.553	8.5	22.703	2.49344165708531	1.03493141264636	1.45851024443894	0.58371368439306	0.0257108613131771	4.92603714162866	1.07924362512937	3.84679351649929	0.988343189462657	0.0435335942149785	1
pn1	30	10.816	10.5	30.624	4.07430323400073	1.28789880222024	2.7864044317805	1.11515322109336	0.0364143554432261	7.10733083869191	1.26924799301255	5.83808284567936	1.4999581847317	0.0489798257814689	3
pn1	30	6.574	6.5	16.194	1.76693762012634	0.807251771315982	0.959685848810357	0.384078044569694	0.0237173054569404	3.16867613358583	0.77933917416926	2.38933695941657	0.61388397922637	0.0379081128335414	1
pn1	30	8.462	8.5	24.56	3.25500432726008	1.03493141264636	2.22007291461372	0.888500403443455	0.0361767265245706	5.22804198870644	1.07924362512937	4.14879836357707	1.06593623741644	0.0434013125983893	3
pn1	30	9.575	9.5	25.352	3.43873858675271	1.16288190018217	2.27585668657055	0.910825753013275	0.0359271754896369	4.917259898785	1.1724118423417	3.7448480564433	0.962150699350877	0.0379516684818112	3
pn1	30	8.391	8.5	20.762	3.66494925687617	1.03493141264636	2.63001784422981	1.05256539110935	0.0506967243574489	5.16554811446297	1.07924362512937	4.0863044893336	1.04987990511611	0.0505673781483533	7
pn1	30	8.237	8.5	20.317	3.60664796074334	1.03493141264636	2.57171654809698	1.02923249749387	0.0506586847218522	6.03782997408513	1.07924362512937	4.95858634895576	1.27399222919893	0.0627057257074831	7
pn1	30	9.937	9.5	26.017	4.21102240532716	1.16288190018217	3.048140505145	1.21990320711826	0.0468886961263122	6.52341960586299	1.1724118423417	5.3510077635213	1.37481568926291	0.0528429753339322	6
pn1	30	8.094	8.5	22.589	2.51244605563033	1.03493141264636	1.47751464298397	0.591319477726833	0.0261773198338498	4.42012660699013	1.07924362512937	3.34088298186076	0.858361367136402	0.037999086596857	1
pn1	30	10.751	10.5	28.857	3.6450848127578	1.28789880222024	2.35718601053756	0.943374745742665	0.0326913658988344	4.94384597383193	1.26924799301255	3.67459798081938	0.944101593386561	0.032716553813167	2
pn1	30	8.894	8.5	23.449	3.96446709126322	1.03493141264636	2.92953567861685	1.17243610118362	0.0499994072746652	6.00897406923505	1.07924362512937	4.92973044410568	1.26657838259863	0.0540141747024876	7
pn1	30	9.801	9.5	26.712	3.50303864517613	1.16288190018217	2.34015674499396	0.936559424855572	0.0350613740961205	5.66925262926221	1.1724118423417	4.49684078692052	1.15535755864936	0.0432523794043635	3
pn1	30	6.639	6.5	14.477	2.6516818811305	0.807251771315982	1.84443010981452	0.738163546749361	0.0509887094528812	4.16625857460063	0.77933917416926	3.38691940043137	0.870189342972995	0.0601084024986527	7
pn1	30	7.612	7.5	20.453	4.36314804630392	0.925527799130618	3.43762024717331	1.37577777576297	0.0672653290843871	6.60191721958912	0.897798908113069	5.70411831147605	1.46553914600725	0.0716539943288148	9
pn1	30	8.812	8.5	24.466	2.54627208896914	1.03493141264636	1.51134067632278	0.604857071051171	0.0247223522868949	4.29688152684773	1.07924362512937	3.21763790171836	0.826696440211921	0.0337896035400932	1
pn1	30	8.291	8.5	19.626	4.00661185150644	1.03493141264636	2.97168043886008	1.18930295102114	0.0605983364425324	6.12683519279214	1.07924362512937	5.04759156766277	1.29686002840843	0.0660786725980043	8
pn1	30	6.807	6.5	18.143	3.0230992299244	0.807251771315982	2.21584745860842	0.886809324136676	0.0488788692132876	4.26812884828776	0.77933917416926	3.4887896741185	0.896362515714276	0.0494054189337086	7
pn1	30	7.067	7.5	17.317	4.18766468115808	0.925527799130618	3.26213688202746	1.30554718121656	0.0753910712719618	6.92835287814295	0.897798908113069	6.03055397002988	1.54940911681427	0.0894732988863123	10
pn1	30	8.451	8.5	23.623	3.88372599239967	1.03493141264636	2.84879457975331	1.14012252335359	0.0482632402046136	5.74803682265176	1.07924362512937	4.66879319752239	1.19953668945041	0.0507783384604159	6
pn1	30	7.852	7.5	20.461	4.41188793467669	0.925527799130618	3.48636013554608	1.39528407674882	0.0681923697154989	6.40826686887497	0.897798908113069	5.5104679607619	1.41578523942389	0.0691943326046571	9
pn1	30	8.2	8.5	20.711	3.0164305796986	1.03493141264636	1.98149916705224	0.793020264226371	0.0382898104498272	3.51542983266767	1.07924362512937	2.4361862075383	0.62592079251358	0.0302216596259756	4
pn1	30	7.544	7.5	21.3	2.28947929252714	0.925527799130618	1.36395149339652	0.545870112725992	0.0256277048228165	3.99067163961416	0.897798908113069	3.09287273150109	0.794640961866775	0.0373070874115857	1
pn1	30	8.199	8.5	21.436	2.81039968118146	1.03493141264636	1.77546826853509	0.710564172244298	0.0331481700057986	4.10546578283668	1.07924362512937	3.02622215770731	0.777516663304785	0.0362715368214585	3
pn1	30	10.052	10.5	25.869	4.75563410187653	1.28789880222024	3.4677352996563	1.38783018904396	0.0536483895413027	5.10981384846862	1.26924799301255	3.84056585545607	0.986743138315656	0.0381438454642876	7
pn1	30	7.57	7.5	17.101	2.41831650570578	0.925527799130618	1.49278870657516	0.597432345269902	0.0349355210379453	4.36734473686667	0.897798908113069	3.4695458287536	0.891418261902914	0.0521266745747567	3
pn1	30	10.045	10.5	26.526	3.06277847279374	1.28789880222024	1.7748796705735	0.710328608122554	0.0267785798131099	5.19621582119558	1.26924799301255	3.92696782818303	1.00894209465022	0.038035968282071	1
pn1	30	9.671	9.5	21.656	3.82539630381194	1.16288190018217	2.66251440362978	1.06557091266107	0.0492044196832782	5.93451682949511	1.1724118423417	4.76210498715341	1.22351096084887	0.0564975508334349	7
pn1	30	10.51	10.5	25.767	4.2771505180356	1.28789880222024	2.98925171581536	1.19633519152145	0.0464289669546882	6.85668355041848	1.26924799301255	5.58743555740592	1.43556025454392	0.0557131313130719	6
pn1	30	10.808	10.5	30.383	4.76987715754434	1.28789880222024	3.4819783553241	1.39353043457365	0.0458654653777984	6.57533601233086	1.26924799301255	5.3060880193183	1.3632746166618	0.0448696513399531	6
pn1	30	7.252	7.5	18.279	3.76900096169084	0.925527799130618	2.84347316256022	1.13799282694054	0.0622568426577243	4.51514241435901	0.897798908113069	3.61734350624594	0.929391401698804	0.050844761841392	9
pn1	30	8.348	8.5	20.182	2.58514315497166	1.03493141264636	1.5502117423253	0.620413748310813	0.0307409448176996	4.5543020240083	1.07924362512937	3.47505839887893	0.892834587244119	0.0442391530692756	2
pn1	30	6.985	6.5	19.694	3.52554850380359	0.807251771315982	2.71829673248761	1.08789568468498	0.0552399555542286	5.21863557961908	0.77933917416926	4.43929640544982	1.14057288219754	0.057914739626157	8
pn1	30	7.981	7.5	22.398	3.74358372120532	0.925527799130618	2.8180559220747	1.12782053562653	0.0503536269143016	4.03553593295855	0.897798908113069	3.13773702484548	0.806167787672944	0.0359928470253123	7
pn1	30	10.247	10.5	25.937	3.79714267641518	1.28789880222024	2.50924387419494	1.00423016734481	0.0387180540287933	4.67197160828529	1.26924799301255	3.40272361527274	0.874249864557081	0.0337066686415962	4
pn1	30	7.137	7.5	17.656	5.39659577365742	0.925527799130618	4.4710679745268	1.78937622860976	0.101346637324975	4.49717542460244	0.897798908113069	3.59937651648937	0.924775205928252	0.0523773904581022	10
pn1	30	6.27	6.5	14.812	2.63985472508829	0.807251771315982	1.83260295377231	0.733430173874122	0.0495159447660087	3.98999990300885	0.77933917416926	3.21066072883959	0.82490381961327	0.0556915892258486	7
pn1	30	11.719	11.5	30.506	4.28361995155206	1.4317662021644	2.85185374938766	1.14134684055345	0.0374138477857947	6.33872319689815	1.42958006225227	4.90914313464588	1.26128895726122	0.0413456027424514	4
pn1	30	7.292	7.5	18.452	3.30165691448214	0.925527799130618	2.37612911535152	0.950956008573666	0.0515367444490389	3.57906647043827	0.897798908113069	2.6812675623252	0.688888686898602	0.0373340931551378	7
pn1	30	6.146	6.5	15.778	1.99646049935272	0.807251771315982	1.18920872803673	0.475935915295359	0.0301645275253745	2.52402425084915	0.77933917416926	1.74468507667989	0.448255828106655	0.0284101805112597	2
pn1	30	6.615	6.5	16.338	2.62587006009347	0.807251771315982	1.81861828877749	0.727833339460202	0.0445484967229895	3.27149021133277	0.77933917416926	2.49215103716351	0.640299640240206	0.0391908214126702	6
pn1	30	9.175	9.5	23.025	3.39303177485109	1.16288190018217	2.23014987466892	0.892533326423415	0.0387636623853818	4.92018463759441	1.1724118423417	3.74777279525271	0.962902142252826	0.0418198541695039	4
pn1	30	6.934	6.5	19.796	2.23001549384274	0.807251771315982	1.42276372252675	0.569407487992206	0.0287637648005762	3.7247792029399	0.77933917416926	2.94544002877064	0.756761593758574	0.0382280053424214	2
pn1	30	6.78	6.5	18.202	5.0857121330012	0.807251771315982	4.27846036168521	1.71229230015428	0.0940716569692496	6.39647511571846	0.77933917416926	5.6171359415492	1.44319107025226	0.0792874997391638	10
pn1	30	7.367	7.5	17.613	3.24659875203423	0.925527799130618	2.32107095290361	0.928921056826895	0.0527406493400838	3.72086978523098	0.897798908113069	2.82307087711791	0.725321716074066	0.04118104332448	7
pn1	30	8.919	8.5	21.678	3.17837184862135	1.03493141264636	2.14344043597498	0.857831145808178	0.0395715077870734	4.99243848281929	1.07924362512937	3.91319485768992	1.00540345356456	0.046378976546017	4
pn1	30	9.837	9.5	29.679	3.44695125623805	1.16288190018217	2.28406935605588	0.914112564046837	0.0307999785722847	6.36984074564459	1.1724118423417	5.19742890330289	1.3353572104308	0.0449933357064187	2
pn1	30	9.397	9.5	22.313	5.52960598722855	1.16288190018217	4.36672408704638	1.74761652535274	0.0783227950232036	7.2156766933633	1.1724118423417	6.0432648510216	1.55267487896302	0.0695861102927898	10
pn1	30	7.661	7.5	21.567	3.74853599505601	0.925527799130618	2.82300819592539	1.12980249634743	0.0523857048429281	4.93194233446164	0.897798908113069	4.03414342634857	1.03647834583427	0.0480585313596822	7
pn1	30	7.111	7.5	17.397	2.93107396690908	0.925527799130618	2.00554616777846	0.802644168786539	0.0461369298606966	4.69701552412556	0.897798908113069	3.79921661601249	0.976119423001011	0.0561084912916601	6
pn1	30	8.031	8.5	21.22	3.14150599974622	1.03493141264636	2.10657458709986	0.843076981031328	0.0397303007083566	4.30282752159475	1.07924362512937	3.22358389646538	0.828224123823633	0.0390303545628479	4
pn1	30	6.794	6.5	18.385	7.50738865650584	0.807251771315982	6.70013688518985	2.68147693998301	0.145851342941692	5.65192616392291	0.77933917416926	4.87258698975365	1.25189671494765	0.0680933758470301	10
pn1	30	10.826	10.5	28.42	4.77146430405905	1.28789880222024	3.48356550183882	1.39416563007077	0.0490557927540736	6.45224228942274	1.26924799301255	5.18299429641019	1.33164857742157	0.0468560372069519	7
pn1	30	9.174	9.5	22.453	3.73649719370067	1.16288190018217	2.5736152935185	1.02999239869439	0.0458732640936352	6.74754588702121	1.1724118423417	5.57513404467952	1.43239966995027	0.0637954692001187	6
pn1	30	8.221	8.5	20.216	3.23156356620806	1.03493141264636	2.1966321535617	0.879119123434746	0.0434863040875913	4.18313357532989	1.07924362512937	3.10388995020052	0.797471577292765	0.0394475453745926	5
pn1	30	12.222	12.5	29.026	6.30501162250527	1.50754125214137	4.7974703703639	1.92000646984066	0.0661478147123496	7.73776026443432	1.55661920080463	6.18114106362969	1.5880989315241	0.0547129791057708	9
pn1	30	6.032	6.5	14.778	1.73964030474412	0.807251771315982	0.932388533428135	0.373153324228133	0.0252505971192403	2.16957372100038	0.77933917416926	1.39023454683112	0.357188094505954	0.0241702594739446	1
pn1	30	9.585	9.5	24.382	3.23862773603543	1.16288190018217	2.07574583585326	0.830738936753613	0.0340718126795838	4.76303865454467	1.1724118423417	3.59062681220297	0.922527175041182	0.0378364028808622	3
pn1	30	9.128	9.5	24.576	4.70358135535154	1.16288190018217	3.54069945516937	1.41703133878257	0.057659152782494	6.72912881824239	1.1724118423417	5.55671697590069	1.42766783695238	0.0580919530009921	8
pn1	30	6.424	6.5	14.918	2.51256516308341	0.807251771315982	1.70531339176743	0.68248733030758	0.0457492512607307	3.83568533213852	0.77933917416926	3.05634615796926	0.785256317219291	0.0526381765128899	6
pn1	30	7.09	7.5	19.003	5.0199653022382	0.925527799130618	4.09443750310758	1.63864409562335	0.0862308106942775	6.12132467370137	0.897798908113069	5.2235257655883	1.34206218588516	0.0706237007780437	10
pn1	30	8.246	8.5	20.203	4.62515015393275	1.03493141264636	3.59021874128638	1.43684956430282	0.0711206040836914	5.77275724020667	1.07924362512937	4.6935136150773	1.20588801977949	0.0596885620838236	9
pn1	30	12.473	12.5	33.79	6.38575705757058	1.50754125214137	4.87821580542921	1.95232178307181	0.0577780936097015	6.39795815043574	1.55661920080463	4.84133894963111	1.24386826540735	0.0368117272982347	8
pn1	30	6.174	6.5	15.655	1.99300678369076	0.807251771315982	1.18575501237478	0.474553695937236	0.0303132351285363	2.39010081026257	0.77933917416926	1.61076163609331	0.413847347421264	0.0264354741246416	2
pn1	30	7.309	7.5	18.258	2.567982484562	0.925527799130618	1.64245468543138	0.65733050524482	0.0360023280340026	3.55851422911146	0.897798908113069	2.66071532099839	0.68360827149382	0.0374415747340245	3
pn1	30	9.492	9.5	26.84	3.87810471442559	1.16288190018217	2.71522281424342	1.0866654649106	0.0404867907939867	6.34560309604486	1.1724118423417	5.17319125370316	1.32912991598213	0.0495204886729557	5
pn1	30	9.506	9.5	23.953	4.23079635540032	1.16288190018217	3.06791445521815	1.22781698441	0.0512594240558594	5.01359795799365	1.1724118423417	3.84118611565195	0.986902499596076	0.0412016239968303	7
pn1	30	6.587	6.5	16.312	2.47678038178586	0.807251771315982	1.66952861046987	0.668165822031559	0.0409616124344997	3.87423475445051	0.77933917416926	3.09489558028125	0.795160685321285	0.0487469767852676	5
pn1	30	11.602	11.5	30.84	4.63256348466951	1.4317662021644	3.20079728250511	1.28099832132826	0.0415369105489059	5.25938066632479	1.42958006225227	3.82980060407252	0.983977259969926	0.0319058774309315	5
pn1	30	7.126	7.5	20.635	2.89432334500073	0.925527799130618	1.96879554587011	0.787936119254731	0.0381844496852305	3.22958945325581	0.897798908113069	2.33179054514274	0.599098780493557	0.0290331369272381	4
pn1	30	9.526	9.5	22.847	3.60374227746114	1.16288190018217	2.44086037727897	0.976862253345788	0.0427566968681134	6.06903621868134	1.1724118423417	4.89662437633964	1.25807255652138	0.0550651094901465	5
pn1	30	8.576	8.5	23.644	6.3315115324773	1.03493141264636	5.29658011983094	2.11975631176924	0.0896530329795823	8.199071426467	1.07924362512937	7.11982780133763	1.82927242843091	0.0773672994599438	10
pn1	30	10.672	10.5	29.878	6.33682366964622	1.28789880222024	5.04892486742598	2.02064164295442	0.0676297490780649	6.93535015116033	1.26924799301255	5.66610215814778	1.45577178883811	0.0487238700327369	9
pn1	30	9.877	9.5	25.072	7.73752709685926	1.16288190018217	6.5746451966771	2.63125362743393	0.104947895159299	9.9961708369942	1.1724118423417	8.82375899465251	2.26705750397567	0.0904218851298529	10
pn1	30	10.015	10.5	26.136	3.4703972925419	1.28789880222024	2.18249849032166	0.873462658096044	0.0334199058041033	6.6424541581927	1.26924799301255	5.37320616518015	1.38051904687813	0.0528205940801243	3
pn1	30	11.731	11.5	29.272	5.70399941905944	1.4317662021644	4.27223321689504	1.70980012045065	0.0584107720842667	8.27259113375502	1.42958006225227	6.84301107150275	1.75815087524949	0.06006254698174	8
pn1	30	6.487	6.5	16.588	1.62133268756149	0.807251771315982	0.81408091624551	0.325805165118014	0.019641015500242	3.71744227860057	0.77933917416926	2.93810310443131	0.754876543476756	0.0455073874774992	1
pn1	30	11.712	11.5	37.613	3.78933308036061	1.4317662021644	2.35756687819621	0.943527173649937	0.0250851347579278	6.35798871941935	1.42958006225227	4.92840865716708	1.26623878050845	0.033664923843045	1
pn1	30	10.738	10.5	25.984	5.38851711214016	1.28789880222024	4.10061830991993	1.64111773030005	0.063158779645168	7.10776292330436	1.26924799301255	5.83851493029181	1.50006919871833	0.0577304956403298	9
pn1	30	11.345	11.5	31.48	4.02648734327263	1.4317662021644	2.59472114110823	1.03843921770428	0.032987268669132	6.82070745632919	1.42958006225227	5.39112739407692	1.38512348547119	0.0440001107201777	3
pn1	30	11.289	11.5	28.734	5.68613397776657	1.4317662021644	4.25436777560217	1.70265015177534	0.0592555909993504	6.54724394921106	1.42958006225227	5.11766388695879	1.3148634640618	0.0457598477087003	8
pn1	30	8.717	8.5	23.004	3.65377991921394	1.03493141264636	2.61884850656757	1.04809528521609	0.0455614364986998	6.17822410963587	1.07924362512937	5.0989804845065	1.3100632028857	0.0569493654532125	6
pn1	30	6.123	6.5	14.596	2.22840581012647	0.807251771315982	1.42115403881048	0.568763272830664	0.0389670644581162	2.83174437407603	0.77933917416926	2.05240519990677	0.527317281950602	0.0361275200020966	4
pn1	30	8.478	8.5	21.559	3.11196527994957	1.03493141264636	2.07703386730321	0.831254422734002	0.0385571883080849	4.79077159518784	1.07924362512937	3.71152797005847	0.953589886219236	0.0442316381195434	4
pn1	30	7.727	7.5	22.157	2.60162416027778	0.925527799130618	1.67609636114717	0.670794316387793	0.0302746001890054	2.71513604065519	0.897798908113069	1.81733713254212	0.466922066443576	0.0210733432524067	2
pn1	30	8.594	8.5	21.08	3.03285387485441	1.03493141264636	1.99792246220805	0.799593068333732	0.037931359977881	4.91385016778739	1.07924362512937	3.83460654265802	0.985212032943724	0.0467368137070078	4
pn1	30	10.79	10.5	25.865	4.83666953769716	1.28789880222024	3.54877073547692	1.42026156413344	0.0549105572833344	5.73270474684874	1.26924799301255	4.46345675383618	1.14678031591611	0.0443371473387245	8
pn1	30	12.249	12.5	34.807	4.50485669443509	1.50754125214137	2.99731544229372	1.19956239373725	0.0344632514648563	7.5346997854235	1.55661920080463	5.97808058461887	1.53592731362505	0.0441269662316501	3
pn1	30	9.247	9.5	23.928	4.685905312171	1.16288190018217	3.52302341198883	1.40995716955425	0.0589249903692014	6.54952894755419	1.1724118423417	5.37711710521249	1.38152387100731	0.0577367047395232	8
pn1	30	6.767	6.5	19.131	2.1748943736118	0.807251771315982	1.36764260229582	0.547347339768667	0.0286104929051627	2.60371895772878	0.77933917416926	1.82437978355952	0.468731510111128	0.0245011504945444	2
pn1	30	9.965	9.5	25.115	4.19355242839762	1.16288190018217	3.03067052821545	1.21291150813042	0.0482943065152466	7.22265702939313	1.1724118423417	6.05024518705143	1.554468312259	0.0618940199983675	6
pn1	30	9.999	9.5	26.047	8.08377688200841	1.16288190018217	6.92089498182624	2.7698270372405	0.106339579884075	8.28618843541761	1.1724118423417	7.11377659307591	1.82771771267925	0.0701699893530636	10
pn1	30	6.178	6.5	14.744	2.76944627166018	0.807251771315982	1.9621945003442	0.78529429989181	0.0532619573990647	4.02377362354251	0.77933917416926	3.24443444937325	0.833581183378463	0.0565369766263201	7
pn1	30	8.544	8.5	21.406	3.37585378725347	1.03493141264636	2.34092237460711	0.93686583921507	0.0437665065502695	5.95520148561264	1.07924362512937	4.87595786048327	1.25276278096182	0.0585239082949557	5
pn1	30	9.386	9.5	26.412	3.88460762231495	1.16288190018217	2.72172572213278	1.08926800838799	0.0412414057393605	5.13091009708449	1.1724118423417	3.95849825474279	1.01704309674912	0.038506856608705	5
pn1	30	6.591	6.5	15.672	2.60873859690274	0.807251771315982	1.80148682558676	0.720977117821558	0.0460041550422127	5.17252343685279	0.77933917416926	4.39318426268353	1.12872545080848	0.0720217873154976	6
pn1	30	9.794	9.5	26.975	4.48692542297076	1.16288190018217	3.32404352278859	1.33032297796181	0.0493168851885749	5.81037383377264	1.1724118423417	4.63796199143094	1.19161533561826	0.0441748039154127	7
pn1	30	7.32	7.5	17.834	4.18065664719121	0.925527799130618	3.25512884806059	1.30274248008899	0.0730482494162267	5.27911597603137	0.897798908113069	4.3813170679183	1.12567645400791	0.0631196845356014	9
pn1	30	8.349	8.5	19.249	3.57028172793139	1.03493141264636	2.53535031528502	1.0146782851919	0.0527132986228844	6.13620969689757	1.07924362512937	5.0569660717682	1.2992685869254	0.067497978436563	7
pn1	30	10.515	10.5	25.496	4.40799551691975	1.28789880222024	3.12009671469951	1.24870096452461	0.048976347839842	6.56227137801518	1.26924799301255	5.29302338500263	1.35991796591012	0.0533384831310839	7
pn1	30	8.44	8.5	21.089	3.72535566849182	1.03493141264636	2.69042425584546	1.07674077775444	0.051056986000021	4.34092163246744	1.07924362512937	3.26167800733807	0.838011510351705	0.0397369012448056	7
pn1	30	8.185	8.5	21.309	3.17179058528981	1.03493141264636	2.13685917264345	0.855197243522022	0.0401331476616463	4.22718642471095	1.07924362512937	3.14794279958158	0.808789921642534	0.0379553203642843	5
pn1	30	6.359	6.5	16.825	3.12742857593838	0.807251771315982	2.3201768046224	0.928563207720514	0.055189492286509	5.16110471674502	0.77933917416926	4.38176554257576	1.12579167903142	0.0669118382782416	8
pn1	30	8.066	8.5	21.911	3.10069234296989	1.03493141264636	2.06576093032353	0.826742855123539	0.0377318632250257	3.90243994352052	1.07924362512937	2.82319631839115	0.725353945261195	0.0331045568555153	4
pn1	30	8.333	8.5	21.233	2.76937838386432	1.03493141264636	1.73444697121796	0.694146946045945	0.0326918921511772	4.41256869963024	1.07924362512937	3.33332507450087	0.856419540460834	0.0403343635124963	2
pn1	30	8.277	8.5	19.932	2.6272853328272	1.03493141264636	1.59235392018084	0.637279564645116	0.0319726853624883	5.92404275209238	1.07924362512937	4.84479912696301	1.24475727665416	0.0624501944939874	2
pn1	30	9.058	9.5	23.89	3.67004771872667	1.16288190018217	2.5071658185445	1.00339850399194	0.0420007745496835	5.96998011025195	1.1724118423417	4.79756826791025	1.23262241740657	0.0515957479031631	5
pn1	30	10.006	10.5	28.208	5.10406327032098	1.28789880222024	3.81616446810074	1.52727581476938	0.0541433570181996	7.38173273513862	1.26924799301255	6.11248474212607	1.57045930322573	0.0556742520996074	8
pn1	30	9.268	9.5	23.771	5.03209399001813	1.16288190018217	3.86921208983596	1.54850612346924	0.0651426580063624	5.82767450165512	1.1724118423417	4.65526265931343	1.19606033564269	0.0503159452964825	9
pn1	30	10.446	10.5	25.305	4.08415995919662	1.28789880222024	2.79626115697638	1.11909800338205	0.0442243826667476	4.94232514538462	1.26924799301255	3.67307715237207	0.943710852258451	0.0372934539521221	6
pn1	30	6.925	6.5	18.953	2.4844289307543	0.807251771315982	1.67717715943832	0.671226865116896	0.0354153361007173	4.51515663486524	0.77933917416926	3.73581746069598	0.959830500004232	0.0506426687070243	3
pn1	30	8.721	8.5	20.131	2.64036149450343	1.03493141264636	1.60543008185706	0.642512804890668	0.0319165866022884	3.68951586614697	1.07924362512937	2.6102722410176	0.670648107570099	0.0333141973856291	2
pn1	30	6.347	6.5	15.427	2.38917908029285	0.807251771315982	1.58192730897687	0.63310670698792	0.0410388738567395	3.37422733426328	0.77933917416926	2.59488816009402	0.6666955295225	0.043216148928664	5
pn1	30	11.375	11.5	32.93	4.32865691694715	1.4317662021644	2.89689071478274	1.15937118635759	0.0352071420090372	6.15196333778472	1.42958006225227	4.72238327553244	1.21330540055924	0.0368449863516319	3
pn1	30	10.956	10.5	30.247	4.60663332951476	1.28789880222024	3.31873452729452	1.32819825286503	0.043911735142825	6.60788073472907	1.26924799301255	5.33863274171652	1.37163621823913	0.0453478433642717	5
pn1	30	7.28	7.5	18.575	3.70625925685	0.925527799130618	2.78073145771938	1.11288282731086	0.0599129382132362	3.36132937157322	0.897798908113069	2.46353046346015	0.632946256447471	0.0340751685839823	8
pn1	30	8.129	8.5	19.953	4.01852720920694	1.03493141264636	2.98359579656058	1.19407162328158	0.0598442150694922	5.97907576481529	1.07924362512937	4.89983213968592	1.25889671592663	0.0630931045921231	8
pn1	30	8.312	8.5	20.3	2.70826468802558	1.03493141264636	1.67333327537921	0.669688495581902	0.0329895810631479	2.28005055499354	1.07924362512937	1.20080692986417	0.308519120119255	0.0151979862127712	3
pn1	30	7.38	7.5	16.482	2.63297643193552	0.925527799130618	1.7074486328049	0.683341879953567	0.0414598883602455	5.64209231923476	0.897798908113069	4.74429341112169	1.21893469498249	0.0739555087357415	5
pn1	30	6.167	6.5	12.388	1.41282567973812	0.807251771315982	0.605573908422139	0.242358103828999	0.019563941219648	2.16721271587458	0.77933917416926	1.38787354170532	0.356581489725541	0.0287844276497853	1
pn1	30	7.149	7.5	18.363	4.97763104721572	0.925527799130618	4.0521032480851	1.62170140765155	0.088313533063854	7.9530557570735	0.897798908113069	7.05525684896043	1.81268243971813	0.0987138506626438	10
pn1	30	7.948	7.5	21.495	3.82996318046839	0.925527799130618	2.90443538133777	1.16239065442725	0.0540772577077111	6.86464169210314	0.897798908113069	5.96684278399007	1.53304002485627	0.0713207734289959	7
pn1	30	8.199	8.5	21.3	4.87014850917965	1.03493141264636	3.83521709653329	1.53490091029554	0.0720610756007295	4.14536327267668	1.07924362512937	3.06611964754731	0.787767385676778	0.0369843843040741	9
pn1	30	8.008	8.5	19.69	2.9358486636306	1.03493141264636	1.90091725098424	0.760770393303047	0.0386373993551573	4.63344719947914	1.07924362512937	3.55420357434977	0.913169080067798	0.0463773021872929	4
pn1	30	8.731	8.5	21.122	3.7820163060658	1.03493141264636	2.74708489341944	1.09941705969656	0.0520508029398998	6.13970890769593	1.07924362512937	5.06046528256656	1.30016762690408	0.0615551380979112	7
pn1	30	9.252	9.5	22.712	6.76266123446458	1.16288190018217	5.59977933428241	2.24110035528718	0.098674725047868	9.00686587918608	1.1724118423417	7.83445403684438	2.01287884500749	0.0886262260042042	10
pn1	30	8.795	8.5	21.894	4.02519860753514	1.03493141264636	2.99026719488877	1.19674159869865	0.0546607106375562	6.05527164375634	1.07924362512937	4.97602801862697	1.27847345631925	0.0583937816899264	8
pn1	30	6.38	6.5	17.3	1.62799893492389	0.807251771315982	0.82074716360791	0.328473079055416	0.018986883182394	2.86838582377424	0.77933917416926	2.08904664960498	0.536731441329298	0.0310249388051617	1
pn1	30	8.144	8.5	20.788	2.32986412104372	1.03493141264636	1.29493270839736	0.518247948646032	0.0249301495404095	4.10828104197952	1.07924362512937	3.02903741685015	0.778239977979322	0.0374369818154378	1
pn1	30	8.478	8.5	24.907	4.04448704110565	1.03493141264636	3.00955562845929	1.20446106633253	0.0483583356619636	5.07234312448004	1.07924362512937	3.99309949935067	1.0259330733773	0.0411905517877424	6
pn1	30	9.606	9.5	26.119	3.57419738717743	1.16288190018217	2.41131548699526	0.965038025968404	0.0369477401879247	6.47229052319211	1.1724118423417	5.29987868085042	1.36167927306992	0.0521336679455539	4
pn1	30	8.848	8.5	24.204	3.62264372573803	1.03493141264636	2.58771231309166	1.03563419878828	0.0427877292508792	5.91631611295662	1.07924362512937	4.83707248782725	1.24277209831419	0.051345732040745	5
pn1	30	6.615	6.5	15.015	3.04678200351151	0.807251771315982	2.23953023219553	0.896287460529538	0.0596928045640718	3.94338584929822	0.77933917416926	3.16404667512896	0.812927434002618	0.0541410212455956	8
pn1	30	6.291	6.5	16.753	1.97083871166778	0.807251771315982	1.1635869403518	0.465681761683936	0.0277969176675184	3.51725663900742	0.77933917416926	2.73791746483816	0.70344354800364	0.0419891092940751	1
pn1	30	9.295	9.5	23.992	4.14354942102074	1.16288190018217	2.98066752083857	1.19289969143048	0.0497207273853986	6.51338432223463	1.1724118423417	5.34097247989293	1.3722373589767	0.0571956218313061	7
pn1	30	8.121	8.5	21.555	2.74353928894673	1.03493141264636	1.70860787630037	0.683805823415348	0.0317237681937067	4.44575651707569	1.07924362512937	3.36651289194632	0.864946370196992	0.0401274122104844	2
pn1	30	9.294	9.5	23.047	3.37952457538555	1.16288190018217	2.21664267520339	0.887127579569102	0.0384921065461492	5.41003856163736	1.1724118423417	4.23762671929567	1.08875859583758	0.0472407947167777	4
pn1	30	9.483	9.5	26.077	3.95456120403453	1.16288190018217	2.79167930385236	1.11726428957814	0.0428448168722682	6.33009153192919	1.1724118423417	5.1576796895875	1.32514458412434	0.0508166040619835	5
pn1	30	6.751	6.5	19.283	2.55607748403133	0.807251771315982	1.74882571271535	0.699901494708446	0.0362962969822354	4.03553316178298	0.77933917416926	3.25619398761372	0.836602520365059	0.0433854960517066	3
pn1	30	9.957	9.5	24.665	8.61865844559637	1.16288190018217	7.4557765454142	2.98389319782201	0.120976817264221	5.7062857262872	1.1724118423417	4.5338738839455	1.16487234260445	0.0472277454937949	10
pn1	30	9.479	9.5	26.691	3.98615191155137	1.16288190018217	2.8232700113692	1.12990727809848	0.0423328941627695	5.16234397916893	1.1724118423417	3.98993213682723	1.025119294014	0.0384069272044509	5
pn1	30	6.79	6.5	17.728	3.39520009668901	0.807251771315982	2.58794832537303	1.03572865379732	0.0584233220779173	4.18095244137651	0.77933917416926	3.40161326720725	0.873964586716264	0.049298543925782	8
pn1	30	6.723	6.5	16.787	2.17980274687196	0.807251771315982	1.37255097555598	0.549311730934921	0.0327224477831013	3.321328345509	0.77933917416926	2.54198917133974	0.653104377556451	0.038905365911506	3
pn1	30	7.061	7.5	17.236	2.29109477625851	0.925527799130618	1.3655669771279	0.5465166491247	0.0317078585010849	3.49913271320258	0.897798908113069	2.60133380508951	0.668351586523133	0.0387764902833101	2
pn1	30	9.01	9.5	24.682	3.71630578063546	1.16288190018217	2.55342388045329	1.02191154759421	0.0414031094560495	4.21582509710783	1.1724118423417	3.04341325476613	0.781933511681128	0.0316803140621152	5
pn1	30	7.699	7.5	20.054	3.04240469068212	0.925527799130618	2.1168768915515	0.847200089601965	0.0422459404409078	4.56293082664459	0.897798908113069	3.66513191853152	0.94166951114635	0.046956692487601	5
pn1	30	8.671	8.5	20.618	3.22505194448648	1.03493141264636	2.19012053184012	0.876513092574854	0.0425120328147664	4.99167788628146	1.07924362512937	3.91243426115209	1.00520803615916	0.0487539061091841	5
pn1	30	8.094	8.5	19.902	3.86131346354952	1.03493141264636	2.82638205090316	1.13115275448047	0.0568361347844674	6.53577764510167	1.07924362512937	5.4565340199723	1.40192818085507	0.0704415727492246	8
pn1	30	8.017	8.5	21.648	3.32498033570474	1.03493141264636	2.29004892305837	0.916505660083982	0.0423367359610117	5.50277318102952	1.07924362512937	4.42352955590015	1.13652196074702	0.0525000905740493	5
pn1	30	7.781	7.5	18.834	3.60774180216371	0.925527799130618	2.68221400303309	1.07345493390303	0.0569955895669021	4.76168296628384	0.897798908113069	3.86388405817077	0.992734202495404	0.0527096847454287	8
pn1	30	9.639	9.5	25.394	4.87399037013825	1.16288190018217	3.71110846995608	1.48523111609247	0.0584874819285057	6.87909200536266	1.1724118423417	5.70668016302097	1.4661973535549	0.0577379441425102	8
pn1	30	8.138	8.5	21.356	2.34070506737446	1.03493141264636	1.3057736547281	0.522586628301627	0.0244702485625411	4.49857145899185	1.07924362512937	3.41932783386248	0.878515928303195	0.0411367263674469	1
pn1	30	8.746	8.5	23.992	3.31065184029059	1.03493141264636	2.27572042764423	0.910771220520126	0.0379614546732296	5.40550052462729	1.07924362512937	4.32625689949792	1.11153003771717	0.0463291946364274	4
pn1	30	8.909	8.5	24.581	4.43731717566966	1.03493141264636	3.4023857630233	1.36167650315326	0.0553954885136186	3.81461247443226	1.07924362512937	2.73536884930289	0.7027887411376	0.028590730285082	8
pn1	30	9.289	9.5	23.53	3.62184888890595	1.16288190018217	2.45896698872378	0.984108741273195	0.0418235759147129	5.24866228791756	1.1724118423417	4.07625044557586	1.04729675485554	0.0445089993563764	5
pn1	30	6.435	6.5	16.448	2.1822831785704	0.807251771315982	1.37503140725442	0.550304430116227	0.0334572245936422	3.3428764415947	0.77933917416926	2.56353726742544	0.658640654437663	0.0400438141073482	3
pn1	30	7.657	7.5	20.703	4.3173964638095	0.925527799130618	3.39186866467889	1.35746743143289	0.0655686340836056	5.60929917553151	0.897798908113069	4.71150026741844	1.21050926738905	0.0584702346224727	9
pn1	30	6.732	6.5	15.685	4.46549793001949	0.807251771315982	3.65824615870351	1.46407497092008	0.0933423634631864	7.8868825638508	0.77933917416926	7.10754338968154	1.82611623755537	0.116424369624187	10
pn1	30	8.54	8.5	21.173	4.02998009856007	1.03493141264636	2.99504868591371	1.19865521003851	0.0566124408462907	6.60085389035129	1.07924362512937	5.52161026522192	1.41864799269639	0.0670026917629238	8
pn1	30	9.718	9.5	24.377	3.59910393633285	1.16288190018217	2.43622203615068	0.975005932349903	0.039996961576482	6.14442891249153	1.1724118423417	4.97201707014983	1.2774429373705	0.052403615595459	4
pn1	30	9.324	9.5	24.055	3.24903202408603	1.16288190018217	2.08615012390386	0.834902860411096	0.0347080798341757	5.80743759093831	1.1724118423417	4.63502574859662	1.19086093702747	0.0495057550208882	3
pn1	30	6.966	6.5	17.406	3.7746524273626	0.807251771315982	2.96740065604661	1.18759012945957	0.0682287791255642	4.56381204224555	0.77933917416926	3.78447286807629	0.972331363465868	0.0558618501359225	9
pn1	30	8.154	8.5	20.864	2.61069067484412	1.03493141264636	1.57575926219775	0.630638179032994	0.0302261397159219	4.04620162256705	1.07924362512937	2.96695799743768	0.762290130107596	0.0365361450396662	2
pn1	30	8.764	8.5	20.805	3.88606262515216	1.03493141264636	2.85113121250579	1.14105767243343	0.0548453579636351	4.3508338175598	1.07924362512937	3.27159019243043	0.840558213362071	0.0404017406086071	8
pn1	30	11.338	11.5	33.32	4.07447331253894	1.4317662021644	2.64270711037454	1.05764379101901	0.0317420105347841	5.85091649704155	1.42958006225227	4.42133643478928	1.13595848981875	0.034092391651223	2
pn1	30	8.564	8.5	22.377	2.86573975198265	1.03493141264636	1.83080833933629	0.732711947170875	0.0327439758310263	4.33233013131288	1.07924362512937	3.25308650618351	0.835804126041383	0.0373510357081549	3
pn1	30	6.68	6.5	15.867	2.38423728789802	0.807251771315982	1.57698551658204	0.631128941074181	0.0397761984668924	2.34427202019866	0.77933917416926	1.5649328460294	0.402072716849932	0.0253401850916955	4
pn1	30	7.578	7.5	19.957	5.04628665460231	0.925527799130618	4.1207588554717	1.6491782235976	0.0826365798265069	7.50026946036169	0.897798908113069	6.60247055224862	1.69634964183913	0.0850002325920296	10
pn1	30	9.702	9.5	23.771	4.89603863042061	1.16288190018217	3.73315673023844	1.49405510021802	0.0628520087593294	5.98641361895694	1.1724118423417	4.81400177661524	1.23684462125969	0.0520316613209244	9
pn1	30	9.335	9.5	23.64	3.38549940570905	1.16288190018217	2.22261750552688	0.889518779929227	0.0376276979665494	5.92631391278906	1.1724118423417	4.75390207044737	1.22140341418035	0.0516668110905395	4
pn1	30	5.724	5.5	14.592	2.02365802685599	0.671712578539023	1.35194544831697	0.541065146264429	0.0370795741683408	2.91356194729632	0.687819368869139	2.22574257842719	0.57185224770979	0.0391894358353748	4
pn1	30	7.358	7.5	19.614	2.03920853021479	0.925527799130618	1.11368073108417	0.445708684774282	0.0227240075851067	3.2477891670663	0.897798908113069	2.34999025895323	0.603774769240449	0.0307828474171739	1
pn1	30	11.402	11.5	28.857	4.54927054487393	1.4317662021644	3.11750434270953	1.24766346546599	0.0432360767046468	5.96280127054024	1.42958006225227	4.53322120828797	1.16470465293297	0.0403612521375392	5
pn1	30	7.931	7.5	22.919	2.99179805363784	0.925527799130618	2.06627025450722	0.826946692907295	0.0360812728699897	6.30896999633621	0.897798908113069	5.41117108822315	1.39027324162944	0.0606602924049671	3
pn1	30	9.083	9.5	23.017	3.53486666997774	1.16288190018217	2.37198476979557	0.949297390663312	0.0412433154044103	5.41984119413748	1.1724118423417	4.24742935179578	1.09127715188399	0.0474117891942474	5
pn1	30	11.992	11.5	30.823	4.47385352844851	1.4317662021644	3.04208732628411	1.21748065071275	0.0394990964770706	6.58036192209321	1.42958006225227	5.15078185984094	1.32337234887885	0.0429345731719446	4
pn1	30	7.931	7.5	19.876	2.82127807903831	0.925527799130618	1.89575027990769	0.758702508119695	0.0381717905071289	3.64902736842167	0.897798908113069	2.7512284603086	0.706863495464233	0.0355636695242621	4
pn1	30	11.214	11.5	28.857	6.44354455522235	1.4317662021644	5.01177835305795	2.00577515240573	0.0695074038328909	10.2342102244419	1.42958006225227	8.80463016218961	2.26214280002653	0.0783914752062421	9
pn1	30	8.921	8.5	22.733	4.09881964928289	1.03493141264636	3.06388823663653	1.22620564236327	0.0539394555211926	4.39328162757267	1.07924362512937	3.3140380024433	0.851464180566676	0.037454985288641	7
pn1	30	8.274	8.5	25.115	3.71381884463437	1.03493141264636	2.678887431988	1.07212359937966	0.0426885765231796	5.44454693540069	1.07924362512937	4.36530331027132	1.12156209532445	0.0446570613308561	5
pn1	30	6.012	6.5	15.757	2.01747279407974	0.807251771315982	1.21022102276375	0.484345293302423	0.0307384205941755	3.17780476878478	0.77933917416926	2.39846559461552	0.616229367506055	0.0391082926639624	2
pn1	30	6.328	6.5	14.774	1.90310840002447	0.807251771315982	1.09585662870849	0.43857526044053	0.0296856139461575	3.84472789681192	0.77933917416926	3.06538872264266	0.787579591700207	0.053308487322337	2
pn1	30	8.637	8.5	22.267	4.40936074380885	1.03493141264636	3.37442933116249	1.35048799631474	0.0606497505867309	3.87234499502355	1.07924362512937	2.79310136989418	0.717621755514947	0.032228039498583	8
pn1	30	9.166	9.5	24.877	2.91553159738099	1.16288190018217	1.75264969719882	0.701431900189256	0.0281960003291898	4.17915097670812	1.1724118423417	3.00673913436643	0.772510958333486	0.0310532201766083	2
pn1	30	11.378	11.5	29.556	6.11626681281968	1.4317662021644	4.68450061065528	1.8747945867456	0.063431945687698	9.10665401552092	1.42958006225227	7.67707395326865	1.97244373116735	0.066735814425746	9
pn1	30	6.888	6.5	17.919	2.58217168294668	0.807251771315982	1.77491991163069	0.710344713087086	0.0396419840999546	4.97361315789167	0.77933917416926	4.19427398372241	1.07762012927715	0.0601384077949186	4
pn1	30	8.434	8.5	19.427	3.53605912546447	1.03493141264636	2.50112771281811	1.00098198003968	0.0515252988129756	4.38938581050176	1.07924362512937	3.31014218537239	0.850463241927024	0.043777384152315	7
pn1	30	8.53	8.5	22.402	3.60487555898422	1.03493141264636	2.56994414633786	1.0285231605763	0.0459121132299035	5.17586997775475	1.07924362512937	4.09662635262538	1.05253186531185	0.0469838347161796	6
pn1	30	11.807	11.5	28.704	7.11411055363222	1.4317662021644	5.68234435146782	2.27414388759491	0.0792274208331559	5.40023029562901	1.42958006225227	3.97065023337674	1.02016526207196	0.03554087451477	10
pn1	30	8.491	8.5	20.194	2.79482119965455	1.03493141264636	1.75988978700819	0.704329472910514	0.0348781555368186	4.24249222904029	1.07924362512937	3.16324860391092	0.812722388358843	0.0402457357808677	3
pn1	30	6.894	6.5	16.325	4.16001616105162	0.807251771315982	3.35276438973563	1.3418174210955	0.0821940227317308	4.49189963502159	0.77933917416926	3.71256046085233	0.953855160463856	0.0584291063071274	10
pn1	30	8.343	8.5	20.843	2.7725951274805	1.03493141264636	1.73766371483414	0.695434326285548	0.0333653661318211	3.94692152293308	1.07924362512937	2.86767789780371	0.736782441716849	0.0353491551943986	3
pn1	30	11.243	11.5	26.56	3.44501030880185	1.4317662021644	2.01324410663745	0.8057249783117	0.0303360308099285	5.45380614401712	1.42958006225227	4.02422608176485	1.03393031721385	0.0389280992926901	2
pn1	30	8.503	8.5	19.876	2.9656624122336	1.03493141264636	1.93073099958724	0.772702221076612	0.0388761431413067	4.05002219857486	1.07924362512937	2.97077857344549	0.763271737324345	0.0384016772652618	4
pn1	30	9.751	9.5	23.928	5.75603987507624	1.16288190018217	4.59315797489407	1.83823814385078	0.0768237271753082	3.78826732757746	1.1724118423417	2.61585548523576	0.672082590958525	0.028087704403148	10
pn1	30	7.043	7.5	19.135	1.91896704990013	0.925527799130618	0.993439250769515	0.397586569925276	0.0207779759563771	2.85000335822724	0.897798908113069	1.95220445011417	0.50157305413806	0.0262123362497026	1
pn1	30	11.22	11.5	28.115	4.27022710905104	1.4317662021644	2.83846090688663	1.13598686075861	0.0404050101639199	5.98073451394164	1.42958006225227	4.55115445168937	1.16931217837064	0.0415903317933716	5
pn1	30	9.667	9.5	24.682	3.58761844260908	1.16288190018217	2.42473654242691	0.970409296924039	0.0393164774703849	6.44792986621348	1.1724118423417	5.27551802387178	1.35542037476607	0.0549153380911626	4
pn1	30	9.408	9.5	23.131	2.71660752642136	1.16288190018217	1.5537256262392	0.621820047741161	0.0268825406485306	4.10924269459778	1.1724118423417	2.93683085225609	0.754549668179896	0.0326207110881456	1
pn1	30	6.831	6.5	17.8	3.96097070406156	0.807251771315982	3.15371893274557	1.26215698846957	0.0709076959814363	5.22443475675496	0.77933917416926	4.4450955825857	1.14206284447447	0.0641608339592398	9
pn1	30	11.088	11.5	27.314	5.41385692242402	1.4317662021644	3.98209072025962	1.59368153550701	0.0583466916419055	8.42216467900452	1.42958006225227	6.99258461675225	1.79658028253041	0.0657750707523764	8
pn1	30	8.662	8.5	21.275	2.94199053438916	1.03493141264636	1.90705912174279	0.76322844529357	0.0358744275108611	6.00678775755889	1.07924362512937	4.92754413242952	1.26601666119458	0.0595072461196044	3
pn1	30	11.376	11.5	28.628	6.51986163732535	1.4317662021644	5.08809543516094	2.03631818447994	0.0711302984658356	9.7570449481761	1.42958006225227	8.32746488592383	2.13954639628856	0.0747361463004247	9
pn1	30	6.307	6.5	15.003	1.72970030790278	0.807251771315982	0.922448536586796	0.369175215605835	0.0246067596884513	3.56853691482981	0.77933917416926	2.78919774066055	0.71661880972368	0.0477650343080504	1
pn1	30	7.018	7.5	17.986	2.49633685891164	0.925527799130618	1.57080905978102	0.628657047325364	0.0349525768556302	5.36500730496466	0.897798908113069	4.46720839685159	1.14774421242048	0.0638131998454618	3
pn1	30	8.969	8.5	22.886	3.9580318364072	1.03493141264636	2.92310042376084	1.16986063327976	0.051116867660568	5.85564609156314	1.07924362512937	4.77640246643377	1.22718436214078	0.0536216185502393	7
pn1	30	9.062	9.5	23.237	4.22489304478691	1.16288190018217	3.06201114460474	1.22545440711484	0.0527372039038964	6.16021910737226	1.1724118423417	4.98780726503056	1.28149985685519	0.055149109474338	7
pn1	30	9.87	9.5	29.387	5.02629878063866	1.16288190018217	3.86341688045649	1.54618680961346	0.0526146530647382	0.691741575917959	1.1724118423417	-0.480670266423737	-0.123496928587274	-0.00420243402141335	7
pn1	30	8.802	8.5	21.033	3.32059512380716	1.03493141264636	2.28566371116079	0.914750644510152	0.043491211168647	4.97409421209353	1.07924362512937	3.89485058696416	1.00069032431556	0.0475771561030551	5
pn1	30	6.052	6.5	13.867	1.68199976842749	0.807251771315982	0.87474799711151	0.350084874793476	0.0252458985211997	2.43143768880457	0.77933917416926	1.65209851463531	0.424467886892749	0.0306099291045467	1
pn1	30	9.205	9.5	27.797	4.6993879444297	1.16288190018217	3.53650604424753	1.41535308431114	0.0509174761417109	6.48830926713199	1.1724118423417	5.3158974247903	1.36579491286416	0.0491346157090392	7
pn1	30	6.88	6.5	16.562	4.06463713596801	0.807251771315982	3.25738536465202	1.30364556569878	0.0787130519079082	5.0711254115925	0.77933917416926	4.29178623742324	1.10267361120203	0.0665785298395139	10
pn1	30	9.372	9.5	23.703	3.42909817450117	1.16288190018217	2.26621627431901	0.906967541817385	0.0382638291278481	5.40267343329401	1.1724118423417	4.23026159095232	1.08686629919975	0.0458535332742587	4
pn1	30	7.136	7.5	18.732	4.36351271534895	0.925527799130618	3.43798491621833	1.37592372078644	0.073453113430837	5.63446146797046	0.897798908113069	4.73666255985739	1.21697412708496	0.0649676557273629	9
pn1	30	11.303	11.5	28.323	2.58046723803122	1.4317662021644	1.14870103586682	0.459724240174862	0.0162314811345854	3.53448272215785	1.42958006225227	2.10490265990558	0.540805270539376	0.0190942086127662	1
pn1	30	7.302	7.5	18.681	2.90865429851652	0.925527799130618	1.9831264993859	0.793671542581005	0.0424854955613193	4.41603786505133	0.897798908113069	3.51823895693827	0.90392881683874	0.0483876032781297	5
pn1	30	9.624	9.5	25.318	4.62234998949679	1.16288190018217	3.45946808931463	1.3845215500909	0.0546852654273994	6.93147194563945	1.1724118423417	5.75906010329776	1.47965514821297	0.0584428133427984	8
pn1	30	8.916	8.5	22.661	2.77241264795761	1.03493141264636	1.73748123531125	0.695361295742883	0.0306853755678427	5.09200301080933	1.07924362512937	4.01275938567996	1.03098421913696	0.0454959718960753	2
pn1	30	8.644	8.5	22.72	4.06537666551318	1.03493141264636	3.03044525286681	1.21282135017352	0.0533812213984823	5.42463623945057	1.07924362512937	4.3453926143212	1.11644650992707	0.0491393710355222	7
pn1	30	7.646	7.5	18.719	3.8590989625437	0.925527799130618	2.93357116341308	1.17405115168306	0.0627197580898052	5.72260016559962	0.897798908113069	4.82480125748655	1.23961929406787	0.0662225169115801	9
pn1	30	8.417	8.5	23.606	5.09041595906195	1.03493141264636	4.05548454641558	1.62305464470562	0.0687560215498442	6.38362342436791	1.07924362512937	5.30437979923854	1.36283572965767	0.0577325989010282	9
pn1	30	8.444	8.5	20.114	2.90654222301557	1.03493141264636	1.8716108103692	0.749041596406986	0.037239812886894	4.27374407041353	1.07924362512937	3.19450044528416	0.820751814541177	0.0408050022144365	4
pn1	30	8.711	8.5	22.445	3.76163614393757	1.03493141264636	2.7267047312912	1.09126066890688	0.0486193214037371	4.78690682622221	1.07924362512937	3.70766320109283	0.952596924660564	0.0424413867079779	6
pn1	30	8.938	8.5	23.008	3.8413493006	1.03493141264636	2.80641788795364	1.12316285166318	0.0488161879199923	6.62882810558354	1.07924362512937	5.54958448045417	1.42583530987023	0.0619712843302428	7
pn1	30	8.057	8.5	20.271	3.49555514806613	1.03493141264636	2.46062373541977	0.984771791616316	0.0485803261613298	4.78485187191451	1.07924362512937	3.70560824678514	0.952068952445276	0.04696704417371	6
pn1	30	8.979	8.5	23.08	7.48422347902872	1.03493141264636	6.44929206638236	2.58108576758274	0.111832138976722	8.26532906761902	1.07924362512937	7.18608544248965	1.84629577218502	0.0799954840634758	10
pn1	30	8.7	8.5	21.36	3.24760106369239	1.03493141264636	2.21266965104603	0.885537526583243	0.0414577493718747	4.57619852249669	1.07924362512937	3.49695489736732	0.898460377934798	0.0420627517759737	5
pn1	30	6.773	6.5	17.058	2.16409315738454	0.807251771315982	1.35684138606855	0.543024560587663	0.0318340110556726	4.8866937228206	0.77933917416926	4.10735454865134	1.0552882231543	0.0618647099984935	2
pn1	30	7.964	7.5	18.38	2.86903591437711	0.925527799130618	1.94350811524649	0.777815779439206	0.042318595181676	4.58135679235552	0.897798908113069	3.68355788424245	0.946403630001849	0.0514909483134847	5
pn1	30	8.606	8.5	21.428	3.56718554177206	1.03493141264636	2.5322541291257	1.01343915352483	0.0472950883668486	4.27290294570129	1.07924362512937	3.19365932057192	0.820535707313882	0.0382926874796473	6
pn1	30	9.836	9.5	24.14	4.96467352346754	1.16288190018217	3.80179162328537	1.52152362603133	0.0630291477229216	5.53783939972837	1.1724118423417	4.36542755738667	1.12159401770077	0.0464620554142822	9
pn1	30	7.565	7.5	18.825	3.49998612484481	0.925527799130618	2.5744583257142	1.03032979051655	0.0547319941841462	4.53235599075652	0.897798908113069	3.63455708264346	0.933814025612931	0.0496049947204745	8
pn1	30	8.347	8.5	20.47	2.75739208645525	1.03493141264636	1.72246067380888	0.689349882844259	0.0336761056592212	3.82544128053981	1.07924362512937	2.74619765541044	0.705570948376046	0.0344685368039104	3
pn1	30	7.385	7.5	19.063	3.24661221635501	0.925527799130618	2.32108441722439	0.928926445413175	0.0487292894829342	4.06817338034997	0.897798908113069	3.1703744722369	0.814553212758123	0.0427295395666014	7
pn1	30	11.69	11.5	30.544	5.22495901995874	1.4317662021644	3.79319281779434	1.5180822786334	0.0497014889547342	7.51195691157441	1.42958006225227	6.08237684932214	1.56272378774401	0.0511630365290732	7
pn1	30	6.79	6.5	18.838	1.73476582014364	0.807251771315982	0.927514048827662	0.371202495719038	0.019704984378333	2.12685634123731	0.77933917416926	1.34751716706805	0.346212867689273	0.0183784301777934	1
pn1	30	8.008	8.5	20.016	3.75471530353112	1.03493141264636	2.71978389088476	1.08849086371138	0.0543810383548849	4.19319272388473	1.07924362512937	3.11394909875536	0.800056039110986	0.0399708252953131	8
pn1	30	6.963	6.5	16.829	2.76684474393206	0.807251771315982	1.95959297261608	0.784253136594519	0.0466012916153378	4.28111846031735	0.77933917416926	3.50177928614809	0.899699891252666	0.0534612806020956	6
pn1	30	8.887	8.5	22.665	3.03832310957536	1.03493141264636	2.00339169692899	0.801781923133994	0.0353753330303991	4.82013072364437	1.07924362512937	3.740887098515	0.961133024298812	0.0424060456341854	3
pn1	30	11.141	11.5	27.149	4.93904962291996	1.4317662021644	3.50728342075556	1.40365783205551	0.0517020086211467	8.50767130678139	1.42958006225227	7.07809124452912	1.8185492010218	0.0669840215485579	7
pn1	30	9.358	9.5	23.458	4.55282598175319	1.16288190018217	3.38994408157103	1.35669718967346	0.0578351602725494	4.30124689409559	1.1724118423417	3.12883505175389	0.803880634894892	0.0342689331952806	8
pn1	30	7.097	7.5	20.466	3.17111957878026	0.925527799130618	2.24559177964964	0.898713366148682	0.04391250689674	4.28490023986712	0.897798908113069	3.38710133175406	0.870236085950738	0.0425210635175774	6
pn1	30	9.538	9.5	24.254	3.16729674739503	1.16288190018217	2.00441484721286	0.802191400423688	0.0330746021449529	4.86395008325195	1.1724118423417	3.69153824091025	0.948453995098981	0.0391050546342451	3
pn1	30	7.559	7.5	17.914	6.040643550619	0.925527799130618	5.11511575148838	2.04713204640316	0.114275541275157	4.92270219590869	0.897798908113069	4.02490328779563	1.03410430938824	0.0577260416092577	10
pn1	30	8.79	8.5	21.762	3.69506230006821	1.03493141264636	2.66013088742185	1.06461700024747	0.0489209172064823	6.55610007940147	1.07924362512937	5.4768564542721	1.40714955274502	0.0646608562055429	7
pn1	30	11.465	11.5	29.705	3.97977641066051	1.4317662021644	2.54801020849611	1.01974492969333	0.0343290668134433	5.7241841112169	1.42958006225227	4.29460404896463	1.10339758165539	0.037145180328409	3
pn1	30	6.385	6.5	16.295	2.91105122380698	0.807251771315982	2.103799452491	0.841966338131562	0.0516702263351679	4.26362951657863	0.77933917416926	3.48429034240937	0.895206518171704	0.0549374972796382	7
pn1	30	11.143	11.5	27.217	4.52061707548338	1.4317662021644	3.08885087331898	1.23619599566085	0.045419994696728	5.07057821380524	1.42958006225227	3.64099815155297	0.935468906895816	0.0343707575006729	6
pn1	30	7.208	7.5	19.902	3.7446241334389	0.925527799130618	2.81909633430829	1.12823692136017	0.0566896252316435	5.4076889876108	0.897798908113069	4.50989007949774	1.15871026770189	0.0582207952819762	8
pn1	30	11.635	11.5	30.294	4.90628811330611	1.4317662021644	3.47452191114171	1.39054627417932	0.045901705756233	5.72202159154156	1.42958006225227	4.29244152928928	1.10284197304681	0.0364046336913846	6
pn1	30	6.436	6.5	15.38	3.39330679223405	0.807251771315982	2.58605502091807	1.03497093013833	0.067293298448526	4.82352284309196	0.77933917416926	4.0441836689227	1.03905795020506	0.0675590344736707	9
pn1	30	11.831	11.5	28.899	5.73762160948638	1.4317662021644	4.30585540732198	1.7232561333421	0.0596303032403231	7.48028142673537	1.42958006225227	6.0507013644831	1.55458551632931	0.0537937477535315	8
pn1	30	8.075	8.5	24.827	3.08231656939546	1.03493141264636	2.0473851567491	0.819388645211337	0.0330039330249864	3.18674133599249	1.07924362512937	2.10749771086312	0.541472007895877	0.0218098041606266	3
pn1	30	8.713	8.5	20.75	2.86654431074481	1.03493141264636	1.83161289809845	0.733033941453165	0.0353269369375019	4.30109329439686	1.07924362512937	3.22184966926749	0.827778554901707	0.0398929424049015	3
pn1	30	8.905	8.5	24.937	5.86892398099034	1.03493141264636	4.83399256834398	1.93462310131539	0.0775804267279701	7.48917518657304	1.07924362512937	6.40993156144367	1.64688127306605	0.0660416759460261	10
pn1	30	8.898	8.5	21.678	3.76874841246164	1.03493141264636	2.73381699981528	1.09410708598239	0.0504708499853488	5.4894152396571	1.07924362512937	4.41017161452773	1.1330899516402	0.0522691185367746	7
pn1	30	7.46	7.5	20.483	3.87085696031055	0.925527799130618	2.94532916117993	1.17875684656847	0.0575480567577245	3.90762678201174	0.897798908113069	3.00982787389868	0.77330453736694	0.0377534803186516	8
pn1	30	11.113	11.5	33.409	4.16042332211208	1.4317662021644	2.72865711994768	1.09204203878781	0.0326870615339523	6.74708065769039	1.42958006225227	5.31750059543812	1.36620680988555	0.0408933763322921	2
pn1	30	9.166	9.5	23.288	2.96559317110088	1.16288190018217	1.80271127091871	0.72146715585782	0.0309802110897381	3.42564894003993	1.1724118423417	2.25323709769823	0.578916318279873	0.0248589968344157	2
pn1	30	9.173	9.5	24.28	3.95152442660136	1.16288190018217	2.78864252641919	1.11604893401176	0.045965771582033	6.67367053945746	1.1724118423417	5.50125869711576	1.41341913555957	0.0582133087133265	6
pn1	30	9.947	9.5	27.157	4.10701511205674	1.16288190018217	2.94413321187457	1.17827821299148	0.0433876427069071	4.16862638004544	1.1724118423417	2.99621453770374	0.769806910562584	0.0283465371934523	5
pn1	30	9.986	9.5	25.322	6.15850568521278	1.16288190018217	4.99562378503061	1.99930989619038	0.0789554496560452	7.24453916152395	1.1724118423417	6.07212731918225	1.56009041185173	0.0616100786609164	10
pn1	30	8.099	8.5	20.788	2.33435351226025	1.03493141264636	1.29942209961389	0.520044658060777	0.0250165796642668	5.26813364315076	1.07924362512937	4.18889001802139	1.0762368458204	0.051772024524745	1
pn1	30	11.593	11.5	29.819	5.42763322878093	1.4317662021644	3.99586702661652	1.5991949822391	0.0536300674817766	7.1250752410631	1.42958006225227	5.69549517881083	1.46332363472364	0.049073531463954	7
pn1	30	8.39	8.5	22.644	3.40431172708714	1.03493141264636	2.36938031444078	0.948255055693927	0.0418766585273771	4.55701845063282	1.07924362512937	3.47777482550345	0.893532509225766	0.0394600118894968	5
pn1	30	9.773	9.5	23.297	4.50185953662892	1.16288190018217	3.33897763644675	1.33629979337314	0.0573593077809649	0.656016054441057	1.1724118423417	-0.516395787900639	-0.132675761734999	-0.00569497195926511	8
pn1	30	11.517	11.5	29.819	5.60652500042309	1.4317662021644	4.17475879825869	1.67078966285995	0.0560310427197407	8.01785854928084	1.42958006225227	6.58827848702856	1.69270332421265	0.0567659319297311	8
pn1	30	9.575	9.5	24.246	2.47267410918621	1.16288190018217	1.30979220900404	0.524194902999243	0.0216198508207227	3.70447383324757	1.1724118423417	2.53206199090588	0.650553821845494	0.0268313875214672	1
pn1	30	9.895	9.5	23.284	5.65753879852784	1.16288190018217	4.49465689834567	1.79881680517457	0.0772554889698749	8.11908922835303	1.1724118423417	6.94667738601134	1.78478549847058	0.0766528731519746	10
pn1	30	6.797	6.5	15.927	2.29387872827129	0.807251771315982	1.48662695695531	0.594966337515329	0.0373558320785665	3.39025504806094	0.77933917416926	2.61091587389168	0.670813473910891	0.0421180055196139	4
pn1	30	8.451	8.5	22.534	4.30275907616227	1.03493141264636	3.26782766351591	1.30782470174983	0.0580378406740851	5.82373347066696	1.07924362512937	4.74448984553759	1.21898516418919	0.0540953742872634	8
pn1	30	9.922	9.5	25.297	3.09801403408941	1.16288190018217	1.93513213390724	0.774463608999139	0.0306148400600522	5.09002322463908	1.1724118423417	3.91761138229738	1.00653817576843	0.0397888356630599	2
pn1	30	9.434	9.5	23.453	2.5400300989022	1.16288190018217	1.37714819872003	0.551151596017322	0.0235002599248421	4.76951175605604	1.1724118423417	3.59709991371434	0.924190286348306	0.039406058344276	1
pn1	30	6.68	6.5	17.571	1.89156443662461	0.807251771315982	1.08431266530863	0.433955224733326	0.0246972411776977	2.47277905227546	0.77933917416926	1.6934398781062	0.435089578661309	0.0247617994798992	1
pn1	30	8.181	8.5	21.228	3.78478187755451	1.03493141264636	2.74985046490815	1.10052387531838	0.0518430316241936	4.871837669348	1.07924362512937	3.79259404421863	0.974417908817542	0.0459024829855635	7
pn1	30	9.427	9.5	24.098	3.37957326789333	1.16288190018217	2.21669136771116	0.88714706690779	0.0368141367295124	3.69742797350056	1.1724118423417	2.52501613115886	0.648743553770278	0.0269210537708639	4
pn1	30	9.395	9.5	25.305	4.14097792908513	1.16288190018217	2.97809602890297	1.19187054882566	0.0471001995188959	6.11861743571164	1.1724118423417	4.94620559336995	1.27081128501486	0.0502197702041043	6
pn1	30	7.503	7.5	18.847	2.21972955371943	0.925527799130618	1.29420175458881	0.517955411968737	0.0274821144993228	3.83718521268627	0.897798908113069	2.9393863045732	0.755206231596358	0.0400703683130662	1
pn1	30	8.443	8.5	22.542	3.02574008727877	1.03493141264636	1.9908086746324	0.796746043315153	0.0353449580035114	3.93525060761671	1.07924362512937	2.85600698248734	0.733783874307847	0.0325518531766412	3
pn1	30	9.144	9.5	24.988	3.64791528917746	1.16288190018217	2.4850333889953	0.994540834293702	0.0398007377258565	5.92182739776696	1.1724118423417	4.74941555542526	1.22025070958431	0.0488334684482274	4
pn1	30	12.042	12.5	29.675	7.65093974848331	1.50754125214137	6.14339849634194	2.45866340991934	0.0828530213957654	8.58570664466645	1.55661920080463	7.02908744386182	1.80595882609276	0.0608579216880459	10
pn1	30	8.927	8.5	22.712	3.24603720009546	1.03493141264636	2.2111057874491	0.884911649195318	0.0389622952269865	4.63068123809124	1.07924362512937	3.55143761296187	0.912458431292832	0.0401751686902445	4
pn1	30	6.989	6.5	19.292	1.54584191427731	0.807251771315982	0.738590142961327	0.295592831965468	0.0153220418808557	2.12947843850382	0.77933917416926	1.35013926433456	0.346886553959241	0.0179808497801804	1
pn1	30	7.535	7.5	19.228	4.49290891188824	0.925527799130618	3.56738111275762	1.42770966532566	0.0742515948265891	5.78436317874841	0.897798908113069	4.88656427063534	1.2554878487861	0.0652947705838411	9
pn1	30	9.231	9.5	22.22	5.01642562206664	1.16288190018217	3.85354372188447	1.54223545048613	0.0694075360254784	8.34862790710903	1.1724118423417	7.17621606476733	1.84376006752236	0.0829775007885851	9
pn1	30	9.16	9.5	21.775	4.08360156964704	1.16288190018217	2.92071966946487	1.16890782621719	0.0536811860490097	5.01842674966192	1.1724118423417	3.84601490732022	0.988143144132415	0.0453797081117068	7
pn1	30	11.855	11.5	28.192	4.41975841708032	1.4317662021644	2.98799221491591	1.19583112381722	0.0424173923033917	4.58988229577603	1.42958006225227	3.16030223352376	0.811965387731361	0.0288012694286096	5
pn1	30	7.435	7.5	19.296	4.1091575685892	0.925527799130618	3.18362976945858	1.27412767209527	0.0660306629402609	4.80353342387785	0.897798908113069	3.90573451576478	1.00348669403453	0.0520049074437466	9
pn1	30	7.964	7.5	20.499	2.84088845487591	0.925527799130618	1.91536065574529	0.766550820996577	0.0373945470996916	4.06299842874345	0.897798908113069	3.16519952063038	0.813223630560854	0.0396713805825091	4
pn1	30	8.984	8.5	23.691	2.90643628988252	1.03493141264636	1.87150487723616	0.748999200668165	0.0316153476285579	4.41710002747839	1.07924362512937	3.33785640234902	0.857583758659378	0.0361987150672989	2
pn1	30	6.436	6.5	16.609	3.52517206901363	0.807251771315982	2.71792029769765	1.08774503086611	0.0654913017560426	4.45566893917649	0.77933917416926	3.67632976500723	0.944546534634469	0.0568695607582918	9
pn1	30	9.026	9.5	21.911	4.61012328146156	1.16288190018217	3.4472413812794	1.37962827160866	0.0629650984258435	4.5105209139162	1.1724118423417	3.33810907157451	0.857648676078813	0.0391423794477118	9
pn1	30	6.117	6.5	16.122	1.8024745888737	0.807251771315982	0.995222817557715	0.398300375224396	0.0247053948160523	2.73906856923913	0.77933917416926	1.95972939506987	0.50350641189853	0.0312310142599262	1
pn1	30	7.457	7.5	20.987	3.28673455275935	0.925527799130618	2.36120675362873	0.944983896430974	0.0450271070868144	3.46670866456174	0.897798908113069	2.56890975644867	0.66002098923177	0.0314490393687411	6
pn1	30	7.017	7.5	17.113	2.42942625511757	0.925527799130618	1.50389845598695	0.601878603214657	0.0351708410690503	3.54849070474787	0.897798908113069	2.6506917966348	0.681032962474326	0.0397962345862401	3
pn1	30	6.568	6.5	15.681	2.04730432939573	0.807251771315982	1.24005255807975	0.496284239536632	0.0316487621667388	5.33653703107334	0.77933917416926	4.55719785690408	1.17086488931276	0.0746677437225148	2
pn1	30	8.62	8.5	22.487	3.20824623500132	1.03493141264636	2.17331482235496	0.869787241563644	0.0386795589257635	5.40313935541873	1.07924362512937	4.32389573028936	1.11092339077954	0.0494029168310376	4
pn1	30	8.921	8.5	23.106	3.75951067316363	1.03493141264636	2.72457926051727	1.09041002944017	0.0471916398095805	6.85912028885567	1.07924362512937	5.7798766637263	1.48500347419911	0.0642691713926731	6
pn1	30	8.469	8.5	20.398	3.40572441743319	1.03493141264636	2.37079300478683	0.948820431693132	0.0465153658051344	5.17203859051593	1.07924362512937	4.09279496538656	1.05154748040337	0.0515514991863601	6
pn1	30	9.999	9.5	26.984	4.84764309723044	1.16288190018217	3.68476119704827	1.4746866143988	0.0546504081825822	5.73812502041919	1.1724118423417	4.56571317807749	1.17305270096725	0.0434721576107045	8
pn1	30	6.572	6.5	16.363	2.44629764286903	0.807251771315982	1.63904587155305	0.655966256131096	0.0400883857563464	3.56015381701723	0.77933917416926	2.78081464284798	0.714464969754333	0.0436634461745605	4
pn1	30	9.922	9.5	28.62	4.31861427364799	1.16288190018217	3.15573237346582	1.26296279213505	0.0441286789704771	6.98522921487054	1.1724118423417	5.81281737252884	1.49346681517684	0.0521826280634814	6
pn1	30	8.582	8.5	21.856	2.63034171983526	1.03493141264636	1.59541030718889	0.638502768203818	0.0292140724837032	4.50786614594819	1.07924362512937	3.42862252081882	0.880903979679513	0.0403049039018811	2
pn1	30	8.932	8.5	22.368	2.64550864886169	1.03493141264636	1.61057723621533	0.644572759180368	0.0288167363725129	4.44938777803642	1.07924362512937	3.37014415290705	0.865879337361542	0.0387106284585811	2
pn1	30	7.565	7.5	19.207	3.93677864771943	0.925527799130618	3.01125084858882	1.20513951421552	0.0627448073210559	3.96244429937097	0.897798908113069	3.0646453912579	0.787388610170138	0.0409948773973102	9
pn1	30	7.333	7.5	17.223	3.05585734238654	0.925527799130618	2.13032954325592	0.852584005773403	0.0495026421513908	3.08319887662376	0.897798908113069	2.18539996851069	0.561487162195037	0.0326010080819275	7
pn1	30	7.353	7.5	19.957	3.36576641479019	0.925527799130618	2.44023861565958	0.976613416721531	0.0489358829844932	4.11099276489813	0.897798908113069	3.21319385678506	0.825554647307089	0.0413666707073753	7
pn1	30	6.131	6.5	15.007	1.55919788525373	0.807251771315982	0.751946113937748	0.300938055324041	0.0200531788714627	3.17184757994696	0.77933917416926	2.3925084057777	0.614698807835787	0.0409608054798285	1
pn1	30	7.456	7.5	17.757	2.74932251162832	0.925527799130618	1.8237947124977	0.729905007707461	0.0411051983841561	3.18698479835176	0.897798908113069	2.28918589023869	0.588152515680222	0.0331222906842497	5
pn1	30	9.622	9.5	24.729	3.24873775617674	1.16288190018217	2.08585585599457	0.834785090785423	0.0337573331224644	5.42032255827345	1.1724118423417	4.24791071593175	1.09140082708605	0.0441344505271565	3
pn1	30	8.102	8.5	20.059	3.30736093933841	1.03493141264636	2.27242952669205	0.909454161605322	0.0453389581537126	4.22960019156116	1.07924362512937	3.15035656643179	0.809410082308065	0.0403514672869069	6
pn1	30	7.126	7.5	18.533	2.65074734679172	0.925527799130618	1.7252195476611	0.690454017989826	0.0372553832617399	3.22793032126968	0.897798908113069	2.33013141315661	0.598672505521459	0.0323030543096886	4
pn1	30	11.888	11.5	28.717	3.47046535986204	1.4317662021644	2.03869915769764	0.815912401881339	0.0284121740391176	4.44328856645046	1.42958006225227	3.01370850419818	0.774301574122589	0.0269631777038893	2
pn1	30	11.596	11.5	29.717	6.50936254664688	1.4317662021644	5.07759634448248	2.0321163196483	0.0683822835295722	8.78241810519849	1.42958006225227	7.35283804294622	1.88913893397147	0.0635709840822247	9
pn1	30	9.491	9.5	27.399	3.93217003857335	1.16288190018217	2.76928813839118	1.10830307059525	0.0404504934703914	4.28459805410968	1.1724118423417	3.11218621176799	0.799603106729694	0.029183660233209	5
pn1	30	11.444	11.5	33.239	4.78485094606774	1.4317662021644	3.35308474390334	1.34194563076167	0.0403726234472057	7.48747711227753	1.42958006225227	6.05789705002526	1.55643427862149	0.0468255446500042	5
pn1	30	7.007	7.5	17.711	3.45170500385739	0.925527799130618	2.52617720472677	1.01100709386382	0.0570835691865971	3.43466971816853	0.897798908113069	2.53687081005546	0.651789334912536	0.0368013852923345	8
pn1	30	6.504	6.5	16.452	4.44503952292556	0.807251771315982	3.63778775160957	1.45588726553567	0.0884930261084165	3.95258828527823	0.77933917416926	3.17324911110897	0.815291783658585	0.0495557855372347	10
pn1	30	7.521	7.5	19.046	5.28835948222961	0.925527799130618	4.362831683099	1.7460587375635	0.0916758761715583	4.12340458682064	0.897798908113069	3.22560567870757	0.828743573256277	0.0435127361785297	10
pn1	30	9.018	9.5	23.051	4.0585483629668	1.16288190018217	2.89566646278463	1.1588812256959	0.0502746616500761	4.09010295063107	1.1724118423417	2.91769110828937	0.749632160776283	0.032520591765055	7
pn1	30	6.635	6.5	18.338	6.29057462537996	0.807251771315982	5.48332285406398	2.19449304388917	0.119669159335215	5.95989330463562	0.77933917416926	5.18055413046636	1.33102163412935	0.0725827044459237	10
pn1	30	7.563	7.5	21.678	2.23661795484853	0.925527799130618	1.31109015571791	0.524714357189836	0.0242049246789296	3.54431904631889	0.897798908113069	2.64652013820582	0.679961152880345	0.0313664153925798	1
[truncated: 2,939 more rows]
