# Supplementary material for: TOR regulates variability of protein synthesis rates
Source: EMBO J. 2024 Mar 18;43(8):1618–33. doi: 10.1038/s44318-024-00075-8 (PMC11021518; doi:10.1038/s44318-024-00075-8)
Supplement: Supplementary file 4 — Source Data Fig. 3 [file 44318_2024_75_MOESM4_ESM.zip]

Archive with 10 entries (8 files):
- Figure 3/
- __MACOSX/._Figure 3
- Figure 3/.DS_Store
- __MACOSX/Figure 3/._.DS_Store
- Figure 3/BC/
- __MACOSX/Figure 3/._BC
- Figure 3/BC/figure3BC.csv
- __MACOSX/Figure 3/BC/._figure3BC.csv
- Figure 3/BC/README.rtf
- __MACOSX/Figure 3/BC/._README.rtf
