# Supplementary material for: TOR regulates variability of protein synthesis rates
Source: EMBO J. 2024 Mar 18;43(8):1618–33. doi: 10.1038/s44318-024-00075-8 (PMC11021518; doi:10.1038/s44318-024-00075-8)
Supplement: Supplementary file 5 — Source Data Fig. 4 [file 44318_2024_75_MOESM5_ESM.zip]

Archive with 43 entries (36 files):
- Figure 4/
- __MACOSX/._Figure 4
- Figure 4/.DS_Store
- __MACOSX/Figure 4/._.DS_Store
- Figure 4/DF/
- __MACOSX/Figure 4/._DF
- Figure 4/G/
- __MACOSX/Figure 4/._G
- Figure 4/A/
- __MACOSX/Figure 4/._A
- Figure 4/H/
- __MACOSX/Figure 4/._H
- Figure 4/CE/
- __MACOSX/Figure 4/._CE
- Figure 4/B/
- __MACOSX/Figure 4/._B
- Figure 4/DF/figure4DF.csv
- __MACOSX/Figure 4/DF/._figure4DF.csv
- Figure 4/DF/README.rtf
- __MACOSX/Figure 4/DF/._README.rtf
- Figure 4/G/.DS_Store
- __MACOSX/Figure 4/G/._.DS_Store
- Figure 4/G/figure4G.csv
- __MACOSX/Figure 4/G/._figure4G.csv
- Figure 4/G/README.rtf
- __MACOSX/Figure 4/G/._README.rtf
- Figure 4/A/left_panel-1.tif
- Figure 4/A/.DS_Store
- __MACOSX/Figure 4/A/._.DS_Store
- Figure 4/A/middle_and_right_panel-1.tif
- Figure 4/H/figure4H.csv
- __MACOSX/Figure 4/H/._figure4H.csv
- Figure 4/H/README.rtf
- __MACOSX/Figure 4/H/._README.rtf
- Figure 4/CE/figure4CE.csv
- __MACOSX/Figure 4/CE/._figure4CE.csv
- Figure 4/CE/README.rtf
- __MACOSX/Figure 4/CE/._README.rtf
- Figure 4/B/left_panel-1.tif
- Figure 4/B/middle_panel-1.tif
- Figure 4/B/.DS_Store
- __MACOSX/Figure 4/B/._.DS_Store
- Figure 4/B/right_panel-1.tif
