# Supplementary material for: TOR regulates variability of protein synthesis rates
Source: EMBO J. 2024 Mar 18;43(8):1618–33. doi: 10.1038/s44318-024-00075-8 (PMC11021518; doi:10.1038/s44318-024-00075-8)
Supplement: Supplementary file 5 — Source Data Fig. 4 [file 44318_2024_75_MOESM5_ESM.zip › Figure 4/DF/figure4DF.csv]

strain	length	length.bin	signal	background	signal.minus.background	fitted.values	signal.minus.background.norm	replicate
pn1	10.303	10.5	3.6443951452254	1.23357027287095	2.41082487235445	3.43761013539836	0.701308402465214	replicate1
pn1	10.402	10.5	4.0200373297067	1.23357027287095	2.78646705683575	3.47224179428798	0.802497988884193	replicate1
pn1	10.332	10.5	2.51244385439067	1.23357027287095	1.27887358151971	3.44775476274975	0.370929393046433	replicate1
pn1	10.459	10.5	5.97679710486436	1.23357027287095	4.7432268319934	3.49218123425493	1.35824188775397	replicate1
pn1	10.367	10.5	5.87111229991971	1.23357027287095	4.63754202704875	3.4599982785189	1.34033073248635	replicate1
pn1	10.991	10.5	4.1116846587522	1.23357027287095	2.87811438588124	3.6782826739459	0.782461447639024	replicate1
pn1	10.364	10.5	2.00545660145001	1.23357027287095	0.771886328579053	3.45894883431011	0.223156330305477	replicate1
pn1	10.052	10.5	3.67477197183879	1.23357027287095	2.44120169896784	3.34980663659661	0.728758989339183	replicate1
pn1	10.214	10.5	3.55768846853204	1.23357027287095	2.32411819566108	3.40647662387093	0.6822645367283	replicate1
pn1	10.147	10.5	5.47015939365461	1.23357027287095	4.23658912078366	3.38303903654143	1.25230275944875	replicate1
pn1	10.764	10.5	5.68267409025295	1.23357027287095	4.449103817382	3.5988747288146	1.23624859230581	replicate1
pn1	10.169	10.5	4.88459047154492	1.23357027287095	3.65102019867397	3.39073496073917	1.07676366361529	replicate1
pn1	10.662	10.5	4.54933265845276	1.23357027287095	3.31576238558181	3.56319362571596	0.930559137076243	replicate1
pn1	10.22	10.5	2.24558580737558	1.23357027287095	1.01201553450463	3.4085755122885	0.296902776792281	replicate1
pn1	10.311	10.5	6.4862544026975	1.23357027287095	5.25268412982655	3.44040865328827	1.52676169001207	replicate1
pn1	10.993	10.5	5.54427180425003	1.23357027287095	4.31070153137908	3.67898230341842	1.17171031982776	replicate1
pn1	10.726	10.5	3.71647368800243	1.23357027287095	2.48290341513147	3.58558176883667	0.692468775000784	replicate1
pn1	10.232	10.5	7.01479364117584	1.23357027287095	5.78122336830488	3.41277328912363	1.69399572679774	replicate1
pn1	10.167	10.5	3.70960913096012	1.23357027287095	2.47603885808917	3.39003533126665	0.730387331144429	replicate1
pn1	10.187	10.5	3.20202105628886	1.23357027287095	1.96845078341791	3.39703162599188	0.57946201276332	replicate1
pn1	10.768	10.5	4.78669335885338	1.23357027287095	3.55312308598243	3.60027398775965	0.986903524026915	replicate1
pn1	10.981	10.5	4.47319703131058	1.23357027287095	3.23962675843962	3.67478452658328	0.88158277988934	replicate1
pn1	10.445	10.5	3.56328132374904	1.23357027287095	2.32971105087809	3.48728382794727	0.668058915138384	replicate1
pn1	10.154	10.5	5.72258545517103	1.23357027287095	4.48901518230008	3.38548773969526	1.32595818607341	replicate1
pn1	10.336	10.5	8.91423671093533	1.23357027287095	7.68066643806437	3.4491540216948	2.22682616947629	replicate1
pn1	10.65	10.5	3.48550866366558	1.23357027287095	2.25193839079463	3.55899584888082	0.632745438998696	replicate1
pn1	10.629	10.5	3.08028298478485	1.23357027287095	1.84671271191389	3.55164973941933	0.519959130940602	replicate1
pn1	10.37	10.5	5.86563724626674	1.23357027287095	4.63206697339579	3.46104772272768	1.33834241665562	replicate1
pn1	10.453	10.5	5.29460393452723	1.23357027287095	4.06103366165628	3.49008234583736	1.16359250563239	replicate1
pn1	10.622	10.5	4.68691145864177	1.23357027287095	3.45334118577082	3.54920103626551	0.972991146594628	replicate1
pn1	10.541	10.5	5.26683970732556	1.23357027287095	4.03326943445461	3.52086604262835	1.14553333913373	replicate1
pn1	10.517	10.5	6.93092369065212	1.23357027287095	5.69735341778117	3.51247048895808	1.62203595323905	replicate1
pn1	10.597	10.5	4.60805848208203	1.23357027287095	3.37448820921108	3.54045566785898	0.953122571155293	replicate1
pn1	10.853	10.5	6.46842241128063	1.23357027287095	5.23485213840967	3.63000824034185	1.44210475343623	replicate1
pn1	10.444	10.5	3.91223168406018	1.23357027287095	2.67866141118923	3.48693401321101	0.768199627822189	replicate1
pn1	10.147	10.5	3.93021894401418	1.23357027287095	2.69664867114323	3.38303903654143	0.797108351992321	replicate1
pn1	10.585	10.5	3.23297691453138	1.23357027287095	1.99940664166043	3.53625789102384	0.565401818327664	replicate1
pn1	10.036	10.5	3.7499173682598	1.23357027287095	2.51634709538885	3.34420960081643	0.752448977711961	replicate1
pn1	10.734	10.5	5.15834184153661	1.23357027287095	3.92477156866565	3.58838028672676	1.09374460203763	replicate1
pn1	10.178	10.5	4.33304186103518	1.23357027287095	3.09947158816423	3.39388329336553	0.913252260094854	replicate1
pn1	10.961	10.5	4.56239914342774	1.23357027287095	3.32882887055678	3.66778823185806	0.907584805917335	replicate1
pn1	10.574	10.5	6.43087472855666	1.23357027287095	5.1973044556857	3.53240992892497	1.47131973928842	replicate1
pn1	10.646	10.5	4.8716673286832	1.23357027287095	3.63809705581225	3.55759658993578	1.02262776676372	replicate1
pn1	10.514	10.5	5.35487246733669	1.23357027287095	4.12130219446574	3.51142104474929	1.17368499588747	replicate1
pn1	10.086	10.5	3.85788274547628	1.23357027287095	2.62431247260532	3.36170033762949	0.780650328415608	replicate1
pn1	10.583	10.5	4.75176480132022	1.23357027287095	3.51819452844927	3.53555826155132	0.995088828462854	replicate1
pn1	10.027	10.5	3.12012804178659	1.23357027287095	1.88655776891564	3.34106126819008	0.564658238050696	replicate1
pn1	10.397	10.5	3.06197637420438	1.23357027287095	1.82840610133342	3.47049272060673	0.526843376007361	replicate1
pn1	10.158	10.5	5.85357085569053	1.23357027287095	4.62000058281958	3.3868869986403	1.36408465492776	replicate1
pn1	10.037	10.5	3.43485065323236	1.23357027287095	2.20128038036141	3.34455941555269	0.658167521295969	replicate1
pn1	10.835	10.5	2.89940601533566	1.23357027287095	1.6658357424647	3.62371157508915	0.459704286046475	replicate1
pn1	10.642	10.5	5.49923650259795	1.23357027287095	4.265666229727	3.55619733099073	1.19950211776876	replicate1
pn1	10.318	10.5	3.74903031235642	1.23357027287095	2.51546003948546	3.4428573564421	0.73063150141224	replicate1
pn1	10.677	10.5	4.11916878976389	1.23357027287095	2.88559851689294	3.56844084675987	0.808644066361096	replicate1
pn1	10.512	10.5	4.52366669425746	1.23357027287095	3.29009642138651	3.51072141527677	0.937156792638054	replicate1
pn1	10.599	10.5	4.00150212933547	1.23357027287095	2.76793185646451	3.5411552973315	0.781646559965992	replicate1
pn1	10.157	10.5	4.39664637961965	1.23357027287095	3.16307610674869	3.38653718390404	0.934014875661948	replicate1
pn1	10.42	10.5	5.31071390785667	1.23357027287095	4.07714363498572	3.47853845954074	1.17208525431224	replicate1
pn1	10.935	10.5	3.29758149001014	1.23357027287095	2.06401121713919	3.65869304871527	0.564138939686114	replicate1
pn1	10.717	10.5	4.32437915181599	1.23357027287095	3.09080887894503	3.58243343621032	0.862767985499445	replicate1
pn1	10.008	10.5	2.48327677220564	1.23357027287095	1.24970649933469	3.33441478820112	0.37479035414454	replicate1
pn1	10.486	10.5	3.64741526829034	1.23357027287095	2.41384499541939	3.50162623213398	0.689349700795545	replicate1
pn1	10.602	10.5	3.48741760406921	1.23357027287095	2.25384733119825	3.54220474154028	0.636283754229914	replicate1
pn1	10.967	10.5	4.95028954019248	1.23357027287095	3.71671926732153	3.66988712027563	1.01276119551121	replicate1
pn1	10.816	10.5	4.14947139501617	1.23357027287095	2.91590112214522	3.61706509510018	0.806151132335222	replicate1
pn1	10.761	10.5	6.41195349459784	1.23357027287095	5.17838322172688	3.59782528460582	1.43930925269881	replicate1
pn1	10.339	10.5	3.49795129916073	1.23357027287095	2.26438102628978	3.45020346590358	0.656303620545101	replicate1
pn1	10.535	10.5	2.53050807353263	1.23357027287095	1.29693780066168	3.51876715421078	0.368577329451788	replicate1
pn1	10.203	10.5	3.59432396735265	1.23357027287095	2.3607536944817	3.40262866177206	0.693802918021693	replicate1
pn1	10.056	10.5	4.10162689548098	1.23357027287095	2.86805662261003	3.35120589554166	0.855828233778655	replicate1
pn1	10.872	10.5	3.02516872983173	1.23357027287095	1.79159845696078	3.63665472033081	0.492650139960993	replicate1
pn1	10.482	10.5	4.56630268446174	1.23357027287095	3.33273241159079	3.50022697318894	0.952147514180902	replicate1
pn1	10.874	10.5	4.61068424556537	1.23357027287095	3.37711397269441	3.63735434980333	0.928453388897073	replicate1
pn1	10.507	10.5	5.43985885114859	1.23357027287095	4.20628857827764	3.50897234159547	1.19872377687797	replicate1
pn1	10.074	10.5	2.93875518813502	1.23357027287095	1.70518491526407	3.35750256079436	0.50787300512457	replicate1
pn1	10.677	10.5	8.43422241572866	1.23357027287095	7.20065214285771	3.56844084675987	2.0178706757591	replicate1
pn1	10.554	10.5	3.40213493488454	1.23357027287095	2.16856466201359	3.52541363419974	0.615123468343266	replicate1
pn1	10.552	10.5	5.0881235958558	1.23357027287095	3.85455332298485	3.52471400472722	1.09357903018947	replicate1
pn1	10.797	10.5	4.5672086801263	1.23357027287095	3.33363840725535	3.61041861511122	0.923338471971803	replicate1
pn1	10.516	10.5	10.4867591754611	1.23357027287095	9.25318890259011	3.51212067422182	2.63464435334083	replicate1
pn1	10.275	10.5	3.25179231085451	1.23357027287095	2.01822203798356	3.42781532278286	0.588777938113968	replicate1
pn1	10.549	10.5	3.19059599227903	1.23357027287095	1.95702571940808	3.52366456051844	0.555395011584229	replicate1
pn1	10.152	10.5	4.05266322483075	1.23357027287095	2.8190929519598	3.38478811022273	0.832871323154788	replicate1
pn1	10.096	10.5	3.58131310151791	1.23357027287095	2.34774282864696	3.36519848499211	0.697653597289214	replicate1
pn1	10.965	10.5	5.22902626787356	1.23357027287095	3.9954559950026	3.6691874908031	1.08892118623464	replicate1
pn1	10.765	10.5	3.88592735615223	1.23357027287095	2.65235708328128	3.59922454355086	0.736924593391598	replicate1
pn1	10.812	10.5	6.28192558339059	1.23357027287095	5.04835531051963	3.61566583615514	1.39624499035232	replicate1
pn1	10.641	10.5	6.17549353923491	1.23357027287095	4.94192326636396	3.55584751625447	1.3898017965544	replicate1
pn1	10.328	10.5	4.71871495558176	1.23357027287095	3.48514468271081	3.44635550380471	1.01125512990847	replicate1
pn1	10.275	10.5	4.88411630243506	1.23357027287095	3.6505460295641	3.42781532278286	1.06497745234432	replicate1
pn1	10.719	10.5	6.81722271617703	1.23357027287095	5.58365244330608	3.58313306568284	1.55831568098406	replicate1
pn1	10.444	10.5	5.18670464020023	1.23357027287095	3.95313436732928	3.48693401321101	1.13369921895624	replicate1
pn1	10.232	10.5	3.82583351919927	1.23357027287095	2.59226324632832	3.41277328912363	0.759576750846521	replicate1
pn1	10.131	10.5	3.78035919013281	1.23357027287095	2.54678891726186	3.37744200076125	0.754058520231534	replicate1
pn1	10.02	10.5	3.59134419910557	1.23357027287095	2.35777392623462	3.33861256503625	0.706213698147097	replicate1
pn1	10.161	10.5	3.52758328684966	1.23357027287095	2.29401301397871	3.38793644284908	0.677112175117889	replicate1
pn1	10.096	10.5	3.73062577758502	1.23357027287095	2.49705550471407	3.36519848499211	0.742023246429676	replicate1
pn1	10.202	10.5	4.2795790782472	1.23357027287095	3.04600880537625	3.40227884703579	0.895284878848205	replicate1
pn1	10.937	10.5	5.4516055910625	1.23357027287095	4.21803531819155	3.65939267818779	1.15265993270785	replicate1
pn1	10.693	10.5	3.96830609114346	1.23357027287095	2.7347358182725	3.57403788254005	0.765166992670189	replicate1
pn1	10.586	10.5	5.57401300497763	1.23357027287095	4.34044273210668	3.5366077057601	1.22728984756702	replicate1
pn1	10.033	10.5	5.80696164113293	1.23357027287095	4.57339136826198	3.34316015660765	1.36798452781953	replicate1
pn1	10.784	10.5	5.72467955518039	1.23357027287095	4.49110928230944	3.60587102353982	1.24549914652815	replicate1
pn1	10.392	10.5	4.03000148180191	1.23357027287095	2.79643120893096	3.46874364692543	0.806179843070737	replicate1
pn1	10.026	10.5	5.75818826820187	1.23357027287095	4.52461799533092	3.34071145345382	1.35438754839276	replicate1
pn1	10.924	10.5	4.58076426099321	1.23357027287095	3.34719398812226	3.65484508661639	0.915823765110943	replicate1
pn1	10.957	10.5	4.25679593322448	1.23357027287095	3.02322566035353	3.66638897291302	0.824578538362643	replicate1
pn1	10.31	10.5	4.72648648340504	1.23357027287095	3.49291621053408	3.44005883855201	1.01536525230026	replicate1
pn1	10.77	10.5	6.40805531670412	1.23357027287095	5.17448504383317	3.60097361723217	1.43696832964038	replicate1
pn1	10.156	10.5	4.5338904148419	1.23357027287095	3.30032014197095	3.38618736916778	0.974641914981234	replicate1
pn1	10.635	10.5	2.99749751373442	1.23357027287095	1.76392724086347	3.5537486278369	0.496356784226783	replicate1
pn1	10.668	10.5	2.97533836820943	1.23357027287095	1.74176809533848	3.56529251413352	0.48853441574114	replicate1
pn1	10.778	10.5	5.36437186394591	1.23357027287095	4.13080159107495	3.60377213512226	1.14624383456886	replicate1
pn1	10.414	10.5	5.32393168589415	1.23357027287095	4.0903614130232	3.47643957112317	1.17659499880266	replicate1
pn1	10.521	10.5	3.78990756758973	1.23357027287095	2.55633729471877	3.51386974790312	0.727499161357432	replicate1
pn1	10.891	10.5	3.16958984690785	1.23357027287095	1.9360195740369	3.64330120031978	0.531391578019124	replicate1
pn1	10.51	10.5	4.30212924545529	1.23357027287095	3.06855897258434	3.51002178580425	0.874227899380756	replicate1
pn1	10.001	10.5	5.32287405962679	1.23357027287095	4.08930378675584	3.33196608504729	1.22729454093402	replicate1
pn1	10.897	10.5	4.72903693789742	1.23357027287095	3.49546666502647	3.64540008873734	0.958870516250302	replicate1
pn1	10.402	10.5	4.40331925127711	1.23357027287095	3.16974897840616	3.47224179428804	0.91288256008568	replicate1
pn1	10.591	10.5	3.88778195256786	1.23357027287095	2.65421167969691	3.53835677944141	0.750125508857228	replicate1
pn1	10.497	10.5	8.57941106193816	1.23357027287095	7.3458407890672	3.50547419423285	2.09553412235995	replicate1
pn1	10.949	10.5	3.51564707431508	1.23357027287095	2.28207680144413	3.66359045502293	0.622907180663525	replicate1
pn1	10.598	10.5	3.07955626052305	1.23357027287095	1.8459859876521	3.54080548259524	0.521346342442704	replicate1
pn1	10.137	10.5	3.21426720582604	1.23357027287095	1.98069693295508	3.37954088917882	0.586084618563786	replicate1
pn1	10.118	10.5	3.60105260816826	1.23357027287095	2.36748233529731	3.37289440918985	0.701914156828277	replicate1
pn1	10.535	10.5	5.43083167341641	1.23357027287095	4.19726140054546	3.51876715421078	1.19282158113894	replicate1
pn1	10.603	10.5	3.73447418703701	1.23357027287095	2.50090391416605	3.54255455627654	0.705960592684468	replicate1
pn1	10.385	10.5	3.89963663036821	1.23357027287095	2.66606635749726	3.4662949437716	0.769140076290325	replicate1
pn1	10.127	10.5	6.55564357439724	1.23357027287095	5.32207330152629	3.3760427418162	1.5764235551897	replicate1
pn1	10.87	10.5	3.5841186614667	1.23357027287095	2.35054838859574	3.63595509085829	0.646473438163639	replicate1
pn1	10.289	10.5	5.64150276241105	1.23357027287095	4.4079324895401	3.43271272909052	1.28409594318367	replicate1
pn1	10.681	10.5	3.27826285860703	1.23357027287095	2.04469258573608	3.56984010570492	0.572768674560096	replicate1
pn1	10.45	10.5	5.10295961709128	1.23357027287095	3.86938934422033	3.48903290162858	1.10901486266129	replicate1
pn1	10.062	10.5	5.0171764506535	1.23357027287095	3.78360617778255	3.35330478395922	1.12832158767127	replicate1
pn1	10.263	10.5	6.14267419601558	1.23357027287095	4.90910392314462	3.42361754594773	1.43389378552378	replicate1
pn1	10.517	10.5	3.43321635811795	1.23357027287095	2.199646085247	3.51247048895808	0.626239022409408	replicate1
pn1	10.468	10.5	4.91332058906183	1.23357027287095	3.67975031619087	3.49532956688128	1.05276204883711	replicate1
pn1	10.32	10.5	4.30430968077201	1.23357027287095	3.07073940790106	3.44355698591462	0.891734744179198	replicate1
pn1	10.781	10.5	4.78808571258301	1.23357027287095	3.55451543971206	3.60482157933104	0.986044762962078	replicate1
pn1	10.406	10.5	4.16418233881898	1.23357027287095	2.93061206594802	3.47364105323308	0.843671531121606	replicate1
pn1	10.757	10.5	6.83364933981056	1.23357027287095	5.6000790669396	3.59642602566077	1.55712338498905	replicate1
pn1	10.901	10.5	4.68813725498653	1.23357027287095	3.45456698211558	3.64679934768239	0.947287375246193	replicate1
pn1	10.385	10.5	3.91523703036096	1.23357027287095	2.68166675749001	3.4662949437716	0.773640674261882	replicate1
pn1	10.691	10.5	4.88287572932613	1.23357027287095	3.64930545645518	3.57333825306753	1.02125944929015	replicate1
pn1	10.632	10.5	4.65532473758211	1.23357027287095	3.42175446471116	3.55269918362812	0.963142187911548	replicate1
pn1	10.564	10.5	5.0552152545112	1.23357027287095	3.82164498164025	3.52891178156236	1.08295282460937	replicate1
pn1	10.148	10.5	4.35911902432252	1.23357027287095	3.12554875145156	3.38338885127769	0.923792354009574	replicate1
pn1	10.512	10.5	4.6603032319521	1.23357027287095	3.42673295908115	3.51072141527677	0.976076581915572	replicate1
pn1	10.183	10.5	8.72495626321587	1.23357027287095	7.49138599034492	3.39563236704683	2.20618287864306	replicate1
pn1	10.84	10.5	4.91527659758479	1.23357027287095	3.68170632471384	3.62546064877045	1.01551407707665	replicate1
pn1	10.834	10.5	8.00910844993507	1.23357027287095	6.77553817706411	3.62336176035289	1.86995906707484	replicate1
pn1	10.008	10.5	5.66785967159654	1.23357027287095	4.43428939872559	3.33441478820112	1.32985536604996	replicate1
pn1	10.232	10.5	4.44521377795992	1.23357027287095	3.21164350508896	3.41277328912363	0.941065588893449	replicate1
pn1	10.33	10.5	6.1684961038286	1.23357027287095	4.93492583095764	3.44705513327723	1.43163530612458	replicate1
pn1	10.246	10.5	4.62306964922775	1.23357027287095	3.38949937635679	3.41767069543129	0.991757158139269	replicate1
pn1	10.522	10.5	4.2982872117645	1.23357027287095	3.06471693889354	3.51421956263939	0.872090341615354	replicate1
pn1	10.295	10.5	2.95791596319206	1.23357027287095	1.7243456903211	3.43481161750809	0.502020454784677	replicate1
pn1	10.329	10.5	2.84273029896357	1.23357027287095	1.60916002609262	3.44670531854097	0.466869046633146	replicate1
pn1	10.47	10.5	5.30710867743723	1.23357027287095	4.07353840456627	3.4960291963538	1.16519004155194	replicate1
pn1	10.877	10.5	6.4376375734558	1.23357027287095	5.20406730058485	3.63840379401212	1.43031603835435	replicate1
pn1	10.015	10.5	5.99967056066906	1.23357027287095	4.76610028779811	3.33686349135495	1.42831743046906	replicate1
pn1	10.377	10.5	3.26974097870109	1.23357027287095	2.03617070583014	3.46349642588151	0.587894559559682	replicate1
pn1	10.534	10.5	6.27044696298679	1.23357027287095	5.03687669011584	3.51841733947452	1.43157454165688	replicate1
pn1	10.965	10.5	3.69270458776897	1.23357027287095	2.45913431489802	3.6691874908031	0.670212225748041	replicate1
pn1	10.002	10.5	5.98516532892571	1.23357027287095	4.75159505605475	3.33231589978355	1.42591374856249	replicate1
pn1	10.564	10.5	6.59570848264647	1.23357027287095	5.36213820977552	3.52891178156236	1.51948774627671	replicate1
pn1	10.08	10.5	2.8108175889849	1.23357027287095	1.57724731611395	3.35960144921193	0.469474531416199	replicate1
pn1	10.998	10.5	4.55168092630659	1.23357027287095	3.31811065343564	3.68073137709972	0.901481339844523	replicate1
pn1	10.742	10.5	3.40659973042532	1.23357027287095	2.17302945755436	3.59117880461685	0.60510199457646	replicate1
pn1	10.677	10.5	5.6737444991714	1.23357027287095	4.44017422630044	3.56844084675987	1.24428970998135	replicate1
pn1	10.619	10.5	4.38462240660757	1.23357027287095	3.15105213373662	3.54815159205672	0.88808272476038	replicate1
pn1	10.241	10.5	3.82655559290585	1.23357027287095	2.5929853200349	3.41592162174998	0.759088060898337	replicate1
pn1	10.84	10.5	3.09551906628253	1.23357027287095	1.86194879341157	3.62546064877045	0.513575783547131	replicate1
pn1	10.472	10.5	3.09421349791398	1.23357027287095	1.86064322504303	3.49672882582632	0.532109670987522	replicate1
pn1	10.276	10.5	2.64337281067143	1.23357027287095	1.40980253780048	3.42816513751912	0.411241139573784	replicate1
pn1	10.401	10.5	3.16691844047531	1.23357027287095	1.93334816760436	3.47189197955178	0.556857234899905	replicate1
pn1	10.241	10.5	5.70490730712113	1.23357027287095	4.47133703425018	3.41592162174998	1.3089694464241	replicate1
pn1	10.832	10.5	2.76668794545709	1.23357027287095	1.53311767258614	3.62266213088036	0.423201948511153	replicate1
pn1	10.221	10.5	5.09030830668296	1.23357027287095	3.85673803381201	3.40892532702476	1.13136477447516	replicate1
pn1	10.002	10.5	4.21443710110941	1.23357027287095	2.98086682823846	3.33231589978355	0.894533086863727	replicate1
pn1	10.026	10.5	4.19177520806265	1.23357027287095	2.9582049351917	3.34071145345382	0.885501479672343	replicate1
pn1	10.919	10.5	7.03389579673443	1.23357027287095	5.80032552386348	3.65309601293509	1.58778348647979	replicate1
pn1	10.615	10.5	4.0481669630333	1.23357027287095	2.81459669016235	3.54675233311168	0.793570124388418	replicate1
pn1	10.898	10.5	4.6553600292955	1.23357027287095	3.42178975642455	3.6457499034736	0.938569525343559	replicate1
pn1	10.326	10.5	5.3311148059689	1.23357027287095	4.09754453309795	3.44565587433219	1.18919145803906	replicate1
pn1	10.998	10.5	3.88154030739345	1.23357027287095	2.6479700345225	3.68073137709972	0.719414095523862	replicate1
pn1	10.397	10.5	4.24725644432875	1.23357027287095	3.01368617145779	3.47049272060673	0.868374151475219	replicate1
pn1	10.039	10.5	3.24147066607915	1.23357027287095	2.00790039320819	3.34525904502522	0.600222693125716	replicate1
pn1	10.57	10.5	4.83894958509359	1.23357027287095	3.60537931222264	3.53101066997992	1.02106157392131	replicate1
pn1	10.597	10.5	2.79006047334476	1.23357027287095	1.55649020047381	3.54045566785898	0.439629908264059	replicate1
pn1	10.256	10.5	10.5942129165946	1.23357027287095	9.36064264372363	3.4211688427939	2.7360949061138	replicate1
pn1	10.83	10.5	3.46294341965751	1.23357027287095	2.22937314678656	3.62196250140784	0.615515247858037	replicate1
pn1	10.75	10.5	5.37749160527903	1.23357027287095	4.14392133240807	3.59397732250694	1.15301821924617	replicate1
pn1	10.746	10.5	7.67253299203259	1.23357027287095	6.43896271916163	3.5925780635619	1.79229584026844	replicate1
pn1	10.163	10.5	4.99113311640493	1.23357027287095	3.75756284353398	3.38863607232161	1.10887175941547	replicate1
pn1	10.043	10.5	3.92467540718518	1.23357027287095	2.69110513431422	3.34665830397026	0.804117089313142	replicate1
pn1	10.137	10.5	6.07086219756061	1.23357027287095	4.83729192468966	3.37954088917882	1.43134587901526	replicate1
pn1	10.34	10.5	4.42328828533017	1.23357027287095	3.18971801245921	3.45055328063984	0.924407697268693	replicate1
pn1	10.278	10.5	5.00660637621874	1.23357027287095	3.77303610334779	3.42886476699165	1.10037471867346	replicate1
pn1	10.761	10.5	4.37209459844387	1.23357027287095	3.13852432557292	3.59782528460582	0.872339282010683	replicate1
pn1	10.707	10.5	4.4272156792119	1.23357027287095	3.19364540634095	3.57893528884771	0.892345110651383	replicate1
pn1	10.769	10.5	4.16350950849144	1.23357027287095	2.92993923562049	3.60062380249591	0.81373100782967	replicate1
pn1	10.748	10.5	9.30809298245094	1.23357027287095	8.07452270957999	3.59327769303442	2.2471190370932	replicate1
pn1	10.748	10.5	6.03892372200586	1.23357027287095	4.80535344913491	3.59327769303442	1.33731758568231	replicate1
pn1	10.15	10.5	6.08852508128814	1.23357027287095	4.85495480841719	3.38408848075021	1.43464180562469	replicate1
pn1	10.231	10.5	6.25975481147756	1.23357027287095	5.0261845386066	3.41242347438737	1.47290762015079	replicate1
pn1	10.194	10.5	3.9270714932479	1.23357027287095	2.69350122037695	3.3994803291457	0.792327344060211	replicate1
pn1	10.638	10.5	5.10549942031204	1.23357027287095	3.87192914744109	3.55479807204569	1.08921212090478	replicate1
pn1	10.958	10.5	3.26593502431772	1.23357027287095	2.03236475144676	3.66673878764928	0.554270393705819	replicate1
pn1	10.874	10.5	3.5862466280193	1.23357027287095	2.35267635514835	3.63735434980333	0.646809776802625	replicate1
pn1	10.392	10.5	7.59609837919525	1.23357027287095	6.36252810632429	3.46874364692543	1.83424569641052	replicate1
pn1	10.05	10.5	3.42551526370355	1.23357027287095	2.19194499083259	3.34910700712409	0.654486400753984	replicate1
pn1	10.735	10.5	4.48369573472453	1.23357027287095	3.25012546185358	3.58873010146302	0.905647783467637	replicate1
pn1	10.315	10.5	4.59387380110843	1.23357027287095	3.36030352823748	3.44180791223331	0.976319310643066	replicate1
pn1	10.717	10.5	5.81651511919879	1.23357027287095	4.58294484632784	3.58243343621032	1.27928262392948	replicate1
pn1	10.103	10.5	4.90954643847542	1.23357027287095	3.67597616560447	3.36764718814593	1.09155619939756	replicate1
pn1	10.832	10.5	4.81156475318697	1.23357027287095	3.57799448031602	3.62266213088036	0.987669937479516	replicate1
pn1	10.059	10.5	3.50276004826526	1.23357027287095	2.26918977539431	3.35225533975044	0.676914359263349	replicate1
pn1	10.195	10.5	1.16799549406205	1.23357027287095	-0.0655747788089049	3.39983014388197	-0.0192876632166191	replicate1
pn1	10.636	10.5	6.60721856930694	1.23357027287095	5.37364829643599	3.55409844257316	1.51195820353965	replicate1
pn1	10.677	10.5	5.36743046660483	1.23357027287095	4.13386019373388	3.56844084675987	1.15844997052071	replicate1
pn1	10.263	10.5	6.77899826515538	1.23357027287095	5.54542799228443	3.42361754594773	1.61975685597479	replicate1
pn1	10.199	10.5	6.51416579746915	1.23357027287095	5.28059552459819	3.40122940282701	1.55255494387091	replicate1
pn1	10.903	10.5	4.93635186370813	1.23357027287095	3.70278159083718	3.64749897715491	1.01515630683614	replicate1
pn1	10.82	10.5	5.42509547608615	1.23357027287095	4.1915252032152	3.61846435404523	1.15837128491519	replicate1
pn1	10.249	10.5	3.04463869180182	1.23357027287095	1.81106841893087	3.41872013964007	0.52975041680994	replicate1
pn1	10.832	10.5	5.50717665055237	1.23357027287095	4.27360637768142	3.62266213088036	1.17968671194928	replicate1
pn1	10.166	10.5	4.17508856588616	1.23357027287095	2.94151829301521	3.38968551653039	0.867785013881194	replicate1
pn1	10.137	10.5	3.5136521361444	1.23357027287095	2.28008186327345	3.37954088917882	0.674672074711155	replicate1
pn1	10.975	10.5	5.31302512128667	1.23357027287095	4.07945484841571	3.67268563816572	1.11075524842718	replicate1
pn1	10.864	10.5	4.19598234784255	1.23357027287095	2.9624120749716	3.63385620244072	0.815225454706177	replicate1
pn1	10.007	10.5	4.0072602667851	1.23357027287095	2.77368999391415	3.33406497346486	0.831924397391587	replicate1
pn1	10.84	10.5	4.00860941535658	1.23357027287095	2.77503914248562	3.62546064877045	0.765430771790822	replicate1
pn1	10.845	10.5	3.78559140229354	1.23357027287095	2.55202112942259	3.62720972245176	0.703576943352916	replicate1
pn1	10.174	10.5	4.06306419157617	1.23357027287095	2.82949391870522	3.39248403442048	0.834047821595295	replicate1
pn1	10.269	10.5	4.3855053745229	1.23357027287095	3.15193510165195	3.4257164343653	0.920080561844847	replicate1
pn1	10.879	10.5	5.34878706581582	1.23357027287095	4.11521679294487	3.63910342348464	1.1308326018952	replicate1
pn1	10.348	10.5	4.20405109865054	1.23357027287095	2.97048082577959	3.45335179852993	0.860173245901011	replicate1
pn1	10.214	10.5	5.09674309991684	1.23357027287095	3.86317282704589	3.40647662387093	1.134067029838	replicate1
pn1	10.609	10.5	5.92087624111224	1.23357027287095	4.68730596824128	3.54465344469411	1.32235944680504	replicate1
pn1	10.197	10.5	6.54101975349582	1.23357027287095	5.30744948062487	3.40052977335449	1.5607713604546	replicate1
pn1	10.92	10.5	5.21947789041664	1.23357027287095	3.98590761754569	3.65344582767135	1.09099951266726	replicate1
pn1	10.163	10.5	4.13992620543985	1.23357027287095	2.9063559325689	3.38863607232161	0.857677210104687	replicate1
pn1	10.292	10.5	6.34169755691708	1.23357027287095	5.10812728404612	3.4337621732993	1.48761825258795	replicate1
pn1	10.256	10.5	4.56544026900012	1.23357027287095	3.33186999612916	3.4211688427939	0.973898146870819	replicate1
pn1	10.79	10.5	4.0543338992884	1.23357027287095	2.82076362641745	3.60796991195739	0.781814620202066	replicate1
pn1	10.835	10.5	3.66436132893816	1.23357027287095	2.43079105606721	3.62371157508915	0.670801471280839	replicate1
pn1	10.429	10.5	7.41192150327847	1.23357027287095	6.17835123040752	3.48168679216709	1.77452815236202	replicate1
pn1	10.27	10.5	3.72777584983927	1.23357027287095	2.49420557696832	3.42606624910156	0.728008565982165	replicate1
pn1	10.769	10.5	5.93640208220359	1.23357027287095	4.70283180933264	3.60062380249591	1.30611584750195	replicate1
pn1	10.279	10.5	4.319268566676	1.23357027287095	3.08569829380505	3.42921458172791	0.899826540528191	replicate1
pn1	10.439	10.5	3.82105687392754	1.23357027287095	2.58748660105658	3.4851849395297	0.742424475587727	replicate1
pn1	10.734	10.5	3.40318097226833	1.23357027287095	2.16961069939737	3.58838028672676	0.604621173352962	replicate1
pn1	10.624	10.5	5.23747520157063	1.23357027287095	4.00390492869968	3.54990066573803	1.12789210338855	replicate1
pn1	10.489	10.5	3.33232470041517	1.23357027287095	2.09875442754422	3.50267567634276	0.599186057024721	replicate1
pn1	10.563	10.5	3.98359685416943	1.23357027287095	2.75002658129847	3.5285619668261	0.779361849714686	replicate1
pn1	10.34	10.5	4.35887760800042	1.23357027287095	3.12530733512947	3.45055328063984	0.905740929335814	replicate1
pn1	10.833	10.5	4.37862761590449	1.23357027287095	3.14505734303354	3.62301194561662	0.868078104693708	replicate1
pn1	10.28	10.5	3.5095998148479	1.23357027287095	2.27602954197694	3.42956439646417	0.6636497464003	replicate1
pn1	10.062	10.5	9.90134312160193	1.23357027287095	8.66777284873098	3.35330478395923	2.58484492378799	replicate1
pn1	10.256	10.5	3.60536149759579	1.23357027287095	2.37179122472484	3.4211688427939	0.6932692695716	replicate1
pn1	10.516	10.5	3.77416712587774	1.23357027287095	2.54059685300679	3.51212067422182	0.723379715182967	replicate1
pn1	10.753	10.5	4.44565786847877	1.23357027287095	3.21208759560782	3.59502676671573	0.893480856762092	replicate1
pn1	10.443	10.5	4.59138725424582	1.23357027287095	3.35781698137486	3.48658419847475	0.963067802247192	replicate1
pn1	10.198	10.5	3.56040311762721	1.23357027287095	2.32683284475625	3.40087958809075	0.684185600955821	replicate1
pn1	10.906	10.5	5.11250101871537	1.23357027287095	3.87893074584442	3.64854842136369	1.06314355679967	replicate1
pn1	10.677	10.5	4.25451168551385	1.23357027287095	3.0209414126429	3.56844084675987	0.846571806111317	replicate1
pn1	10.69	10.5	4.15326703566822	1.23357027287095	2.91969676279727	3.57298843833127	0.817158189339366	replicate1
pn1	10.612	10.5	3.22060835037943	1.23357027287095	1.98703807750848	3.54570288890289	0.560407383181309	replicate1
pn1	10.433	10.5	4.96426869662902	1.23357027287095	3.73069842375807	3.48308605111214	1.07108993835133	replicate1
pn1	10.731	10.5	5.87631222072525	1.23357027287095	4.6427419478543	3.58733084251798	1.29420512120803	replicate1
pn1	10.441	10.5	5.17732237007446	1.23357027287095	3.9437520972035	3.48588456900223	1.13134902178713	replicate1
pn1	10.24	10.5	3.88283998755901	1.23357027287095	2.64926971468806	3.41557180701372	0.775644566818331	replicate1
pn1	10.86	10.5	8.70403877842966	1.23357027287095	7.47046850555871	3.63245694349568	2.05658831522709	replicate1
pn1	10.681	10.5	4.98358762806795	1.23357027287095	3.75001735519699	3.56984010570492	1.05047207834439	replicate1
pn1	10.617	10.5	4.08794241172468	1.23357027287095	2.85437213885373	3.5474519625842	0.804626015788079	replicate1
pn1	10.82	10.5	3.39512178510212	1.23357027287095	2.16155151223117	3.61846435404523	0.597367087453737	replicate1
pn1	10.571	10.5	4.71717033367321	1.23357027287095	3.48360006080226	3.53136048471618	0.986475347356739	replicate1
pn1	10.989	10.5	4.42647736606654	1.23357027287095	3.19290709319559	3.67758304447337	0.868208019936858	replicate1
pn1	10.169	10.5	5.14459540038336	1.23357027287095	3.91102512751241	3.39073496073917	1.15344465810439	replicate1
pn1	10.293	10.5	3.93533590491535	1.23357027287095	2.7017656320444	3.43411198803557	0.786743601099014	replicate1
pn1	10.98	10.5	4.72878006973057	1.23357027287095	3.49520979685962	3.67443471184702	0.951223812901193	replicate1
pn1	10.302	10.5	2.30242283050568	1.23357027287095	1.06885255763472	3.43726032066192	0.310960607554128	replicate1
pn1	10.234	10.5	3.48782625285676	1.23357027287095	2.25425597998581	3.41347291859615	0.660399550178037	replicate1
pn1	10.974	10.5	9.33351846793609	1.23357027287095	8.09994819506514	3.67233582342946	2.20566652520926	replicate1
pn1	10.438	10.5	2.70953952264976	1.23357027287095	1.47596924977881	3.48483512479344	0.423540625861401	replicate1
pn1	10.119	10.5	4.7108285515437	1.23357027287095	3.47725827867274	3.37324422392611	1.03083502048529	replicate1
pn1	10.926	10.5	3.74999781536418	1.23357027287095	2.51642754249323	3.65554471608892	0.688386475322771	replicate1
pn1	10.401	10.5	6.18195676086279	1.23357027287095	4.94838648799183	3.47189197955178	1.42527086589562	replicate1
pn1	10.193	10.5	5.2408162504501	1.23357027287095	4.00724597757915	3.39913051440944	1.17890324028213	replicate1
pn1	10.238	10.5	5.42180813361855	1.23357027287095	4.1882378607476	3.4148721775412	1.22646987734787	replicate1
pn1	10.486	10.5	4.09263403434578	1.23357027287095	2.85906376147482	3.50162623213398	0.816495985561667	replicate1
pn1	10.528	10.5	3.96738340598638	1.23357027287095	2.73381313311543	3.51631845105695	0.777464604291937	replicate1
pn1	10.104	10.5	3.67009512598185	1.23357027287095	2.4365248531109	3.36799700288219	0.723434388755638	replicate1
pn1	10.375	10.5	3.40698501392335	1.23357027287095	2.1734147410524	3.46279679640899	0.62764720797544	replicate1
pn1	10.45	10.5	5.20473405518701	1.23357027287095	3.97116378231606	3.48903290162858	1.13818467589183	replicate1
pn1	10.133	10.5	4.31142488023789	1.23357027287095	3.07785460736694	3.37814163023377	0.911108811963561	replicate1
pn1	10.216	10.5	5.90218959766059	1.23357027287095	4.66861932478964	3.40717625334345	1.37023123479695	replicate1
pn1	10.521	10.5	4.18550813485245	1.23357027287095	2.9519378619815	3.51386974790312	0.840081754237773	replicate1
pn1	10.216	10.5	3.26655999893187	1.23357027287095	2.03298972606092	3.40717625334345	0.596678767077563	replicate1
pn1	10.3	10.5	4.20720665038397	1.23357027287095	2.97363637751302	3.43656069118939	0.86529429994843	replicate1
pn1	10.501	10.5	4.37035127781318	1.23357027287095	3.13678100494223	3.5068734531779	0.894466551708532	replicate1
pn1	10.051	10.5	7.9772472336041	1.23357027287095	6.74367696073315	3.34945682186035	2.01336435111517	replicate1
pn1	10.571	10.5	4.08091478521392	1.23357027287095	2.84734451234297	3.53136048471618	0.806302422158923	replicate1
pn1	10.736	10.5	3.60092404281916	1.23357027287095	2.36735376994821	3.58907991619929	0.659599068625688	replicate1
pn1	10.183	10.5	4.41125939923153	1.23357027287095	3.17768912636057	3.39563236704683	0.935816596990503	replicate1
pn1	10.008	10.5	7.11998683742855	1.23357027287095	5.8864165645576	3.33441478820112	1.76535222474024	replicate1
pn1	10.482	10.5	4.41181236524876	1.23357027287095	3.1782420923778	3.50022697318894	0.908010285253649	replicate1
pn1	10.326	10.5	4.37339079069302	1.23357027287095	3.13982051782207	3.44565587433219	0.911240307313222	replicate1
pn1	10.812	10.5	5.44232139514556	1.23357027287095	4.20875112227461	3.61566583615514	1.1640321072232	replicate1
pn1	10.379	10.5	4.59322894912116	1.23357027287095	3.35965867625021	3.46419605535403	0.969823480705645	replicate1
pn1	10.121	10.5	10.4425313077065	1.23357027287095	9.20896103483555	3.37394385339864	2.72943517585783	replicate1
pn1	10.272	10.5	3.71259621258033	1.23357027287095	2.47902593970938	3.42676587857408	0.723430204324589	replicate1
pn1	10.542	10.5	4.02859656407229	1.23357027287095	2.79502629120134	3.52121585736461	0.793767381614948	replicate1
pn1	10.183	10.5	3.94511966047346	1.23357027287095	2.71154938760251	3.39563236704683	0.798540329017047	replicate1
pn1	10.321	10.5	4.13633976476367	1.23357027287095	2.90276949189271	3.44390680065088	0.842871093765983	replicate1
pn1	10.325	10.5	7.65971223639462	1.23357027287095	6.42614196352367	3.44530605959592	1.86518754861429	replicate1
pn1	10.444	10.5	4.53045988027896	1.23357027287095	3.296889607408	3.48693401321101	0.945498135300817	replicate1
pn1	10.315	10.5	5.21052463400974	1.23357027287095	3.97695436113879	3.44180791223331	1.15548411258031	replicate1
pn1	10.578	10.5	3.34878519059194	1.23357027287095	2.11521491772099	3.53380918787001	0.598565119186847	replicate1
pn1	10.534	10.5	3.71600716980599	1.23357027287095	2.48243689693503	3.51841733947452	0.705554986068193	replicate1
pn1	10.716	10.5	3.69292803944631	1.23357027287095	2.45935776657536	3.58208362147406	0.686571846573282	replicate1
pn1	10.726	10.5	3.48046596162999	1.23357027287095	2.24689568875904	3.58558176883667	0.626647454616001	replicate1
pn1	10.619	10.5	4.07469999324544	1.23357027287095	2.84112972037449	3.54815159205672	0.800735156506546	replicate1
pn1	10.194	10.5	5.93767367151546	1.23357027287095	4.70410339864451	3.3994803291457	1.38377132478559	replicate1
pn1	10.797	10.5	4.3582955385086	1.23357027287095	3.12472526563765	3.61041861511122	0.865474505521126	replicate1
pn1	10.726	10.5	6.93521634064087	1.23357027287095	5.70164606776992	3.58558176883667	1.59015926434158	replicate1
pn1	10.002	10.5	4.49518035584473	1.23357027287095	3.26161008297378	3.33231589978355	0.978781778517948	replicate1
pn1	10.458	10.5	3.94072912379827	1.23357027287095	2.70715885092732	3.49183141951867	0.775283375879722	replicate1
pn1	10.178	10.5	4.25002813773429	1.23357027287095	3.01645786486334	3.39388329336553	0.888792455167805	replicate1
pn1	10.89	10.5	5.40271362897338	1.23357027287095	4.16914335610243	3.64295138558351	1.14444111788075	replicate1
pn1	10.227	10.5	4.65065903055501	1.23357027287095	3.41708875768406	3.41102421544233	1.00177792412445	replicate1
pn1	10.564	10.5	4.34724368155503	1.23357027287095	3.11367340868408	3.52891178156236	0.882332458678115	replicate1
pn1	10.374	10.5	4.01937642580304	1.23357027287095	2.78580615293208	3.46244698167272	0.804577273725141	replicate1
pn1	10.073	10.5	8.35757879043784	1.23357027287095	7.12400851756689	3.3571527460581	2.12203883958862	replicate1
pn1	10.181	10.5	4.64154315473339	1.23357027287095	3.40797288186243	3.39493273757431	1.00384106116266	replicate1
pn1	10.559	10.5	5.58244303641801	1.23357027287095	4.34887276354706	3.52716270788105	1.23296630286717	replicate1
pn1	10.783	10.5	3.49669846208764	1.23357027287095	2.26312818921669	3.60552120880356	0.627684059572534	replicate1
pn1	10.206	10.5	2.58128546071794	1.23357027287095	1.34771518784699	3.40367810598084	0.395958473710785	replicate1
pn1	10.808	10.5	3.29466577941074	1.23357027287095	2.06109550653979	3.61426657721009	0.570266598356665	replicate1
pn1	10.005	10.5	3.01349703637743	1.23357027287095	1.77992676350648	3.33336534399233	0.533972901204606	replicate1
pn1	10.462	10.5	5.82232902580657	1.23357027287095	4.58875875293562	3.49323067846371	1.31361458068773	replicate1
pn1	10.096	10.5	3.90991567005706	1.23357027287095	2.67634539718611	3.36519848499211	0.795300903979928	replicate1
pn1	10.312	10.5	3.66741134307172	1.23357027287095	2.43384107020077	3.44075846802453	0.707355977706314	replicate1
pn1	10.279	10.5	4.61567181601893	1.23357027287095	3.38210154314798	3.42921458172791	0.986261274278092	replicate1
pn1	10.336	10.5	3.82908808275348	1.23357027287095	2.59551780988253	3.4491540216948	0.752508526310222	replicate1
pn1	10.193	10.5	3.44540182541043	1.23357027287095	2.21183155253948	3.39913051440944	0.650705097425115	replicate1
pn1	10.346	10.5	5.59533021248574	1.23357027287095	4.36175993961479	3.45265216905741	1.26330708279994	replicate1
pn1	10.392	10.5	4.01220380698201	1.23357027287095	2.77863353411105	3.46874364692543	0.801048972464119	replicate1
pn1	10.273	10.5	4.0135313529744	1.23357027287095	2.77996108010345	3.42711569331034	0.811166394391026	replicate1
pn1	11.736	11.5	3.37433624106798	1.3073658456399	2.06697039542808	3.93889465246051	0.52475899403324	replicate1
pn1	11.446	11.5	3.76651609994088	1.3073658456399	2.45915025430099	3.83744837894475	0.640829533445664	replicate1
pn1	11.097	11.5	3.68904580095556	1.3073658456399	2.38167995531567	3.71536303598959	0.641035595241988	replicate1
pn1	11.504	11.5	6.3348984826926	1.3073658456399	5.02753263705271	3.8577376336479	1.30323342707436	replicate1
pn1	11.014	11.5	7.20991312350303	1.3073658456399	5.90254727786314	3.6863284128799	1.6011995179919	replicate1
pn1	11.542	11.5	5.15328908830103	1.3073658456399	3.84592324266113	3.87103059362583	0.993514039644627	replicate1
pn1	11.414	11.5	3.94053200026418	1.3073658456399	2.63316615462429	3.82625430738439	0.688183780555952	replicate1
pn1	11.27	11.5	4.57736646783918	1.3073658456399	3.27000062219928	3.77588098536278	0.866023223421357	replicate1
pn1	11.038	11.5	5.70522662024312	1.3073658456399	4.39786077460323	3.69472396655017	1.19030834628482	replicate1
pn1	11.202	11.5	6.93833596308479	1.3073658456399	5.6309701174449	3.75209358329701	1.50075417695123	replicate1
pn1	11.574	11.5	7.16716585751381	1.3073658456399	5.85980001187392	3.88222466518619	1.50939229880785	replicate1
pn1	11.608	11.5	4.21519176620699	1.3073658456399	2.90782592056709	3.89411836621907	0.746722530519892	replicate1
pn1	11.894	11.5	5.73859465396925	1.3073658456399	4.43122880832935	3.99416538078978	1.10942547087351	replicate1
pn1	11.126	11.5	4.97878476716639	1.3073658456399	3.67141892152649	3.72550766334116	0.985481511057701	replicate1
pn1	11.745	11.5	3.17120745252974	1.3073658456399	1.86384160688984	3.94204298508686	0.472811081447093	replicate1
pn1	11.78	11.5	6.35791993116578	1.3073658456399	5.05055408552589	3.954286500856	1.27723524444488	replicate1
pn1	11.822	11.5	5.14638623918713	1.3073658456399	3.83902039354723	3.96897871977897	0.967256481980087	replicate1
pn1	11.467	11.5	4.82932968659796	1.3073658456399	3.52196384095806	3.84479448840624	0.916034355432611	replicate1
pn1	11.276	11.5	3.01629652060085	1.3073658456399	1.70893067496096	3.77797987378034	0.452339803825095	replicate1
pn1	11.394	11.5	5.41164419517135	1.3073658456399	4.10427834953146	3.81925801265917	1.07462714902412	replicate1
pn1	11.181	11.5	4.88855203200572	1.3073658456399	3.58118618636582	3.74474747383553	0.956322478721862	replicate1
pn1	11.841	11.5	5.06646292234214	1.3073658456399	3.75909707670225	3.97562519976793	0.945536082456081	replicate1
pn1	11.003	11.5	6.91676222495013	1.3073658456399	5.60939637931024	3.68248045078103	1.52326575912182	replicate1
pn1	11.124	11.5	6.1504854410806	1.3073658456399	4.8431195954407	3.72480803386864	1.30023334126311	replicate1
pn1	11.679	11.5	4.95739187562255	1.3073658456399	3.65002602998265	3.91895521249362	0.931377326882018	replicate1
pn1	11.559	11.5	4.62035740041914	1.3073658456399	3.31299155477925	3.87697744414227	0.854529489147493	replicate1
pn1	11.348	11.5	4.31117821328894	1.3073658456399	3.00381236764904	3.80316653479115	0.789818783944994	replicate1
pn1	11.095	11.5	4.34359985902817	1.3073658456399	3.03623401338827	3.71466340651706	0.817364504159773	replicate1
pn1	11.041	11.5	3.84625444470252	1.3073658456399	2.53888859906262	3.69577341075896	0.686970849368506	replicate1
pn1	11.858	11.5	5.28382833555541	1.3073658456399	3.97646248991551	3.98157205028437	0.998716697750454	replicate1
pn1	11.005	11.5	3.87875650004165	1.3073658456399	2.57139065440175	3.68318008025355	0.698144157595665	replicate1
pn1	11.921	11.5	6.43748706798733	1.3073658456399	5.13012122234743	4.00361037866883	1.28137374447839	replicate1
pn1	11.489	11.5	4.44773100348518	1.3073658456399	3.14036515784528	3.85249041260398	0.815151972233628	replicate1
pn1	11.111	11.5	3.39984802435601	1.3073658456399	2.09248217871611	3.72026044229724	0.562455831028866	replicate1
pn1	11.326	11.5	3.91206621430516	1.3073658456399	2.60470036866526	3.79547061059341	0.686265455829213	replicate1
pn1	11.617	11.5	3.79406178855178	1.3073658456399	2.48669594291188	3.89726669884542	0.638061527492737	replicate1
pn1	11.369	11.5	4.1548293221857	1.3073658456399	2.84746347654581	3.81051264425264	0.747265195626791	replicate1
pn1	11.822	11.5	4.82846134542888	1.3073658456399	3.52109549978898	3.96897871977897	0.887154038453769	replicate1
pn1	11.591	11.5	6.55076885491667	1.3073658456399	5.24340300927677	3.88817151570263	1.34855239489846	replicate1
pn1	11.072	11.5	3.36759582384642	1.3073658456399	2.06022997820652	3.70661766758306	0.55582478771001	replicate1
pn1	11.301	11.5	6.59841026770584	1.3073658456399	5.29104442206594	3.78672524218687	1.39726124386313	replicate1
pn1	11.205	11.5	5.47538155461535	1.3073658456399	4.16801570897545	3.7531430275058	1.11054006693301	replicate1
pn1	11.81	11.5	8.35788793984642	1.3073658456399	7.05052209420652	3.96478094294384	1.77828792956504	replicate1
pn1	11.07	11.5	6.91861982172397	1.3073658456399	5.61125397608407	3.70591803811053	1.51413331821687	replicate1
pn1	11.751	11.5	3.59309847104371	1.3073658456399	2.28573262540382	3.94414187350442	0.579525965016292	replicate1
pn1	11.622	11.5	3.11392551378228	1.3073658456399	1.80655966814238	3.89901577252673	0.463337358333294	replicate1
pn1	11.442	11.5	5.27954442410993	1.3073658456399	3.97217857847004	3.83604911999971	1.03548689138536	replicate1
pn1	11.9	11.5	5.73638961571525	1.3073658456399	4.42902377007535	3.99626426920735	1.10829101173378	replicate1
pn1	11.573	11.5	4.57185435976238	1.3073658456399	3.26448851412248	3.88187485044993	0.840956661378229	replicate1
pn1	11.422	11.5	5.45925852972772	1.3073658456399	4.15189268408782	3.82905282527448	1.08431324234609	replicate1
pn1	11.053	11.5	5.16307303138153	1.3073658456399	3.85570718574164	3.69997118759409	1.04209113807959	replicate1
pn1	11.764	11.5	4.92449099766898	1.3073658456399	3.61712515202909	3.94868946507582	0.916031808533122	replicate1
pn1	11.671	11.5	3.37659757354281	1.3073658456399	2.06923172790292	3.91615669460353	0.528383282199694	replicate1
pn1	11.391	11.5	7.21228018110012	1.3073658456399	5.90491433546022	3.81820856845038	1.54651434818207	replicate1
pn1	11.523	11.5	3.60114194383382	1.3073658456399	2.29377609819392	3.86438411363687	0.59356834898982	replicate1
pn1	11.72	11.5	5.08644275768473	1.3073658456399	3.77907691204484	3.93329761668033	0.960790990241504	replicate1
pn1	11.243	11.5	4.67858460201917	1.3073658456399	3.37121875637928	3.76643598748372	0.895068645154784	replicate1
pn1	11.69	11.5	3.20924149331878	1.3073658456399	1.90187564767889	3.92280317459249	0.484825662423519	replicate1
pn1	11.378	11.5	5.98349304177553	1.3073658456399	4.67612719613563	3.81366097687899	1.22615178026718	replicate1
pn1	11.419	11.5	7.00100268220772	1.3073658456399	5.69363683656783	3.8280033810657	1.48736463105807	replicate1
pn1	11.557	11.5	5.55895476971257	1.3073658456399	4.25158892407267	3.87627781466975	1.09682255177443	replicate1
pn1	11.595	11.5	10.2598684125401	1.3073658456399	8.95250256690021	3.88957077464767	2.30166850935143	replicate1
pn1	11.784	11.5	6.58219711955861	1.3073658456399	5.27483127391872	3.95568575980104	1.33348086633252	replicate1
pn1	11.676	11.5	9.64731839422479	1.3073658456399	8.33995254858489	3.91790576828483	2.12867614532647	replicate1
pn1	11.733	11.5	4.7806850290339	1.3073658456399	3.47331918339401	3.93784520825172	0.882035478722144	replicate1
pn1	11.951	11.5	5.29153546819071	1.3073658456399	3.98416962255081	4.01410482075667	0.992542497133841	replicate1
pn1	11.252	11.5	7.42071934113034	1.3073658456399	6.11335349549044	3.76958432011008	1.62175799142541	replicate1
pn1	11.051	11.5	3.26952052738196	1.3073658456399	1.96215468174207	3.69927155812157	0.530416502523112	replicate1
pn1	11.03	11.5	7.0458092815556	1.3073658456399	5.73844343591571	3.69192544866008	1.55432267409364	replicate1
pn1	11.086	11.5	4.13853846476096	1.3073658456399	2.83117261912107	3.71151507389071	0.76280779217022	replicate1
pn1	11.982	11.5	6.62325192098872	1.3073658456399	5.31588607534882	4.02494907758076	1.32073374665997	replicate1
pn1	11.064	11.5	6.90899167224327	1.3073658456399	5.60162582660337	3.70381914969297	1.51239183129871	replicate1
pn1	11.243	11.5	6.67959275988062	1.3073658456399	5.37222691424073	3.76643598748372	1.42634228541072	replicate1
pn1	11.026	11.5	4.20847280154659	1.3073658456399	2.9011069559067	3.69052618971504	0.786095750787967	replicate1
pn1	11.517	11.5	4.87625832679099	1.3073658456399	3.56889248115109	3.8622852252193	0.924036489549643	replicate1
pn1	12	11.5	4.67585150072104	1.3073658456399	3.36848565508115	4.03124574283347	0.835594223217342	replicate1
pn1	11.246	11.5	4.47989578105756	1.3073658456399	3.17252993541766	3.76748543169251	0.842081540310678	replicate1
pn1	11.552	11.5	5.364936756387	1.3073658456399	4.05757091074711	3.87452874098844	1.04724243436944	replicate1
pn1	11.829	11.5	7.94098749214422	1.3073658456399	6.63362164650432	3.9714274229328	1.67033686885446	replicate1
pn1	11.877	11.5	6.10779124392714	1.3073658456399	4.80042539828724	3.98821853027334	1.20365154563339	replicate1
pn1	11.232	11.5	5.23262703526017	1.3073658456399	3.92526118962028	3.76258802538485	1.04323438099997	replicate1
pn1	11.496	11.5	3.80294926210503	1.3073658456399	2.49558341646513	3.85493911575781	0.647372978282316	replicate1
pn1	11.848	11.5	5.12538500690251	1.3073658456399	3.81801916126262	3.97807390292176	0.959765769675221	replicate1
pn1	11.026	11.5	3.66281475679678	1.3073658456399	2.35544891115688	3.69052618971504	0.638242025682185	replicate1
pn1	11.24	11.5	3.5634345295399	1.3073658456399	2.2560686839	3.76538654327494	0.599159915714201	replicate1
pn1	11.764	11.5	6.64734213455909	1.3073658456399	5.33997628891919	3.94868946507582	1.3523414125493	replicate1
pn1	11.378	11.5	3.70286567587588	1.3073658456399	2.39549983023598	3.81366097687899	0.628136545109577	replicate1
pn1	11.079	11.5	3.75255254536701	1.3073658456399	2.44518669972711	3.70906637073688	0.659245873575815	replicate1
pn1	11.781	11.5	7.46982492872368	1.3073658456399	6.16245908308378	3.95463631559226	1.55828718276484	replicate1
pn1	11.255	11.5	4.05688739164347	1.3073658456399	2.74952154600357	3.77063376431886	0.729193477240359	replicate1
pn1	11.378	11.5	4.78556927465178	1.3073658456399	3.47820342901188	3.81366097687899	0.912037921068265	replicate1
pn1	11.138	11.5	4.17486923970135	1.3073658456399	2.86750339406146	3.7297054401763	0.768828380700734	replicate1
pn1	11.027	11.5	6.12392938311923	1.3073658456399	4.81656353747933	3.6908760044513	1.30499196712933	replicate1
pn1	11.693	11.5	4.41820245314537	1.3073658456399	3.11083660750548	3.92385261880127	0.792801593158672	replicate1
pn1	11.269	11.5	6.0643687848283	1.3073658456399	4.7570029391884	3.77553117062652	1.2599559437352	replicate1
pn1	11.635	11.5	3.03518538819553	1.3073658456399	1.72781954255564	3.90356336409812	0.442626231828782	replicate1
pn1	11.062	11.5	6.43969829448013	1.3073658456399	5.13233244884024	3.70311952022044	1.38594836618579	replicate1
pn1	11.185	11.5	4.78415164290427	1.3073658456399	3.47678579726437	3.74614673278057	0.92809653365706	replicate1
pn1	11.344	11.5	4.61518354522551	1.3073658456399	3.30781769958561	3.80176727584611	0.870073694568649	replicate1
pn1	11.006	11.5	3.79652467008905	1.3073658456399	2.48915882444915	3.68352989498981	0.675753664395341	replicate1
pn1	11.705	11.5	4.65716039423657	1.3073658456399	3.34979454859667	3.92805039563641	0.852788078360168	replicate1
pn1	11.149	11.5	3.91643372323113	1.3073658456399	2.60906787759124	3.73355340227517	0.698816274062482	replicate1
pn1	11.037	11.5	5.48346095669497	1.3073658456399	4.17609511105507	3.69437415181391	1.1303931165187	replicate1
pn1	11.375	11.5	5.51689094781803	1.3073658456399	4.20952510217814	3.8126115326702	1.10410543169866	replicate1
pn1	11.548	11.5	3.68395873112301	1.3073658456399	2.37659288548312	3.8731294820434	0.613610491593807	replicate1
pn1	11.535	11.5	6.04794426144551	1.3073658456399	4.74057841580562	3.868581890472	1.22540469609323	replicate1
pn1	11.939	11.5	8.58893704922196	1.3073658456399	7.28157120358207	4.00990704392153	1.81589526236523	replicate1
pn1	11.067	11.5	5.39681274948213	1.3073658456399	4.08944690384223	3.70486859390175	1.10380349537187	replicate1
pn1	11.126	11.5	5.05156250591867	1.3073658456399	3.74419666027878	3.72550766334116	1.00501649671037	replicate1
pn1	11.592	11.5	7.546588905883	1.3073658456399	6.23922306024311	3.88852133043889	1.60452329562993	replicate1
pn1	11.682	11.5	4.27062739702836	1.3073658456399	2.96326155138847	3.9200046567024	0.75593317123282	replicate1
pn1	11.563	11.5	3.49344757397224	1.3073658456399	2.18608172833234	3.87837670308731	0.563658946948642	replicate1
pn1	11.087	11.5	3.44173493762987	1.3073658456399	2.13436909198997	3.71186488862697	0.575012603106757	replicate1
pn1	11.121	11.5	3.59039957382912	1.3073658456399	2.28303372818922	3.72375858965986	0.613099284827099	replicate1
pn1	11.61	11.5	4.62145331875809	1.3073658456399	3.3140874731182	3.89481799569159	0.850896621301485	replicate1
pn1	11.473	11.5	5.83231260522116	1.3073658456399	4.52494675958126	3.8468933768238	1.1762599886034	replicate1
pn1	11.693	11.5	3.61992141086744	1.3073658456399	2.31255556522754	3.92385261880127	0.589358416304133	replicate1
pn1	11.013	11.5	5.89164956431236	1.3073658456399	4.58428371867246	3.68597859814364	1.24370871848828	replicate1
pn1	11.33	11.5	4.58892103481004	1.3073658456399	3.28155518917015	3.79686986953845	0.864279077747022	replicate1
pn1	11.831	11.5	3.76228799515802	1.3073658456399	2.45492214951813	3.97212705240532	0.618037166769766	replicate1
pn1	11.051	11.5	5.13857911961464	1.3073658456399	3.83121327397475	3.69927155812157	1.0356669451756	replicate1
pn1	11.657	11.5	3.56869757038118	1.3073658456399	2.26133172474129	3.91125928829587	0.578159502620586	replicate1
pn1	11.113	11.5	4.28925444586516	1.3073658456399	2.98188860022526	3.72096007176977	0.801376134844417	replicate1
pn1	11.742	11.5	4.490985480029	1.3073658456399	3.1836196343891	3.94099354087807	0.80782158137711	replicate1
pn1	11.594	11.5	5.06262310141552	1.3073658456399	3.75525725577562	3.88922095991141	0.96555513160177	replicate1
pn1	11.355	11.5	3.83097890849444	1.3073658456399	2.52361306285454	3.80561523794498	0.663128799173424	replicate1
pn1	11.369	11.5	4.7635333313356	1.3073658456399	3.4561674856957	3.81051264425264	0.907008533591564	replicate1
pn1	11.894	11.5	6.35642946572284	1.3073658456399	5.04906362008294	3.99416538078978	1.26410980485855	replicate1
pn1	11.153	11.5	5.21905225210075	1.3073658456399	3.91168640646085	3.73495266122021	1.04731887155509	replicate1
pn1	11.201	11.5	3.89503400587238	1.3073658456399	2.58766816023248	3.75174376856075	0.689724117600164	replicate1
pn1	11.213	11.5	6.12494946740454	1.3073658456399	4.81758362176464	3.75594154539589	1.2826567089869	replicate1
pn1	11.685	11.5	4.18344992662812	1.3073658456399	2.87608408098822	3.92105410091118	0.733497678677748	replicate1
pn1	11.643	11.5	5.18861691850236	1.3073658456399	3.88125107286246	3.90636188198821	0.99357181697847	replicate1
pn1	11.58	11.5	7.20260290075381	1.3073658456399	5.89523705511392	3.88432355360376	1.51769979348	replicate1
pn1	11.693	11.5	3.68388180943952	1.3073658456399	2.37651596379963	3.92385261880127	0.605658824292348	replicate1
pn1	11.511	11.5	5.44564942997132	1.3073658456399	4.13828358433142	3.86018633680173	1.07204244128798	replicate1
pn1	11.697	11.5	4.80370103935784	1.3073658456399	3.49633519371794	3.92525187774632	0.890728876162047	replicate1
pn1	11.331	11.5	5.48804876692216	1.3073658456399	4.18068292128226	3.79721968427471	1.10098526524435	replicate1
pn1	11.358	11.5	7.01665967645712	1.3073658456399	5.70929383081723	3.80666468215376	1.49981527335026	replicate1
pn1	11.684	11.5	6.33428352177395	1.3073658456399	5.02691767613406	3.92070428617492	1.28214660153275	replicate1
pn1	11.538	11.5	5.13491718242512	1.3073658456399	3.82755133678522	3.86963133468078	0.989125579607951	replicate1
pn1	11.39	11.5	4.63902622924394	1.3073658456399	3.33166038360405	3.81785875371412	0.87265155641573	replicate1
pn1	11.469	11.5	3.6727411043786	1.3073658456399	2.3653752587387	3.84549411787876	0.615103075503723	replicate1
pn1	11.341	11.5	3.77042969217487	1.3073658456399	2.46306384653498	3.80071783163732	0.648052277396743	replicate1
pn1	11.449	11.5	4.77017916226473	1.3073658456399	3.46281331662484	3.83849782315353	0.902127206048524	replicate1
pn1	11.249	11.5	7.17553708193337	1.3073658456399	5.86817123629347	3.76853487590129	1.55714924487465	replicate1
pn1	11.609	11.5	3.37844894457337	1.3073658456399	2.07108309893347	3.89446818095533	0.531801263407788	replicate1
pn1	11.479	11.5	5.53463394110964	1.3073658456399	4.22726809546975	3.84899226524137	1.09827918690417	replicate1
pn1	11.66	11.5	6.21651736196655	1.3073658456399	4.90915151632666	3.91230873250465	1.25479655415227	replicate1
pn1	11.026	11.5	4.3060682282206	1.3073658456399	2.9987023825807	3.69052618971504	0.812540604897385	replicate1
pn1	11.927	11.5	5.86153609414044	1.3073658456399	4.55417024850054	4.0057092670864	1.13691981740179	replicate1
pn1	11.135	11.5	4.89119609767411	1.3073658456399	3.58383025203421	3.72865599596751	0.961158727410111	replicate1
pn1	11.291	11.5	8.79742230225511	1.3073658456399	7.49005645661521	3.78322709482426	1.97980619954382	replicate1
pn1	11.244	11.5	5.41853339265542	1.3073658456399	4.11116754701552	3.76678580221999	1.09142589010306	replicate1
pn1	11.088	11.5	7.69247547291552	1.3073658456399	6.38510962727563	3.71221470336323	1.72002702901068	replicate1
pn1	11.289	11.5	4.08250692529554	1.3073658456399	2.77514107965565	3.78252746535174	0.733673741982356	replicate1
pn1	11.526	11.5	5.26728841089516	1.3073658456399	3.95992256525526	3.86543355784565	1.02444460782875	replicate1
pn1	11.737	11.5	6.08025845685652	1.3073658456399	4.77289261121662	3.93924446719677	1.2116264047489	replicate1
pn1	11.952	11.5	8.792065350202	1.3073658456399	7.4846995045621	4.01445463549293	1.86443743525902	replicate1
pn1	11.637	11.5	4.61687154675179	1.3073658456399	3.30950570111189	3.90426299357064	0.847664644149697	replicate1
pn1	11.736	11.5	3.96376673670128	1.3073658456399	2.65640089106138	3.93889465246051	0.674402624452525	replicate1
pn1	11.57	11.5	3.60544843297479	1.3073658456399	2.2980825873349	3.88082540624114	0.592163353610064	replicate1
pn1	11.705	11.5	5.66541047919358	1.3073658456399	4.35804463355369	3.92805039563641	1.10946759705399	replicate1
pn1	11.888	11.5	4.60944464757286	1.3073658456399	3.30207880193297	3.99206649237221	0.827160271063213	replicate1
pn1	11.318	11.5	4.02813878441913	1.3073658456399	2.72077293877923	3.79267209270332	0.717376264616627	replicate1
pn1	11.903	11.5	4.40343318987996	1.3073658456399	3.09606734424006	3.99731371341613	0.774536993143363	replicate1
pn1	11.241	11.5	5.3935736002682	1.3073658456399	4.08620775462831	3.7657363580112	1.08510192062047	replicate1
pn1	11.802	11.5	5.42766753315762	1.3073658456399	4.12030168751772	3.96198242505375	1.03995960745884	replicate1
pn1	11.21	11.5	4.61390498008081	1.3073658456399	3.30653913444091	3.7548921011871	0.880594979918479	replicate1
pn1	11.574	11.5	6.79432717023504	1.3073658456399	5.48696132459514	3.88222466518619	1.41335491832799	replicate1
pn1	11.289	11.5	3.64566797218503	1.3073658456399	2.33830212654513	3.78252746535174	0.618185101883376	replicate1
pn1	11.134	11.5	5.27124903374402	1.3073658456399	3.96388318810412	3.72830618123125	1.06318606772662	replicate1
pn1	11.323	11.5	3.64055374911072	1.3073658456399	2.33318790347083	3.79442116638462	0.614899559421844	replicate1
pn1	11.286	11.5	1.18858743998299	1.3073658456399	-0.118778405656905	3.78147802114296	-0.0314105767619943	replicate1
pn1	11.409	11.5	6.36940233952181	1.3073658456399	5.06203649388191	3.82450523370309	1.32357943957645	replicate1
pn1	11.04	11.5	6.88015931752052	1.3073658456399	5.57279347188062	3.6954235960227	1.50802562333544	replicate1
pn1	11.003	11.5	3.95108729793478	1.3073658456399	2.64372145229489	3.68248045078103	0.717918665863975	replicate1
pn1	11.903	11.5	3.51026690699036	1.3073658456399	2.20290106135046	3.99731371341613	0.551095365359215	replicate1
pn1	11.2	11.5	5.32661805661323	1.3073658456399	4.01925221097334	3.75139395382449	1.07140232682728	replicate1
pn1	11.59	11.5	4.38129902233703	1.3073658456399	3.07393317669713	3.88782170096637	0.790656931600816	replicate1
pn1	11.851	11.5	4.83084648018415	1.3073658456399	3.52348063454426	3.97912334713055	0.885491684263855	replicate1
pn1	11.803	11.5	4.435949609434	1.3073658456399	3.1285837637941	3.96233223979001	0.789581381484534	replicate1
pn1	11.281	11.5	5.98753838723921	1.3073658456399	4.68017254159931	3.77972894746165	1.23822967378186	replicate1
pn1	11.76	11.5	4.35881403791095	1.3073658456399	3.05144819227106	3.94729020613077	0.773048859577557	replicate1
pn1	11.951	11.5	3.5660854210232	1.3073658456399	2.25871957538331	4.01410482075667	0.56269571330166	replicate1
pn1	11.205	11.5	4.47648654903787	1.3073658456399	3.16912070339798	3.7531430275058	0.844391135688761	replicate1
pn1	11.624	11.5	5.22314939124795	1.3073658456399	3.91578354560805	3.89971540199925	1.00412033749965	replicate1
pn1	11.128	11.5	4.37304938743374	1.3073658456399	3.06568354179385	3.72620729281368	0.822735639991442	replicate1
pn1	11.079	11.5	3.96828130068379	1.3073658456399	2.66091545504389	3.70906637073688	0.717408422787334	replicate1
pn1	11.031	11.5	5.09405751679179	1.3073658456399	3.78669167115189	3.69227526339635	1.02557133502249	replicate1
pn1	11.646	11.5	3.95187852989799	1.3073658456399	2.64451268425809	3.907411326197	0.676794036637024	replicate1
pn1	11.564	11.5	4.29451111094526	1.3073658456399	2.98714526530536	3.87872651782358	0.770135571966415	replicate1
pn1	11.484	11.5	6.22513127786044	1.3073658456399	4.91776543222054	3.85074133892268	1.27709575881209	replicate1
pn1	12.363	12.5	7.39464090269077	1.39783009594058	5.99681080675019	4.15822849209629	1.442155191363	replicate1
pn1	12.753	12.5	4.91840638374214	1.39783009594058	3.52057628780156	4.29465623923817	0.819757412860146	replicate1
pn1	12.684	12.5	4.77533872825242	1.39783009594058	3.37750863231184	4.27051902243614	0.790889494828926	replicate1
pn1	12.223	12.5	4.64407992009146	1.39783009594058	3.24624982415088	4.10925442901972	0.789985112926018	replicate1
pn1	12.056	12.5	4.06778934320021	1.39783009594058	2.66995924725963	4.05083536806409	0.65911324570458	replicate1
pn1	12.694	12.5	4.80353226920879	1.39783009594058	3.40570217326821	4.27401716979875	0.796838673773641	replicate1
pn1	12.725	12.5	8.36821419767252	1.39783009594058	6.97038410173194	4.28486142662285	1.62674668039982	replicate1
pn1	12.318	12.5	5.64104085726535	1.39783009594058	4.24321076132477	4.14248682896453	1.02431484673795	replicate1
pn1	12.459	12.5	5.99419138152356	1.39783009594058	4.59636128558298	4.19181070677737	1.09650974414268	replicate1
pn1	12.816	12.5	5.60158250893179	1.39783009594058	4.20375241299121	4.31669456762262	0.973835963406228	replicate1
pn1	12.004	12.5	5.71395961285328	1.39783009594058	4.3161295169127	4.03264500177851	1.07029741398243	replicate1
pn1	12.845	12.5	5.37353462036449	1.39783009594058	3.97570452442391	4.3268391949742	0.918847302909213	replicate1
pn1	12.144	12.5	6.38925533472127	1.39783009594058	4.9914252387807	4.08161906485508	1.22290325468134	replicate1
pn1	12.128	12.5	7.61351759633203	1.39783009594058	6.21568750039145	4.0760220290749	1.52493962398976	replicate1
pn1	12.283	12.5	4.6173339394557	1.39783009594058	3.21950384351512	4.13024331319539	0.779494959347643	replicate1
pn1	12.721	12.5	5.01638075565747	1.39783009594058	3.61855065971689	4.28346216767781	0.844772410276384	replicate1
pn1	12.283	12.5	6.27146389689599	1.39783009594058	4.87363380095541	4.13024331319539	1.17998709310539	replicate1
pn1	12.533	12.5	5.94423050431933	1.39783009594058	4.54640040837876	4.2176969972607	1.07793433509604	replicate1
pn1	12.259	12.5	6.71987796943108	1.39783009594058	5.3220478734905	4.12184775952512	1.2911801172646	replicate1
pn1	12.162	12.5	4.38965160703123	1.39783009594058	2.99182151109065	4.08791573010778	0.731869663813195	replicate1
pn1	12.44	12.5	7.40403491171802	1.39783009594058	6.00620481577744	4.1851642267884	1.43511807191052	replicate1
pn1	12.116	12.5	7.86775819948204	1.39783009594058	6.46992810354146	4.07182425223977	1.58895072644223	replicate1
pn1	12.857	12.5	4.65768826975831	1.39783009594058	3.25985817381773	4.33103697180933	0.752673827315746	replicate1
pn1	12.475	12.5	8.06468982315626	1.39783009594058	6.66685972721568	4.19740774255755	1.58832787666072	replicate1
pn1	12.92	12.5	4.65007111036469	1.39783009594058	3.25224101442411	4.35307530019379	0.747113429046203	replicate1
pn1	12.261	12.5	4.99844048881386	1.39783009594058	3.60061039287328	4.12254738899764	0.873394543015485	replicate1
pn1	12.622	12.5	6.21457440500178	1.39783009594058	4.8167443090612	4.24883050878794	1.13366355732445	replicate1
pn1	12.063	12.5	5.92150519120101	1.39783009594058	4.52367509526044	4.05328407121792	1.1160518275496	replicate1
pn1	12.853	12.5	7.40617911770942	1.39783009594058	6.00834902176884	4.32963771286429	1.38772558357868	replicate1
pn1	12.348	12.5	4.39988076576492	1.39783009594058	3.00205066982434	4.15298127105237	0.722866411835182	replicate1
pn1	12.438	12.5	5.68802072857473	1.39783009594058	4.29019063263415	4.18446459731588	1.02526632329166	replicate1
pn1	12.415	12.5	7.2236252480593	1.39783009594058	5.82579515211872	4.17641885838187	1.39492597597739	replicate1
pn1	12.703	12.5	4.4351807676439	1.39783009594058	3.03735067170332	4.2771655024251	0.710131667802234	replicate1
pn1	12.21	12.5	5.20207903821117	1.39783009594058	3.8042489422706	4.10470683744832	0.926801618952035	replicate1
pn1	12.391	12.5	4.24094294057532	1.39783009594058	2.84311284463474	4.1680233047116	0.68212498750207	replicate1
pn1	12.263	12.5	4.80403580432459	1.39783009594058	3.40620570838401	4.12324701847017	0.826097901271945	replicate1
pn1	12.36	12.5	4.4356592122642	1.39783009594058	3.03782911632362	4.15717904788751	0.730742910355837	replicate1
pn1	12.304	12.5	10.0650038856514	1.39783009594058	8.66717378971082	4.13758942265688	2.09473993293065	replicate1
pn1	12.214	12.5	6.79262184164012	1.39783009594058	5.39479174569954	4.10610609639337	1.31384616448126	replicate1
pn1	12.666	12.5	4.79302812764559	1.39783009594058	3.39519803170501	4.26422235718344	0.796205672995808	replicate1
pn1	12.441	12.5	8.06967165542476	1.39783009594058	6.67184155948418	4.18551404152466	1.59403157970384	replicate1
pn1	12.579	12.5	5.27384333097068	1.39783009594058	3.8760132350301	4.23378847512871	0.91549524918395	replicate1
pn1	12.236	12.5	3.49134612308527	1.39783009594058	2.09351602714469	4.11380202059112	0.508900529647723	replicate1
pn1	12.618	12.5	4.56961054187857	1.39783009594058	3.17178044593799	4.2474312498429	0.746752627498162	replicate1
pn1	12.131	12.5	5.47538489251385	1.39783009594058	4.07755479657328	4.07707147328369	1.00011854668057	replicate1
pn1	12.027	12.5	3.55778162965431	1.39783009594058	2.15995153371373	4.04069074071252	0.534550073815561	replicate1
pn1	12.348	12.5	4.7672852417668	1.39783009594058	3.36945514582622	4.15298127105237	0.811334057611196	replicate1
pn1	12.36	12.5	5.12816798915581	1.39783009594058	3.73033789321523	4.15717904788751	0.897324327445271	replicate1
pn1	12.054	12.5	6.17941313218532	1.39783009594058	4.78158303624474	4.05013573859157	1.18059821814948	replicate1
pn1	12.167	12.5	6.05999775048144	1.39783009594058	4.66216765454086	4.08966480378909	1.13998771983008	replicate1
pn1	12.161	12.5	3.38353650196413	1.39783009594058	1.98570640602355	4.08756591537152	0.485791898439163	replicate1
pn1	12.345	12.5	5.36209020404424	1.39783009594058	3.96426010810366	4.15193182684359	0.954798940212223	replicate1
pn1	12.875	12.5	5.12283346478028	1.39783009594058	3.7250033688397	4.33733363706203	0.85882334183609	replicate1
pn1	12.31	12.5	6.25523964742341	1.39783009594058	4.85740955148283	4.13968831107444	1.17337567142153	replicate1
pn1	12.067	12.5	2.93858986839791	1.39783009594058	1.54075977245733	4.05468333016297	0.379995093820411	replicate1
pn1	12.817	12.5	5.06767472951677	1.39783009594058	3.66984463357619	4.31704438235888	0.850082674288131	replicate1
pn1	12.312	12.5	5.00548833023803	1.39783009594058	3.60765823429745	4.14038794054697	0.871333383755546	replicate1
pn1	12.374	12.5	3.88366921155799	1.39783009594058	2.48583911561742	4.16207645419516	0.597259359114323	replicate1
pn1	12.004	12.5	7.09782851700207	1.39783009594058	5.69999842106149	4.03264500177851	1.41346397179708	replicate1
pn1	12.634	12.5	4.25641762555927	1.39783009594058	2.85858752961869	4.25302828562308	0.672129912533582	replicate1
pn1	12.322	12.5	7.63571885938532	1.39783009594058	6.23788876344475	4.14388608790958	1.50532341650142	replicate1
pn1	12.174	12.5	7.5065376492636	1.39783009594058	6.10870755332302	4.09211350694292	1.49280012466874	replicate1
pn1	12.245	12.5	5.75373952457749	1.39783009594058	4.35590942863691	4.11695035321747	1.05804273914372	replicate1
pn1	12.654	12.5	3.55114419972815	1.39783009594058	2.15331410378757	4.2600245803483	0.505469877737538	replicate1
pn1	12.458	12.5	4.60366025698893	1.39783009594058	3.20583016104835	4.19146089204111	0.76484792381952	replicate1
pn1	12.333	12.5	5.32319483542341	1.39783009594058	3.92536473948284	4.14773405000845	0.946387760679795	replicate1
pn1	12.116	12.5	3.93586996867589	1.39783009594058	2.53803987273531	4.07182425223977	0.623317637380645	replicate1
pn1	12.792	12.5	5.01217136560891	1.39783009594058	3.61434126966833	4.30829901395235	0.838925352665484	replicate1
pn1	12.063	12.5	8.68324449585225	1.39783009594058	7.28541439991167	4.05328407121792	1.79741026582491	replicate1
pn1	12.421	12.5	4.38059423819461	1.39783009594058	2.98276414225403	4.17851774679944	0.713833067847731	replicate1
pn1	13.28	13.5	6.66442216120077	1.48144190314521	5.18298025805556	4.47900860524783	1.15717131062953	replicate1
pn1	13.546	13.5	4.90081550861153	1.48144190314521	3.41937360546632	4.57205932509331	0.747884785024424	replicate1
pn1	13.273	13.5	4.49595984890646	1.48144190314521	3.01451794576125	4.476559902094	0.673400560182641	replicate1
pn1	13.248	13.5	5.1584516921514	1.48144190314521	3.67700978900618	4.46781453368747	0.822999648101194	replicate1
pn1	13.101	13.5	5.31636219469152	1.48144190314521	3.83492029154631	4.41639176745707	0.868337886100723	replicate1
pn1	13.72	13.5	6.88701974907029	1.48144190314521	5.40557784592508	4.63292708920276	1.16677377861677	replicate1
pn1	13.621	13.5	6.70462133547969	1.48144190314521	5.22317943233448	4.5982954303129	1.13589470522103	replicate1
pn1	13.057	13.5	4.00835254718973	1.48144190314521	2.52691064404452	4.40099991906158	0.574167391619341	replicate1
pn1	13.059	13.5	5.53764075008505	1.48144190314521	4.05619884693984	4.4016995485341	0.921507431894273	replicate1
pn1	13.502	13.5	4.27853465355595	1.48144190314521	2.79709275041074	4.55666747669782	0.613846141882131	replicate1
pn1	13.321	13.5	5.91963263014063	1.48144190314521	4.43819072699542	4.49335100943454	0.987724021042803	replicate1
pn1	14.075	14.5	3.72532286948408	1.65352152230074	2.07180134718334	4.7571113205755	0.43551668387964	replicate1
pn1	14.281	14.5	7.72325142217916	1.65352152230074	6.06972989987842	4.82917315624531	1.25688802275163	replicate1
pn1	6.525	6.5	2.16323362555447	0.703712583236031	1.45952104231844	2.11601006180329	0.689751466056176	replicate1
pn1	6.647	6.5	2.69977785722893	0.703712583236031	1.9960652739929	2.15868745962716	0.924666173924803	replicate1
pn1	6.818	6.5	3.58837301938385	0.703712583236031	2.88466043614782	2.21850577952783	1.30027176975026	replicate1
pn1	6.826	6.5	5.28484654461684	0.703712583236031	4.58113396138081	2.22130429741792	2.06236217464937	replicate1
pn1	6.661	6.5	2.38917274986167	0.703712583236031	1.68546016662564	2.16358486593482	0.779012736298379	replicate1
pn1	6.746	6.5	1.87014310921045	0.703712583236031	1.16643052597442	2.19331911851702	0.531810677309503	replicate1
pn1	6.955	6.5	3.76508177870085	0.703712583236031	3.06136919546482	2.26643039839562	1.35074485306583	replicate1
pn1	6.743	6.5	3.24991768704786	0.703712583236031	2.54620510381183	2.19226967430824	1.16144703074236	replicate1
pn1	6.555	6.5	2.41185054480692	0.703712583236031	1.70813796157089	2.12650450389113	0.803260918773177	replicate1
pn1	6.968	6.5	2.4540155912864	0.703712583236031	1.75030300805037	2.27097798996701	0.770726539747661	replicate1
pn1	6.848	6.5	2.82077364011296	0.703712583236031	2.11706105687693	2.22900022161567	0.949780550197703	replicate1
pn1	6.907	6.5	2.42647136535013	0.703712583236031	1.7227587821141	2.24963929105508	0.765793338053821	replicate1
pn1	6.24	6.5	1.48962159219784	0.703712583236031	0.785909008961807	2.01631286196884	0.389775328911209	replicate1
pn1	6.956	6.5	3.43631089006639	0.703712583236031	2.73259830683036	2.26678021313188	1.20549768830693	replicate1
pn1	6.668	6.5	3.13315147162132	0.703712583236031	2.42943888838529	2.16603356908865	1.12160721932277	replicate1
pn1	6.776	6.5	3.01699654167462	0.703712583236031	2.31328395843859	2.20381356060486	1.04967316645592	replicate1
pn1	6.922	6.5	2.59745757896671	0.703712583236031	1.89374499573068	2.254886512099	0.839840491115385	replicate1
pn1	6.916	6.5	2.25735557503871	0.703712583236031	1.55364299180268	2.25278762368143	0.68965355432119	replicate1
pn1	6.444	6.5	1.64240245732337	0.703712583236031	0.938689874087342	2.08767506816613	0.449634087411846	replicate1
pn1	6.591	6.5	4.88455311708527	0.703712583236031	4.18084053384923	2.13909783439653	1.95448775956931	replicate1
pn1	6.65	6.5	6.04110321971064	0.703712583236031	5.33739063647461	2.15973690383594	2.47131519908503	replicate1
pn1	6.959	6.5	2.80383380520842	0.703712583236031	2.10012122197239	2.26782965734066	0.926048927517364	replicate1
pn1	6.487	6.5	2.8416716975798	0.703712583236031	2.13795911434376	2.10271710182537	1.01676022537117	replicate1
pn1	6.902	6.5	1.80483089924898	0.703712583236031	1.10111831601295	2.24789021737377	0.489845236881452	replicate1
pn1	6.367	6.5	1.73402979648233	0.703712583236031	1.0303172132463	2.06073933347402	0.499974546275766	replicate1
pn1	6.989	6.5	2.66728195262412	0.703712583236031	1.96356936938809	2.2783240994285	0.861848132090003	replicate1
pn1	6.576	6.5	1.60046311278988	0.703712583236031	0.896750529553847	2.13385061335261	0.420249910627489	replicate1
pn1	6.316	6.5	2.25114715883142	0.703712583236031	1.54743457559539	2.0428987819247	0.757470017255331	replicate1
pn1	6.25	6.5	1.4684363254418	0.703712583236031	0.764723742205772	2.01981100933146	0.378611532798255	replicate1
pn1	6.827	6.5	2.06660821468823	0.703712583236031	1.3628956314522	2.22165411215418	0.61345986488	replicate1
pn1	6.752	6.5	2.0846085637049	0.703712583236031	1.38089598046887	2.19541800693459	0.628990003774717	replicate1
pn1	6.516	6.5	2.99256192448676	0.703712583236031	2.28884934125073	2.11286172917694	1.08329348278855	replicate1
pn1	6.793	6.5	2.1431671548687	0.703712583236031	1.43945457163267	2.2097604111213	0.651407530150406	replicate1
pn1	6.572	6.5	2.52776720880764	0.703712583236031	1.82405462557161	2.13245135440757	0.855379243142624	replicate1
pn1	6.553	6.5	1.66849503495099	0.703712583236031	0.964782451714954	2.12580487441861	0.453843371668256	replicate1
pn1	6.51	6.5	1.35112569501891	0.703712583236031	0.647413111782883	2.11076284075937	0.306719968383548	replicate1
pn1	6.193	6.5	2.76190796228685	0.703712583236031	2.05819537905082	1.99987156936457	1.02916377760437	replicate1
pn1	6.557	6.5	2.88303456078863	0.703712583236031	2.1793219775526	2.12720413336365	1.02450063130826	replicate1
pn1	6.817	6.5	2.71562747447511	0.703712583236031	2.01191489123908	2.21815596479157	0.907021383155143	replicate1
pn1	6.702	6.5	3.16601484509732	0.703712583236031	2.46230226186129	2.17792727012153	1.13057139034945	replicate1
pn1	6.008	6.5	3.49219109896483	0.703712583236031	2.7884785157288	1.93515584315624	1.44095811486727	replicate1
pn1	6.752	6.5	1.99360447395413	0.703712583236031	1.2898918907181	2.19541800693459	0.587538175711308	replicate1
pn1	6.67	6.5	5.54757932412656	0.703712583236031	4.84386674089053	2.16673319856117	2.2355621560177	replicate1
pn1	6.621	6.5	1.80654481636926	0.703712583236031	1.10283223313323	2.14959227648437	0.51304251750332	replicate1
pn1	6.843	6.5	1.81873407161397	0.703712583236031	1.11502148837794	2.22725114793436	0.500626743154699	replicate1
pn1	6.376	6.5	2.46830355959122	0.703712583236031	1.76459097635519	2.06388766610037	0.854984021339355	replicate1
pn1	6.487	6.5	2.62317012372315	0.703712583236031	1.91945754048711	2.10271710182537	0.912846306724208	replicate1
pn1	6.123	6.5	1.47952471175652	0.703712583236031	0.775812128520494	1.97538453782628	0.392739800107072	replicate1
pn1	6.097	6.5	2.17447919313467	0.703712583236031	1.47076660989864	1.96628935468349	0.74799093347855	replicate1
pn1	6.639	6.5	3.2381599958265	0.703712583236031	2.53444741259047	2.15588894173707	1.1755927513355	replicate1
pn1	6.916	6.5	2.36215081127998	0.703712583236031	1.65843822804395	2.25278762368143	0.736171581648601	replicate1
pn1	6.934	6.5	4.29580700315859	0.703712583236031	3.59209441992256	2.25908428893413	1.5900665758768	replicate1
pn1	6.702	6.5	3.10173400826891	0.703712583236031	2.39802142503288	2.17792727012153	1.10105670558001	replicate1
pn1	6.835	6.5	3.42960208911941	0.703712583236031	2.72588950588338	2.22445263004427	1.22542034344383	replicate1
pn1	6.591	6.5	2.21737666455654	0.703712583236031	1.51366408132051	2.13909783439653	0.707617976597846	replicate1
pn1	6.702	6.5	2.88653549125596	0.703712583236031	2.18282290801993	2.17792727012153	1.00224784269225	replicate1
pn1	6.694	6.5	2.08478655995543	0.703712583236031	1.3810739767194	2.17512875223144	0.634938954902127	replicate1
pn1	6.464	6.5	2.39322634631042	0.703712583236031	1.68951376307439	2.09467136289136	0.806577009169728	replicate1
pn1	6.698	6.5	2.38454248456588	0.703712583236031	1.68082990132984	2.17652801117648	0.772252823165507	replicate1
pn1	6.61	6.5	2.40617536726166	0.703712583236031	1.70246278402563	2.1457443143855	0.793413629299623	replicate1
pn1	6.827	6.5	2.12016130825819	0.703712583236031	1.41644872502216	2.22165411215418	0.637564919432363	replicate1
pn1	6.818	6.5	2.36614290038552	0.703712583236031	1.66243031714949	2.21850577952783	0.749346849798745	replicate1
pn1	6.941	6.5	3.01829052115959	0.703712583236031	2.31457793792356	2.26153299208796	1.02345530488442	replicate1
pn1	6.912	6.5	2.54480384276878	0.703712583236031	1.84109125953275	2.25138836473638	0.817758183514608	replicate1
pn1	6.476	6.5	5.30286579589021	0.703712583236031	4.59915321265418	2.09886913972649	2.19125295884502	replicate1
pn1	6.866	6.5	2.45742118537177	0.703712583236031	1.75370860213574	2.23529688686837	0.784552876371008	replicate1
pn1	6.713	6.5	2.21397857136669	0.703712583236031	1.51026598813066	2.1817752322204	0.692218871049175	replicate1
pn1	6.657	6.5	2.61776565349696	0.703712583236031	1.91405307026093	2.16218560698977	0.885239946132885	replicate1
pn1	6.53	6.5	2.12902046593088	0.703712583236031	1.42530788269485	2.1177591354846	0.673026435732361	replicate1
pn1	6.935	6.5	2.56017520291704	0.703712583236031	1.85646261968101	2.25943410367039	0.821649375241895	replicate1
pn1	6.683	6.5	3.42262689386829	0.703712583236031	2.71891431063226	2.17128079013256	1.25221681276251	replicate1
pn1	6.914	6.5	2.28571139786951	0.703712583236031	1.58199881463348	2.25208799420891	0.702458704411855	replicate1
pn1	6.568	6.5	3.36620868323917	0.703712583236031	2.66249610000314	2.13105209546252	1.24938104782712	replicate1
pn1	6.563	6.5	1.97249339105472	0.703712583236031	1.26878080781869	2.12930302178122	0.595866720161476	replicate1
pn1	6.966	6.5	2.26004400850407	0.703712583236031	1.55633142526803	2.27027836049449	0.685524494418847	replicate1
pn1	6.499	6.5	3.76892366237374	0.703712583236031	3.06521107913771	2.1069148786605	1.45483384743406	replicate1
pn1	6.856	6.5	2.4815933837301	0.703712583236031	1.77788080049407	2.23179873950575	0.79661340828958	replicate1
pn1	6.843	6.5	2.58078762628273	0.703712583236031	1.8770750430467	2.22725114793436	0.842776552068488	replicate1
pn1	6.896	6.5	3.54203770002591	0.703712583236031	2.83832511678988	2.2457913289562	1.26384187176868	replicate1
pn1	6.955	6.5	2.0391979922503	0.703712583236031	1.33548540901427	2.26643039839562	0.589246159934868	replicate1
pn1	6.902	6.5	2.71527365723375	0.703712583236031	2.01156107399772	2.24789021737377	0.894866243222432	replicate1
pn1	6.568	6.5	2.38958983715668	0.703712583236031	1.68587725392065	2.13105209546252	0.791100910911682	replicate1
pn1	6.458	6.5	4.72450538438658	0.703712583236031	4.02079280115055	2.09257247447379	1.92145928047803	replicate1
pn1	6.977	6.5	4.01209478146572	0.703712583236031	3.30838219822969	2.27412632259336	1.45479262315423	replicate1
pn1	6.72	6.5	2.79864547328644	0.703712583236031	2.09493289005041	2.18422393537423	0.959120013347661	replicate1
pn1	6.103	6.5	1.90514810086889	0.703712583236031	1.20143551763286	1.96838824310106	0.610365115644099	replicate1
pn1	6.411	6.5	2.66213783848119	0.703712583236031	1.95842525524516	2.07613118186951	0.943305159301947	replicate1
pn1	6.509	6.5	2.82114159654236	0.703712583236031	2.11742901330633	2.11041302602311	1.00332446170333	replicate1
pn1	6.716	6.5	4.19175135521492	0.703712583236031	3.48803877197889	2.18282467642918	1.59794728804554	replicate1
pn1	6.412	6.5	2.43009005987702	0.703712583236031	1.72637747664099	2.07648099660577	0.831395750533204	replicate1
pn1	6.989	6.5	4.55498207042193	0.703712583236031	3.8512694871859	2.2783240994285	1.69039579932985	replicate1
pn1	6.429	6.5	3.11594794273501	0.703712583236031	2.41223535949898	2.08242784712221	1.1583764416292	replicate1
pn1	6.935	6.5	2.87545029282183	0.703712583236031	2.1717377095858	2.25943410367039	0.961186567051401	replicate1
pn1	6.759	6.5	2.87881995761769	0.703712583236031	2.17510737438166	2.19786671008842	0.989644806210363	replicate1
pn1	6.963	6.5	2.21630317389517	0.703712583236031	1.51259059065914	2.26922891628571	0.666565889321983	replicate1
pn1	6.903	6.5	4.05540521469007	0.703712583236031	3.35169263145404	2.24824003211003	1.49080729085158	replicate1
pn1	6.841	6.5	2.20077890799188	0.703712583236031	1.49706632475585	2.22655151846184	0.672369946234193	replicate1
pn1	6.88	6.5	4.27348748848753	0.703712583236031	3.5697749052515	2.24019429317602	1.59351129325058	replicate1
pn1	6.934	6.5	3.31457964437729	0.703712583236031	2.61086706114126	2.25908428893413	1.15571918849168	replicate1
pn1	6.101	6.5	1.70428285756966	0.703712583236031	1.00057027433363	1.96768861362853	0.508500312195493	replicate1
pn1	6.759	6.5	2.43701537417298	0.703712583236031	1.73330279093695	2.19786671008842	0.788629621159886	replicate1
pn1	6.11	6.5	1.9909586455753	0.703712583236031	1.28724606233927	1.97083694625489	0.65314691039529	replicate1
pn1	6.71	6.5	3.58580302505865	0.703712583236031	2.88209044182262	2.18072578801162	1.32161982843818	replicate1
pn1	6.793	6.5	2.0745733406247	0.703712583236031	1.37086075738867	2.2097604111213	0.62036623992782	replicate1
pn1	6.807	6.5	2.89719028830554	0.703712583236031	2.19347770506951	2.21465781742896	0.990436395097808	replicate1
pn1	6.563	6.5	1.55144416053972	0.703712583236031	0.847731577303685	2.12930302178122	0.398126320505822	replicate1
pn1	6.907	6.5	2.01523128092455	0.703712583236031	1.31151869768852	2.24963929105508	0.582990661171027	replicate1
pn1	6.914	6.5	2.07635082783446	0.703712583236031	1.37263824459843	2.25208799420891	0.609495831480863	replicate1
pn1	6.816	6.5	3.61336600323371	0.703712583236031	2.90965341999768	2.21780615005531	1.3119511910115	replicate1
pn1	6.235	6.5	2.02571186967584	0.703712583236031	1.32199928643981	2.01456378828754	0.656221110557916	replicate1
pn1	6.88	6.5	2.36573901466661	0.703712583236031	1.66202643143058	2.24019429317602	0.741911733501585	replicate1
pn1	6.565	6.5	3.19134049366319	0.703712583236031	2.48762791042716	2.13000265125374	1.1678989737233	replicate1
pn1	6.629	6.5	2.95632063522984	0.703712583236031	2.25260805199381	2.15239079437446	1.04656090236089	replicate1
pn1	6.321	6.5	2.4338769619858	0.703712583236031	1.73016437874977	2.044647855606	0.846191863310846	replicate1
pn1	6.397	6.5	2.4601275459774	0.703712583236031	1.75641496274136	2.07123377556186	0.848004210565226	replicate1
pn1	6.99	6.5	2.06664144365535	0.703712583236031	1.36292886041932	2.27867391416476	0.598123694639696	replicate1
pn1	6.641	6.5	3.39130675463517	0.703712583236031	2.68759417139914	2.15658857120959	1.24622480489717	replicate1
pn1	6.9	6.5	3.20325765392316	0.703712583236031	2.49954507068713	2.24719058790125	1.11229776599481	replicate1
pn1	6.896	6.5	1.89970961408155	0.703712583236031	1.19599703084552	2.2457913289562	0.532550382319534	replicate1
pn1	6.947	6.5	2.83781439956663	0.703712583236031	2.1341018163306	2.26363188050553	0.942777769967614	replicate1
pn1	6.518	6.5	1.74982345704798	0.703712583236031	1.04611087381195	2.11356135864946	0.494951740828758	replicate1
pn1	6.575	6.5	4.52195532744165	0.703712583236031	3.81824274420562	2.13350079861635	1.7896607991344	replicate1
pn1	6.891	6.5	4.43840866551455	0.703712583236031	3.73469608227852	2.2440422552749	1.66427172817252	replicate1
pn1	6.367	6.5	3.08885272040416	0.703712583236031	2.38514013716813	2.06073933347402	1.15741962043653	replicate1
pn1	6.782	6.5	2.28174683705051	0.703712583236031	1.57803425381448	2.20591244902243	0.715365768262381	replicate1
pn1	6.744	6.5	3.34734910664147	0.703712583236031	2.64363652340544	2.1926194890445	1.20569781332988	replicate1
pn1	6.555	6.5	1.8930624704957	0.703712583236031	1.18934988725967	2.12650450389113	0.559298080527629	replicate1
pn1	6.323	6.5	1.58158223364892	0.703712583236031	0.877869650412889	2.04534748507853	0.429203182743878	replicate1
pn1	6.609	6.5	1.80101155576711	0.703712583236031	1.09729897253108	2.14539449964923	0.51146722558974	replicate1
pn1	6.275	6.5	2.20040408824309	0.703712583236031	1.49669150500705	2.02855637773799	0.737811145616763	replicate1
pn1	6.863	6.5	1.6539754764972	0.703712583236031	0.950262893261169	2.23424744265958	0.425316764435905	replicate1
pn1	6.786	6.5	3.5826468357491	0.703712583236031	2.87893425251307	2.20731170796747	1.30427172660813	replicate1
pn1	6.917	6.5	2.18515563026781	0.703712583236031	1.48144304703178	2.25313743841769	0.657502299581046	replicate1
pn1	6.85	6.5	3.71333658847196	0.703712583236031	3.00962400523593	2.22969985108819	1.34978885331454	replicate1
pn1	6.311	6.5	1.38114154103573	0.703712583236031	0.677428957799699	2.04114970824339	0.331885973411864	replicate1
pn1	6.731	6.5	2.67916700905129	0.703712583236031	1.97545442581526	2.1880718974731	0.90282884584214	replicate1
pn1	6.127	6.5	1.7073646755002	0.703712583236031	1.00365209226416	1.97678379677133	0.507719708095254	replicate1
pn1	6.045	6.5	1.35512937300802	0.703712583236031	0.651416789771989	1.94809898839791	0.334385877540908	replicate1
pn1	6.961	6.5	3.6751504295219	0.703712583236031	2.97143784628587	2.26852928681318	1.30985209825531	replicate1
pn1	6.143	6.5	2.24300182388025	0.703712583236031	1.53928924064422	1.98238083255151	0.776485131095124	replicate1
pn1	6.158	6.5	2.25647519493233	0.703712583236031	1.5527626116963	1.98762805359542	0.781213873937585	replicate1
pn1	6.461	6.5	2.49001242635855	0.703712583236031	1.78629984312252	2.09362191868257	0.853210327606124	replicate1
pn1	6.397	6.5	3.69540250986715	0.703712583236031	2.99168992663112	2.07123377556186	1.44439993299142	replicate1
pn1	6.702	6.5	2.26346659211777	0.703712583236031	1.55975400888174	2.17792727012153	0.716164414799169	replicate1
pn1	6.902	6.5	3.47265152868438	0.703712583236031	2.76893894544835	2.24789021737377	1.23179456187292	replicate1
pn1	6.668	6.5	2.87159299480867	0.703712583236031	2.16788041157264	2.16603356908865	1.00085263797863	replicate1
pn1	6.436	6.5	2.70579841350809	0.703712583236031	2.00208583027206	2.08487655027604	0.960289869444299	replicate1
pn1	6.836	6.5	3.33114931008826	0.703712583236031	2.62743672685223	2.22480244478053	1.18097529648814	replicate1
pn1	6.951	6.5	1.89664752350621	0.703712583236031	1.19293494027018	2.26503113945057	0.526674852055037	replicate1
pn1	6.584	6.5	3.07980566529887	0.703712583236031	2.37609308206283	2.1366491312427	1.11206517126229	replicate1
pn1	6.555	6.5	2.81605898974264	0.703712583236031	2.11234640650661	2.12650450389113	0.99334207975642	replicate1
pn1	6.403	6.5	3.28900350340576	0.703712583236031	2.58529092016973	2.07333266397942	1.24692528366755	replicate1
pn1	6.837	6.5	2.6433138536327	0.703712583236031	1.93960127039667	2.22515225951679	0.871671258495303	replicate1
pn1	6.976	6.5	2.62254514910899	0.703712583236031	1.91883256587296	2.2737765078571	0.843896732701026	replicate1
pn1	6.385	6.5	2.9235395840821	0.703712583236031	2.21982700084606	2.06703599872672	1.0739179202556	replicate1
pn1	6.176	6.5	1.77699642616083	0.703712583236031	1.0732838429248	1.99392471884813	0.538277013559882	replicate1
pn1	6.826	6.5	2.09932393303606	0.703712583236031	1.39561134980002	2.22130429741792	0.628284630530948	replicate1
pn1	6.897	6.5	2.57374203512722	0.703712583236031	1.87002945189119	2.24614114369247	0.832552066971632	replicate1
pn1	6.702	6.5	1.54775548265769	0.703712583236031	0.844042899421655	2.17792727012153	0.387544116371966	replicate1
pn1	6.619	6.5	2.14805188804478	0.703712583236031	1.44433930480875	2.14889264701185	0.672131903293162	replicate1
pn1	6.28	6.5	2.37751549563123	0.703712583236031	1.6738029123952	2.03030545141929	0.824409406587134	replicate1
pn1	6.32	6.5	3.18907728596448	0.703712583236031	2.48536470272845	2.04429804086974	1.21575457836425	replicate1
pn1	6.944	6.5	3.74224248947521	0.703712583236031	3.03852990623918	2.26258243629674	1.34294771208976	replicate1
pn1	6.955	6.5	3.12557864252018	0.703712583236031	2.42186605928415	2.26643039839562	1.06858170495708	replicate1
pn1	6.79	6.5	3.84637505910237	0.703712583236031	3.14266247586634	2.20871096691251	1.422849129173	replicate1
pn1	6.88	6.5	4.7579797433066	0.703712583236031	4.05426716007057	2.24019429317602	1.80978371939456	replicate1
pn1	6.841	6.5	2.12587350272281	0.703712583236031	1.42216091948678	2.22655151846184	0.638728054435158	replicate1
pn1	6.553	6.5	3.98946052921893	0.703712583236031	3.2857479459829	2.12580487441861	1.54564889069677	replicate1
pn1	6.786	6.5	2.37443986593949	0.703712583236031	1.67072728270346	2.20731170796747	0.756905912596231	replicate1
pn1	6.219	6.5	5.2439997805238	0.703712583236031	4.54028719728777	2.00896675250736	2.26001111846232	replicate1
pn1	6.565	6.5	0.988138646402647	0.703712583236031	0.284426063166616	2.13000265125374	0.133533196777572	replicate1
pn1	6.958	6.5	2.59501427476673	0.703712583236031	1.8913016915307	2.2674798426044	0.8340985688139	replicate1
pn1	6.096	6.5	2.50836242961957	0.703712583236031	1.80464984638353	1.96593953994723	0.917957958377488	replicate1
pn1	6.952	6.5	1.21867593217285	0.703712583236031	0.514963348936821	2.26538095418683	0.227318653838365	replicate1
pn1	6.433	6.5	2.68942965928345	0.703712583236031	1.98571707604742	2.08382710606726	0.952918344456608	replicate1
pn1	6.861	6.5	2.62227575444663	0.703712583236031	1.9185631712106	2.23354781318706	0.858975643988116	replicate1
pn1	6.912	6.5	4.44135535481242	0.703712583236031	3.73764277157639	2.25138836473638	1.6601501678339	replicate1
pn1	6.266	6.5	1.32402949757164	0.703712583236031	0.62031691433561	2.02540804511164	0.306267626334732	replicate1
pn1	6.499	6.5	1.43639737539165	0.703712583236031	0.732684792155624	2.1069148786605	0.347752441058007	replicate1
pn1	6.198	6.5	1.58481185672554	0.703712583236031	0.881099273489514	2.00162064304587	0.440192938932096	replicate1
pn1	7.605	7.5	2.74576014693954	0.834100968729404	1.91165917821014	2.49380997696541	0.766561685079286	replicate1
pn1	7.778	7.5	3.36660716831331	0.834100968729404	2.5325061995839	2.5543279263386	0.991456959566669	replicate1
pn1	7.943	7.5	2.73892484338974	0.834100968729404	1.90482387466034	2.6120473578217	0.729245535673921	replicate1
pn1	7.292	7.5	3.90801974370715	0.834100968729404	3.07391877497775	2.38431796451565	1.28922350991982	replicate1
pn1	7.485	7.5	5.94441487633105	0.834100968729404	5.11031390760164	2.45183220861406	2.08428370002135	replicate1
pn1	7.932	7.5	4.29061390816796	0.834100968729404	3.45651293943856	2.60819939572283	1.32524873102374	replicate1
pn1	7.907	7.5	3.37421828948604	0.834100968729404	2.54011732075663	2.5994540273163	0.977173396437819	replicate1
pn1	7.652	7.5	4.0154807982138	0.834100968729404	3.18137982948439	2.51025126956969	1.26735513215366	replicate1
pn1	7.152	7.5	2.79966068198967	0.834100968729404	1.96555971326027	2.33534390143908	0.841657501513613	replicate1
pn1	7.909	7.5	3.83849739360758	0.834100968729404	3.00439642487818	2.60015365678882	1.15546879971263	replicate1
pn1	7.534	7.5	3.26438766458231	0.834100968729404	2.4302866958529	2.46897313069086	0.984330961581937	replicate1
pn1	7.202	7.5	1.82312558340559	0.834100968729404	0.989024614676184	2.35283463825214	0.420354494360431	replicate1
pn1	7.413	7.5	1.99449790561871	0.834100968729404	1.1603969368893	2.42664554760325	0.47818971255831	replicate1
pn1	7.532	7.5	2.48973823112307	0.834100968729404	1.65563726239366	2.46827350121834	0.670767344695165	replicate1
pn1	7.16	7.5	4.56625216593046	0.834100968729404	3.73215119720106	2.33814241932917	1.59620353591286	replicate1
pn1	7.817	7.5	2.88097492739414	0.834100968729404	2.04687395866474	2.56797070105279	0.797078392610004	replicate1
pn1	7.699	7.5	2.89553139025385	0.834100968729404	2.06143042152445	2.52669256217396	0.815861198305344	replicate1
pn1	7.214	7.5	4.77471311606214	0.834100968729404	3.94061214733274	2.35703241508727	1.67185318373606	replicate1
pn1	7.163	7.5	3.21328395093769	0.834100968729404	2.37918298220829	2.33919186353795	1.01709612592866	replicate1
pn1	7.38	7.5	2.27262331031546	0.834100968729404	1.43852234158606	2.41510166130663	0.595636351311099	replicate1
pn1	7.554	7.5	2.4849442587827	0.834100968729404	1.65084329005329	2.47596942541609	0.666746234063802	replicate1
pn1	7.196	7.5	2.11864796508393	0.834100968729404	1.28454699635453	2.35073574983457	0.546444659483707	replicate1
pn1	7.142	7.5	4.44788739715663	0.834100968729404	3.61378642842722	2.33184575407646	1.54975363276482	replicate1
pn1	7.191	7.5	2.63339815732251	0.834100968729404	1.7992971885931	2.34898667615326	0.765988673694676	replicate1
pn1	7.642	7.5	2.68715546277281	0.834100968729404	1.85305449404341	2.50675312220707	0.739224967001092	replicate1
pn1	7.012	7.5	6.51176809871389	0.834100968729404	5.67766712998448	2.28636983836251	2.48326715771007	replicate1
pn1	7.012	7.5	2.05189937113617	0.834100968729404	1.21779840240677	2.28636983836251	0.532634039328892	replicate1
pn1	7.168	7.5	2.57083618820542	0.834100968729404	1.73673521947602	2.34094093721926	0.741896214408143	replicate1
pn1	7.851	7.5	5.08531391041448	0.834100968729404	4.25121294168508	2.57986440208567	1.64784356040117	replicate1
pn1	7.81	7.5	4.00101783401666	0.834100968729404	3.16691686528725	2.56552199789896	1.23441423144327	replicate1
pn1	7.219	7.5	2.82721030857071	0.834100968729404	1.99310933984131	2.35878148876858	0.844974131487623	replicate1
pn1	7.08	7.5	3.5262416391737	0.834100968729404	2.69214067044429	2.31015724042827	1.16534953696278	replicate1
pn1	7.099	7.5	3.40911601833864	0.834100968729404	2.57501504960924	2.31680372041723	1.11145153424801	replicate1
pn1	7.888	7.5	2.07224652533204	0.834100968729404	1.23814555660264	2.59280754732733	0.47753083636266	replicate1
pn1	7.012	7.5	4.03922098249505	0.834100968729404	3.20512001376564	2.28636983836251	1.40183795289267	replicate1
pn1	7.276	7.5	2.44679166634007	0.834100968729404	1.61269069761066	2.37872092873547	0.677965488985701	replicate1
pn1	7.71	7.5	2.28246876073917	0.834100968729404	1.44836779200977	2.53054052427284	0.572355106791251	replicate1
pn1	7.316	7.5	4.31739664319174	0.834100968729404	3.48329567446233	2.39271351818592	1.45579303497364	replicate1
pn1	7.175	7.5	1.79044418165474	0.834100968729404	0.956343212925333	2.34338964037308	0.408102518014493	replicate1
pn1	7.985	7.5	6.43197480989262	0.834100968729404	5.59787384116321	2.62673957674467	2.13111108947491	replicate1
pn1	7.682	7.5	2.966031594597	0.834100968729404	2.1319306258676	2.52074571165752	0.845753943370091	replicate1
pn1	7.674	7.5	2.79217782613022	0.834100968729404	1.95807685740081	2.51794719376743	0.777648102489026	replicate1
pn1	7.296	7.5	3.35610493947846	0.834100968729404	2.52200397074906	2.38571722346069	1.05712611115356	replicate1
pn1	7.899	7.5	4.77574227643103	0.834100968729404	3.94164130770162	2.59665550942621	1.51796851503518	replicate1
pn1	7.834	7.5	2.20640319196108	0.834100968729404	1.37230222323168	2.57391755156923	0.533157024550002	replicate1
pn1	7.735	7.5	3.11615312973178	0.834100968729404	2.28205216100237	2.53928589267937	0.898698396892376	replicate1
pn1	7.448	7.5	4.17682648587208	0.834100968729404	3.34272551714268	2.4388890633724	1.37059350806243	replicate1
pn1	7.139	7.5	3.66358344856897	0.834100968729404	2.82948247983956	2.33079630986768	1.21395527694146	replicate1
pn1	7.386	7.5	2.97308337399131	0.834100968729404	2.13898240526191	2.4172005497242	0.884900677978897	replicate1
pn1	7.834	7.5	3.75932379126913	0.834100968729404	2.92522282253973	2.57391755156923	1.13648660609052	replicate1
pn1	7.421	7.5	3.9460801876484	0.834100968729404	3.111979218919	2.42944406549334	1.28094293798324	replicate1
pn1	7.917	7.5	4.07688485409052	0.834100968729404	3.24278388536111	2.60295217467891	1.24581001407032	replicate1
pn1	7.091	7.5	2.84335399842549	0.834100968729404	2.00925302969608	2.31400520252714	0.868300999281144	replicate1
pn1	7.874	7.5	4.01640824643952	0.834100968729404	3.18230727771012	2.58791014101968	1.2296822935499	replicate1
pn1	7.393	7.5	3.73883231984359	0.834100968729404	2.90473135111418	2.41964925287803	1.20047620441648	replicate1
pn1	7.048	7.5	4.03779303701621	0.834100968729404	3.2036920682868	2.29896316886791	1.39353779637297	replicate1
pn1	7.816	7.5	3.26134878927858	0.834100968729404	2.42724782054918	2.56762088631653	0.945329520212493	replicate1
pn1	7.642	7.5	2.72614335493979	0.834100968729404	1.89204238621038	2.50675312220707	0.754778110955152	replicate1
pn1	7.425	7.5	3.51991684657252	0.834100968729404	2.68581587784312	2.43084332443839	1.10489057474061	replicate1
pn1	7.076	7.5	2.74529475387743	0.834100968729404	1.91119378514802	2.30875798148322	0.827801701380675	replicate1
pn1	7.437	7.5	3.88405674532468	0.834100968729404	3.04995577659528	2.43504110127352	1.25252743167257	replicate1
pn1	7.44	7.5	3.48966828527241	0.834100968729404	2.655567316543	2.43609054548231	1.090093847894	replicate1
pn1	7.163	7.5	4.95510721536267	0.834100968729404	4.12100624663327	2.33919186353795	1.76172220452254	replicate1
pn1	7.675	7.5	3.11532424327309	0.834100968729404	2.28122327454369	2.51829700850369	0.90585950221143	replicate1
pn1	7.046	7.5	1.9539981329521	0.834100968729404	1.11989716422269	2.29826353939539	0.48727969835753	replicate1
pn1	7.964	7.5	4.13587673448364	0.834100968729404	3.30177576575423	2.61939346728319	1.26051156765647	replicate1
pn1	7.31	7.5	2.52231773320837	0.834100968729404	1.68821676447897	2.39061462976835	0.70618523933427	replicate1
pn1	7.025	7.5	4.59266645696663	0.834100968729404	3.75856548823723	2.2909174299339	1.6406376934963	replicate1
pn1	7.331	7.5	2.09701253208367	0.834100968729404	1.26291156335427	2.39796073922983	0.526660650732708	replicate1
pn1	7.865	7.5	2.36486399770053	0.834100968729404	1.53076302897112	2.58476180839333	0.592225954438191	replicate1
pn1	7.771	7.5	2.3708785157588	0.834100968729404	1.5367775470294	2.55187922318477	0.602214059767093	replicate1
pn1	7.581	7.5	2.99463059646034	0.834100968729404	2.16052962773093	2.48541442329514	0.869283451275108	replicate1
pn1	7.344	7.5	4.87994032887601	0.834100968729404	4.04583936014661	2.40250833080123	1.68400638127957	replicate1
pn1	7.254	7.5	4.84989792968908	0.834100968729404	4.01579696095968	2.37102500453772	1.69369658830006	replicate1
pn1	7.606	7.5	5.30359852086841	0.834100968729404	4.46949755213901	2.49415979170167	1.79198524770125	replicate1
pn1	7.24	7.5	1.77732987847087	0.834100968729404	0.943228909741462	2.36612759823006	0.398638226631153	replicate1
pn1	7.51	7.5	3.51901370124826	0.834100968729404	2.68491273251885	2.46057757702059	1.0911717466636	replicate1
pn1	7.601	7.5	2.69450514023243	0.834100968729404	1.86040417150303	2.49241071802036	0.746427608440346	replicate1
pn1	7.475	7.5	2.76996129875456	0.834100968729404	1.93586033002515	2.44833406125145	0.790684719321206	replicate1
pn1	7.241	7.5	3.41995199951934	0.834100968729404	2.58585103078994	2.36647741296632	1.09270049087375	replicate1
pn1	7.855	7.5	2.7038292409135	0.834100968729404	1.8697282721841	2.58126366103071	0.724346102419271	replicate1
pn1	7.664	7.5	3.30098228352237	0.834100968729404	2.46688131479297	2.51444904640482	0.981082244764569	replicate1
pn1	7.894	7.5	4.36653973526264	0.834100968729404	3.53243876653324	2.5949064357449	1.36129716196076	replicate1
pn1	7.489	7.5	2.77430638000294	0.834100968729404	1.94020541127354	2.45323146755911	0.790877435305355	replicate1
pn1	7.471	7.5	3.26793217525257	0.834100968729404	2.43383120652317	2.44693480230641	0.994644893778582	replicate1
pn1	7.452	7.5	4.23744898594081	0.834100968729404	3.40334801721141	2.44028832231744	1.3946499625009	replicate1
pn1	7.057	7.5	2.36576635543076	0.834100968729404	1.53166538670136	2.30211150149426	0.665330669564518	replicate1
pn1	7.869	7.5	4.32594350107974	0.834100968729404	3.49184253235033	2.58616106733837	1.35020303895614	replicate1
pn1	7.494	7.5	2.07664520047887	0.834100968729404	1.24254423174947	2.45498054124041	0.506132008330158	replicate1
pn1	7.09	7.5	4.50492773205961	0.834100968729404	3.67082676333021	2.31365538779088	1.58659184194029	replicate1
pn1	7.845	7.5	4.45377394993745	0.834100968729404	3.61967298120804	2.5777655136681	1.40419016470483	replicate1
pn1	7.845	7.5	2.4319654712777	0.834100968729404	1.5978645025483	2.5777655136681	0.619864178520479	replicate1
pn1	7.585	7.5	3.72380525079938	0.834100968729404	2.88970428206998	2.48681368224018	1.1620107701301	replicate1
pn1	7.338	7.5	3.1113332417974	0.834100968729404	2.277232273068	2.40040944238366	0.948684933853058	replicate1
pn1	7.38	7.5	4.13608972241174	0.834100968729404	3.30198875368233	2.41510166130663	1.36722557339299	replicate1
pn1	7.227	7.5	2.53722988853332	0.834100968729404	1.70312891980391	2.36158000665867	0.721181969275571	replicate1
pn1	7.535	7.5	3.78149898871051	0.834100968729404	2.94739801998111	2.46932294542712	1.19360573125493	replicate1
pn1	7.878	7.5	4.47555992591065	0.834100968729404	3.64145895718125	2.58930939996472	1.40634369814239	replicate1
pn1	7.753	7.5	8.35405925774963	0.834100968729404	7.51995828902023	2.54558255793207	2.95412076327595	replicate1
pn1	7.778	7.5	3.97958109973855	0.834100968729404	3.14548013100914	2.5543279263386	1.23143160225238	replicate1
pn1	7.985	7.5	3.46512351743394	0.834100968729404	2.63102254870453	2.62673957674467	1.00163052782155	replicate1
pn1	7.955	7.5	4.70099994063041	0.834100968729404	3.86689897190101	2.61624513465684	1.47803388936191	replicate1
pn1	7.31	7.5	2.20691884102313	0.834100968729404	1.37281787229373	2.39061462976835	0.574253104285049	replicate1
pn1	7.646	7.5	2.49717979455272	0.834100968729404	1.66307882582332	2.50815238115212	0.663069292886975	replicate1
pn1	7.139	7.5	2.78276311463135	0.834100968729404	1.94866214590194	2.33079630986768	0.836049953250771	replicate1
pn1	7.017	7.5	1.31048284277039	0.834100968729404	0.476381874040987	2.28811891204381	0.208198040553526	replicate1
pn1	7.448	7.5	2.90779407926564	0.834100968729404	2.07369311053623	2.4388890633724	0.850261351235392	replicate1
pn1	7.025	7.5	4.40277119834644	0.834100968729404	3.56867022961704	2.2909174299339	1.55774720772892	replicate1
pn1	7.494	7.5	3.3095625203954	0.834100968729404	2.475461551666	2.45498054124041	1.00834263656332	replicate1
pn1	7.252	7.5	5.4589969359967	0.834100968729404	4.62489596726729	2.3703253750652	1.95116502397485	replicate1
pn1	7.726	7.5	3.96081479677655	0.834100968729404	3.12671382804715	2.53613756005302	1.23286444603651	replicate1
pn1	7.542	7.5	3.75062976581117	0.834100968729404	2.91652879708176	2.47177164858095	1.17993456181769	replicate1
pn1	7.315	7.5	3.69836480102768	0.834100968729404	2.86426383229828	2.39236370344965	1.19725267030601	replicate1
pn1	7.377	7.5	4.10192775640002	0.834100968729404	3.26782678767061	2.41405221709785	1.35366864251145	replicate1
pn1	7.744	7.5	2.552582984001	0.834100968729404	1.7184820152716	2.54243422530572	0.675919950324362	replicate1
pn1	7.619	7.5	2.90753308560626	0.834100968729404	2.07343211687685	2.49870738327307	0.829801893073553	replicate1
pn1	7.86	7.5	4.13518931491433	0.834100968729404	3.30108834618493	2.58301273471202	1.27799925328396	replicate1
pn1	7.527	7.5	1.22859177850096	0.834100968729404	0.394490809771551	2.46652442753703	0.159937929406794	replicate1
pn1	7.804	7.5	3.6191969368743	0.834100968729404	2.7850959681449	2.56342310948139	1.08647532974311	replicate1
pn1	7.598	7.5	3.87726989755989	0.834100968729404	3.04316892883049	2.49136127381158	1.22148841310947	replicate1
pn1	7.62	7.5	2.43588161381617	0.834100968729404	1.60178064508677	2.49905719800933	0.640953975108171	replicate1
pn1	7.582	7.5	4.08291321130101	0.834100968729404	3.24881224257161	2.4857642380314	1.30696716642142	replicate1
pn1	7.38	7.5	2.29984871068795	0.834100968729404	1.46574774195854	2.41510166130663	0.606909334477264	replicate1
pn1	7.352	7.5	2.87620289517315	0.834100968729404	2.04210192644374	2.40530684869132	0.848998508258857	replicate1
pn1	7.568	7.5	3.25472707372851	0.834100968729404	2.42062610499911	2.48086683172374	0.975717871691333	replicate1
pn1	7.66	7.5	4.22249122517115	0.834100968729404	3.38839025644174	2.51304978745978	1.34831799725972	replicate1
pn1	7.579	7.5	4.35733598645008	0.834100968729404	3.52323501772068	2.48471479382262	1.4179635531933	replicate1
pn1	7.361	7.5	3.82909333338034	0.834100968729404	2.99499236465093	2.40845518131767	1.2435325298486	replicate1
pn1	7.944	7.5	4.1018401834449	0.834100968729404	3.2677392147155	2.61239717255796	1.25085850231412	replicate1
pn1	7.979	7.5	3.29937187876018	0.834100968729404	2.46527091003077	2.6246406883271	0.939279392030643	replicate1
pn1	7.259	7.5	3.10936166891625	0.834100968729404	2.27526070018684	2.37277407821903	0.958903218419608	replicate1
pn1	7.91	7.5	3.37240963605542	0.834100968729404	2.53830866732602	2.60050347152508	0.976083552711973	replicate1
pn1	7.83	7.5	3.58716087466892	0.834100968729404	2.75305990593952	2.57251829262418	1.07018088611186	replicate1
pn1	7.374	7.5	1.80274328751424	0.834100968729404	0.968642318784834	2.41300277288907	0.401426110930278	replicate1
pn1	7.918	7.5	2.83499342527756	0.834100968729404	2.00089245654816	2.60330198941517	0.768597905538287	replicate1
pn1	7.348	7.5	2.54741167911184	0.834100968729404	1.71331071038244	2.40390758974628	0.712719040320211	replicate1
pn1	7.909	7.5	3.14381736999626	0.834100968729404	2.30971640126686	2.60015365678882	0.888299964594919	replicate1
pn1	7.747	7.5	2.79576966745117	0.834100968729404	1.96166869872177	2.5434836695145	0.771252720130973	replicate1
pn1	7.905	7.5	3.39275934055577	0.834100968729404	2.55865837182637	2.59875439784377	0.984571059869807	replicate1
pn1	7.663	7.5	3.4482095981234	0.834100968729404	2.61410862939399	2.51409923166856	1.03977941541276	replicate1
pn1	7.077	7.5	5.58266108745058	0.834100968729404	4.74856011872117	2.30910779621948	2.05644800407136	replicate1
pn1	7.494	7.5	3.91896733821309	0.834100968729404	3.08486636948369	2.45498054124041	1.25657467245138	replicate1
pn1	7.942	7.5	3.29633664139077	0.834100968729404	2.46223567266137	2.61169754308544	0.942772136528683	replicate1
pn1	7.605	7.5	3.55298731977364	0.834100968729404	2.71888635104424	2.49380997696541	1.09025401941519	replicate1
pn1	7.046	7.5	2.38463024504338	0.834100968729404	1.55052927631398	2.29826353939539	0.674652514707639	replicate1
pn1	7.817	7.5	2.92338221529423	0.834100968729404	2.08928124656482	2.56797070105279	0.813592322415628	replicate1
pn1	7.448	7.5	4.1281554626603	0.834100968729404	3.29405449393089	2.4388890633724	1.35063728129397	replicate1
pn1	7.577	7.5	1.61699651167104	0.834100968729404	0.782895542941633	2.48401516435009	0.315173415274406	replicate1
pn1	7.012	7.5	3.66429629617406	0.834100968729404	2.83019532744466	2.28636983836251	1.23785543351623	replicate1
pn1	7.909	7.5	3.15339961399642	0.834100968729404	2.31929864526701	2.60015365678882	0.891985225262163	replicate1
pn1	7.321	7.5	2.26960412486246	0.834100968729404	1.43550315613305	2.39446259186722	0.599509535462667	replicate1
pn1	7.582	7.5	1.90503176197948	0.834100968729404	1.07093079325008	2.4857642380314	0.430825569402431	replicate1
pn1	7.472	7.5	3.87430839399339	0.834100968729404	3.04020742526398	2.44728461704267	1.24227783074035	replicate1
pn1	7.036	7.5	4.64894560099294	0.834100968729404	3.81484463226353	2.29476539203277	1.66241161101189	replicate1
pn1	7.81	7.5	2.51592111953266	0.834100968729404	1.68182015080325	2.56552199789896	0.655546961663391	replicate1
pn1	7.001	7.5	2.47184728266746	0.834100968729404	1.63774631393806	2.28252187626363	0.71751615218644	replicate1
pn1	7.447	7.5	2.75185349940966	0.834100968729404	1.91775253068026	2.43853924863614	0.786434965831633	replicate1
pn1	7.021	7.5	2.08588694132721	0.834100968729404	1.2517859725978	2.28951817098886	0.546746467645264	replicate1
pn1	7.89	7.5	2.61535126524918	0.834100968729404	1.78125029651978	2.59350717679986	0.686811400582925	replicate1
pn1	7.789	7.5	4.7686318400338	0.834100968729404	3.9345308713044	2.55817588843747	1.53802202932481	replicate1
pn1	7.458	7.5	4.99136725685838	0.834100968729404	4.15726628812897	2.44238721073501	1.70213235225625	replicate1
pn1	7.406	7.5	2.75642495768464	0.834100968729404	1.92232398895523	2.42419684444943	0.792973554666854	replicate1
pn1	7.452	7.5	2.4223598994925	0.834100968729404	1.5882589307631	2.44028832231744	0.650848883813365	replicate1
pn1	7.584	7.5	4.09884008777098	0.834100968729404	3.26473911904157	2.48646386750392	1.31300485066728	replicate1
pn1	7.025	7.5	2.09300139070353	0.834100968729404	1.25890042197413	2.2909174299339	0.549518025191528	replicate1
pn1	7.848	7.5	2.6806232704107	0.834100968729404	1.84652230168129	2.57881495787688	0.716035206807361	replicate1
pn1	7.62	7.5	1.70742048216281	0.834100968729404	0.87331951343341	2.49905719800933	0.349459593853662	replicate1
pn1	7.783	7.5	2.03871620973149	0.834100968729404	1.20461524100209	2.55607700001991	0.471275020663581	replicate1
pn1	7.943	7.5	3.03262349483749	0.834100968729404	2.19852252610809	2.6120473578217	0.841685553489171	replicate1
pn1	7.89	7.5	3.13512859516516	0.834100968729404	2.30102762643575	2.59350717679986	0.887226242140191	replicate1
pn1	7.513	7.5	3.9562188855822	0.834100968729404	3.1221179168528	2.46162702122938	1.26831477308596	replicate1
pn1	7.709	7.5	4.30534757968417	0.834100968729404	3.47124661095477	2.53019070953657	1.37193081844433	replicate1
pn1	7.76	7.5	4.21215146573312	0.834100968729404	3.37805049700371	2.5480312610859	1.32574923573115	replicate1
pn1	7.585	7.5	2.22761756219171	0.834100968729404	1.3935165934623	2.48681368224018	0.560362283436927	replicate1
pn1	7.778	7.5	2.71893544440537	0.834100968729404	1.88483447567596	2.5543279263386	0.737898394423345	replicate1
pn1	7.763	7.5	2.21950305592109	0.834100968729404	1.38540208719168	2.54908070529468	0.543490868811675	replicate1
pn1	7.628	7.5	1.99891165756552	0.834100968729404	1.16481068883611	2.50185571589942	0.465578682828784	replicate1
pn1	7.967	7.5	2.5431706727887	0.834100968729404	1.70906970405929	2.62044291149197	0.652206425319993	replicate1
pn1	7.37	7.5	1.90590276596647	0.834100968729404	1.07180179723707	2.41160351394402	0.444435327382736	replicate1
pn1	7.617	7.5	7.12339944485122	0.834100968729404	6.28929847612182	2.49800775380054	2.5177257622812	replicate1
pn1	7.803	7.5	2.77277349699587	0.834100968729404	1.93867252826647	2.56307329474513	0.756385910711636	replicate1
pn1	7.161	7.5	3.80861791387119	0.834100968729404	2.97451694514179	2.33849223406543	1.27198068131731	replicate1
pn1	7.219	7.5	2.06452079047587	0.834100968729404	1.23041982174647	2.35878148876858	0.521633660262791	replicate1
pn1	7.931	7.5	2.88487070500129	0.834100968729404	2.05076973627189	2.60784958098657	0.786383444514491	replicate1
pn1	7.175	7.5	1.89889134139002	0.834100968729404	1.06479037266062	2.34338964037308	0.454380421555117	replicate1
pn1	7.152	7.5	4.25990505441468	0.834100968729404	3.42580408568528	2.33534390143908	1.46693773177229	replicate1
pn1	7.664	7.5	1.82078031590997	0.834100968729404	0.986679347180562	2.51444904640482	0.392403794617085	replicate1
pn1	7.409	7.5	2.70299585391751	0.834100968729404	1.86889488518811	2.42524628865821	0.770600039232341	replicate1
pn1	7.55	7.5	2.97581216227452	0.834100968729404	2.14171119354512	2.47457016647104	0.865488165405062	replicate1
pn1	7.45	7.5	3.29978465304026	0.834100968729404	2.46568368431086	2.43958869284492	1.01069647172184	replicate1
pn1	7.699	7.5	2.60191873657316	0.834100968729404	1.76781776784376	2.52669256217396	0.699656853512376	replicate1
pn1	7.17	7.5	5.97662769713919	0.834100968729404	5.14252672840979	2.34164056669178	2.19612130126147	replicate1
pn1	7.882	7.5	4.35969108011883	0.834100968729404	3.52559011138942	2.59070865890977	1.36085935377739	replicate1
pn1	7.691	7.5	4.55809505457333	0.834100968729404	3.72399408584392	2.52389404428387	1.47549541323973	replicate1
pn1	7.544	7.5	2.3660742296871	0.834100968729404	1.53197326095769	2.47247127805347	0.619612156693599	replicate1
pn1	7.254	7.5	2.22891919259011	0.834100968729404	1.3948182238607	2.37102500453772	0.588276471648872	replicate1
pn1	7.485	7.5	3.19678314344754	0.834100968729404	2.36268217471813	2.45183220861406	0.963639422965929	replicate1
pn1	7.414	7.5	5.14475640710555	0.834100968729404	4.31065543837615	2.42699536233952	1.7761284200481	replicate1
pn1	7.663	7.5	2.89455196082222	0.834100968729404	2.06045099209282	2.51409923166856	0.819558339678318	replicate1
pn1	7.592	7.5	2.60013806148282	0.834100968729404	1.76603709275341	2.48926238539401	0.709462008953256	replicate1
pn1	7.674	7.5	4.04037447020706	0.834100968729404	3.20627350147766	2.51794719376743	1.27336804735779	replicate1
pn1	7.8	7.5	2.63395922430689	0.834100968729404	1.79985825557749	2.56202385053635	0.70251424677436	replicate1
pn1	7.175	7.5	3.02749111959604	0.834100968729404	2.19339015086664	2.34338964037308	0.935990376110664	replicate1
pn1	7.494	7.5	3.5612873231903	0.834100968729404	2.72718635446089	2.45498054124041	1.11087901050448	replicate1
pn1	7.294	7.5	2.35531899564659	0.834100968729404	1.52121802691719	2.38501759398817	0.637822559779714	replicate1
pn1	7.269	7.5	3.0237536483887	0.834100968729404	2.18965267965929	2.37627222558164	0.921465418013432	replicate1
pn1	7.887	7.5	3.80771638123946	0.834100968729404	2.97361541251006	2.59245773259107	1.14702561014873	replicate1
pn1	7.202	7.5	2.8422889087671	0.834100968729404	2.00818794003769	2.35283463825214	0.853518520761631	replicate1
pn1	7.974	7.5	3.10887722357953	0.834100968729404	2.27477625485013	2.6228916146458	0.867278023288552	replicate1
pn1	7.493	7.5	6.11363410399159	0.834100968729404	5.27953313526219	2.45463072650415	2.15084618564244	replicate1
pn1	7.105	7.5	2.76122673095634	0.834100968729404	1.92712576222694	2.3189026088348	0.831050754302821	replicate1
pn1	7.439	7.5	3.09573269178674	0.834100968729404	2.26163172305734	2.43574073074605	0.928519072046153	replicate1
pn1	7.852	7.5	4.53797675269956	0.834100968729404	3.70387578397016	2.58021421682193	1.43549158043639	replicate1
pn1	7.315	7.5	3.6473269077412	0.834100968729404	2.81322593901179	2.39236370344965	1.17591900217984	replicate1
pn1	7.302	7.5	2.84550754303179	0.834100968729404	2.01140657430239	2.38781611187826	0.842362426610906	replicate1
pn1	7.839	7.5	4.62546307247256	0.834100968729404	3.79136210374316	2.57566662525053	1.47199255780021	replicate1
pn1	7.136	7.5	2.43215336871031	0.834100968729404	1.5980523999809	2.3297468656589	0.685933919919211	replicate1
pn1	7.022	7.5	2.89560909953137	0.834100968729404	2.06150813080197	2.28986798572512	0.900273790302877	replicate1
pn1	7.682	7.5	1.99409004442518	0.834100968729404	1.15998907569577	2.52074571165752	0.460176950944021	replicate1
pn1	7.385	7.5	3.09472498397902	0.834100968729404	2.26062401524962	2.41685073498794	0.935359384228129	replicate1
pn1	7.682	7.5	4.81824415062353	0.834100968729404	3.98414318189413	2.52074571165752	1.58054148955562	replicate1
pn1	7.37	7.5	3.06201927932671	0.834100968729404	2.22791831059731	2.41160351394402	0.923832751824818	replicate1
pn1	7.391	7.5	5.57783501127741	0.834100968729404	4.743734042548	2.41894962340551	1.96107186220338	replicate1
pn1	7.376	7.5	3.85332673904606	0.834100968729404	3.01922577031665	2.41370240236159	1.25086910770881	replicate1
pn1	7.826	7.5	3.773074207897	0.834100968729404	2.93897323916759	2.57111903367914	1.14307163560688	replicate1
pn1	7.423	7.5	2.52731771764401	0.834100968729404	1.69321674891461	2.43014369496587	0.696755814243484	replicate1
pn1	7.236	7.5	3.02650246406293	0.834100968729404	2.19240149533352	2.36472833928502	0.927126156062562	replicate1
pn1	7.648	7.5	3.35192386531047	0.834100968729404	2.51782289658107	2.50885201062464	1.00357569355165	replicate1
pn1	7.748	7.5	3.65301176144167	0.834100968729404	2.81891079271227	2.54383348425076	1.10813495072085	replicate1
pn1	7.664	7.5	2.04832800725997	0.834100968729404	1.21422703853056	2.51444904640482	0.482899838541837	replicate1
pn1	7.182	7.5	5.63135168799965	0.834100968729404	4.79725071927025	2.34583834352691	2.04500481992194	replicate1
pn1	7.985	7.5	3.18491113857856	0.834100968729404	2.35081016984915	2.62673957674467	0.89495364925461	replicate1
pn1	7.055	7.5	4.32236118589608	0.834100968729404	3.48826021716668	2.30141187202174	1.51570445063461	replicate1
pn1	7.961	7.5	3.26568198160758	0.834100968729404	2.43158101287818	2.6183440230744	0.928671324871613	replicate1
pn1	7.252	7.5	2.29441945000209	0.834100968729404	1.46031848127268	2.3703253750652	0.6160835540279	replicate1
pn1	7.268	7.5	3.98387757518401	0.834100968729404	3.1497766064546	2.37592241084538	1.32570684635021	replicate1
pn1	7.761	7.5	2.07008739255858	0.834100968729404	1.23598642382917	2.54838107582216	0.485008476775955	replicate1
pn1	7.239	7.5	5.77746395697816	0.834100968729404	4.94336298824876	2.3657777834938	2.08952971946011	replicate1
pn1	7.024	7.5	1.31765992462425	0.834100968729404	0.483558955894847	2.29056761519764	0.211108789230447	replicate1
pn1	7.697	7.5	2.34594973957453	0.834100968729404	1.51184877084513	2.52599293270144	0.598516627371666	replicate1
pn1	7.88	7.5	2.59956983114322	0.834100968729404	1.76546886241381	2.59000902943724	0.681645833025305	replicate1
pn1	7.554	7.5	3.15369443669456	0.834100968729404	2.31959346796516	2.47596942541609	0.93684253293045	replicate1
pn1	7.269	7.5	3.33073781096041	0.834100968729404	2.496636842231	2.37627222558164	1.05065270525556	replicate1
pn1	7.677	7.5	2.11955332317237	0.834100968729404	1.28545235444297	2.51899663797622	0.510303322784785	replicate1
pn1	7.091	7.5	2.23708091699798	0.834100968729404	1.40297994826857	2.31400520252714	0.606299392385276	replicate1
pn1	7.02	7.5	2.4075879359047	0.834100968729404	1.57348696717529	2.2891683562526	0.687361837270508	replicate1
pn1	7.246	7.5	3.540306455837	0.834100968729404	2.70620548710759	2.36822648664763	1.14271396860289	replicate1
pn1	7.742	7.5	2.62546228487854	0.834100968729404	1.79136131614913	2.5417345958332	0.704779058791507	replicate1
pn1	7.696	7.5	3.66631429959844	0.834100968729404	2.83221333086904	2.52564311796518	1.12138302942454	replicate1
pn1	7.993	7.5	2.68527990135422	0.834100968729404	1.85117893262482	2.62953809463476	0.703993958635516	replicate1
pn1	7.437	7.5	5.01488188921155	0.834100968729404	4.18078092048214	2.43504110127352	1.71692416949168	replicate1
pn1	7.62	7.5	4.31332763240271	0.834100968729404	3.47922666367331	2.49905719800933	1.39221569896229	replicate1
pn1	7.31	7.5	2.42978537350128	0.834100968729404	1.59568440477187	2.39061462976835	0.667478724886117	replicate1
pn1	7.839	7.5	2.76642140113503	0.834100968729404	1.93232043240562	2.57566662525053	0.750221481872743	replicate1
pn1	7.391	7.5	2.56729869087246	0.834100968729404	1.73319772214305	2.41894962340551	0.716508399088931	replicate1
pn1	7.954	7.5	3.48848288124999	0.834100968729404	2.65438191252058	2.61589531992057	1.01471258895833	replicate1
pn1	7.371	7.5	4.05093914399705	0.834100968729404	3.21683817526765	2.41195332868028	1.33370664225405	replicate1
pn1	7.955	7.5	2.20356027755264	0.834100968729404	1.36945930882323	2.61624513465684	0.52344456973175	replicate1
pn1	7.626	7.5	2.74686259105759	0.834100968729404	1.91276162232819	2.50115608642689	0.764751001630099	replicate1
pn1	7.727	7.5	3.0773494595586	0.834100968729404	2.2432484908292	2.53648737478928	0.88439174313476	replicate1
pn1	7.123	7.5	4.17898276830525	0.834100968729404	3.34488179957585	2.3251992740875	1.43853554267451	replicate1
pn1	7.712	7.5	2.92939864608086	0.834100968729404	2.09529767735145	2.53124015374536	0.827775141861249	replicate1
pn1	7.955	7.5	4.95841008468399	0.834100968729404	4.12430911595458	2.61624513465684	1.57642304282605	replicate1
pn1	7.903	7.5	5.18911587807189	0.834100968729404	4.35501490934249	2.59805476837125	1.67625985501171	replicate1
pn1	7.25	7.5	3.62559418812613	0.834100968729404	2.79149321939673	2.36962574559268	1.17803126700016	replicate1
pn1	7.099	7.5	2.91286427208328	0.834100968729404	2.07876330335388	2.31680372041723	0.897254819229795	replicate1
pn1	7.494	7.5	3.79648570293686	0.834100968729404	2.96238473420746	2.45498054124041	1.20668359053904	replicate1
pn1	7.943	7.5	3.83194989941862	0.834100968729404	2.99784893068921	2.6120473578217	1.14770083387357	replicate1
pn1	7.812	7.5	3.41151911773867	0.834100968729404	2.57741814900927	2.56622162737148	1.00436303767312	replicate1
pn1	7.607	7.5	4.68720249338768	0.834100968729404	3.85310152465828	2.49450960643793	1.54463286680237	replicate1
pn1	7.584	7.5	2.13783735605735	0.834100968729404	1.30373638732794	2.48646386750392	0.524333534207646	replicate1
pn1	7.679	7.5	3.83034298257283	0.834100968729404	2.99624201384343	2.51969626744874	1.18912825031773	replicate1
pn1	7.302	7.5	5.19758022610924	0.834100968729404	4.36347925737984	2.38781611187826	1.82739333890645	replicate1
pn1	7.292	7.5	2.46292039190829	0.834100968729404	1.62881942317888	2.38431796451565	0.683138510643133	replicate1
pn1	7.639	7.5	2.82595113324092	0.834100968729404	1.99185016451152	2.50570367799829	0.794926463971481	replicate1
pn1	7.71	7.5	3.76912074840335	0.834100968729404	2.93501977967395	2.53054052427284	1.15983907450656	replicate1
pn1	7.952	7.5	3.7515700780727	0.834100968729404	2.91746910934329	2.61519569044805	1.11558348004292	replicate1
pn1	7.575	7.5	2.19358768694998	0.834100968729404	1.35948671822057	2.48331553487757	0.547448239712959	replicate1
pn1	7.708	7.5	2.60936600068341	0.834100968729404	1.775265031954	2.52984089480031	0.70172991337233	replicate1
pn1	7.888	7.5	4.87738923680751	0.834100968729404	4.04328826807811	2.59280754732733	1.55942475261842	replicate1
pn1	7.423	7.5	2.66715417486905	0.834100968729404	1.83305320613965	2.43014369496587	0.754298278713677	replicate1
pn1	7.31	7.5	2.70904855153395	0.834100968729404	1.87494758280454	2.39061462976835	0.784295201517371	replicate1
pn1	7.893	7.5	4.24518458447458	0.834100968729404	3.41108361574517	2.59455662100864	1.31470771850765	replicate1
pn1	7.391	7.5	3.74088812778136	0.834100968729404	2.90678715905195	2.41894962340551	1.20167329279047	replicate1
pn1	7.971	7.5	2.55368115260861	0.834100968729404	1.7195801838792	2.62184217043701	0.655867162130732	replicate1
pn1	7.483	7.5	3.32579472081723	0.834100968729404	2.49169375208783	2.45113257914154	1.01654793106316	replicate1
pn1	7.671	7.5	2.93273796975436	0.834100968729404	2.09863700102496	2.51689774955865	0.833818934993671	replicate1
pn1	7.929	7.5	4.17120553980138	0.834100968729404	3.33710457107198	2.60714995151404	1.27998183193645	replicate1
pn1	7.526	7.5	2.93927031213439	0.834100968729404	2.10516934340499	2.46617461280077	0.853617311798615	replicate1
pn1	7.025	7.5	2.37459374681095	0.834100968729404	1.54049277808154	2.2909174299339	0.672434876068838	replicate1
pn1	7.339	7.5	2.49480178564818	0.834100968729404	1.66070081691878	2.40075925711992	0.691739836884371	replicate1
pn1	7.136	7.5	2.98741649768712	0.834100968729404	2.15331552895771	2.3297468656589	0.924270168874641	replicate1
pn1	7.361	7.5	3.09850791061318	0.834100968729404	2.26440694188377	2.40845518131767	0.940190608257411	replicate1
pn1	7.652	7.5	2.56473979787262	0.834100968729404	1.73063882914321	2.51025126956969	0.689428524595422	replicate1
pn1	7.749	7.5	3.37213799112442	0.834100968729404	2.53803702239501	2.54418329898702	0.997584184836659	replicate1
pn1	7.344	7.5	3.02315443935063	0.834100968729404	2.18905347062122	2.40250833080123	0.911153331939199	replicate1
pn1	7.193	7.5	4.54970158999858	0.834100968729404	3.71560062126917	2.34968630562579	1.58131773265777	replicate1
pn1	7.699	7.5	2.22697781081339	0.834100968729404	1.39287684208398	2.52669256217396	0.551264868126875	replicate1
pn1	7.546	7.5	5.215737568869	0.834100968729404	4.3816366001396	2.473170907526	1.77166753288502	replicate1
pn1	7.398	7.5	4.47351251897586	0.834100968729404	3.63941155024646	2.42139832655934	1.50302059364923	replicate1
pn1	7.367	7.5	3.22427460058388	0.834100968729404	2.39017363185447	2.41055406973524	0.991545330537637	replicate1
pn1	7.892	7.5	4.54510039067289	0.834100968729404	3.71099942194349	2.59420680627238	1.43049482908259	replicate1
pn1	7.697	7.5	2.76539842900494	0.834100968729404	1.93129746027554	2.52599293270144	0.764569621424118	replicate1
pn1	7.186	7.5	3.74869363466131	0.834100968729404	2.9145926659319	2.34723760247196	1.24171181599274	replicate1
pn1	7.607	7.5	4.68103634472661	0.834100968729404	3.8469353759972	2.49450960643793	1.54216097868249	replicate1
pn1	7.255	7.5	2.41177759859805	0.834100968729404	1.57767662986865	2.37137481927398	0.665300405927254	replicate1
pn1	7.931	7.5	5.31172862900169	0.834100968729404	4.47762766027229	2.60784958098657	1.71698080016501	replicate1
pn1	7.826	7.5	3.06910365011203	0.834100968729404	2.23500268138262	2.57111903367914	0.869272348773542	replicate1
pn1	7.574	7.5	2.71332102411377	0.834100968729404	1.87922005538436	2.48296572014131	0.756844945598932	replicate1
pn1	7.955	7.5	4.7674365348293	0.834100968729404	3.9333355660999	2.61624513465684	1.50342776141113	replicate1
pn1	7.463	7.5	3.48618674461997	0.834100968729404	2.65208577589057	2.44413628441632	1.08508097228462	replicate1
pn1	7.262	7.5	3.61841541857078	0.834100968729404	2.78431444984138	2.37382352242781	1.17292394465522	replicate1
pn1	7.027	7.5	3.23915022654767	0.834100968729404	2.40504925781827	2.29161705940642	1.04949875806965	replicate1
pn1	7.75	7.5	4.68503079661423	0.834100968729404	3.85092982788483	2.54453311372329	1.51341313151549	replicate1
pn1	7.048	7.5	2.77200581784458	0.834100968729404	1.93790484911517	2.29896316886791	0.842947323105427	replicate1
pn1	7.737	7.5	2.47189750116292	0.834100968729404	1.63779653243352	2.53998552215189	0.644805459775206	replicate1
pn1	7.774	7.5	3.07774573186856	0.834100968729404	2.24364476313916	2.55292866739355	0.878851333292378	replicate1
pn1	7.681	7.5	2.95248827769425	0.834100968729404	2.11838730896485	2.52039589692126	0.840497840657701	replicate1
pn1	7.803	7.5	2.97377259377554	0.834100968729404	2.13967162504614	2.56307329474513	0.834807037876341	replicate1
pn1	7.096	7.5	4.25161982776219	0.834100968729404	3.41751885903278	2.31575427620845	1.47576921012027	replicate1
pn1	7.89	7.5	3.35911444877625	0.834100968729404	2.52501348004685	2.59350717679986	0.973590319176397	replicate1
pn1	7.819	7.5	2.05828248319996	0.834100968729404	1.22418151447056	2.56867033052531	0.476581794060044	replicate1
pn1	7.219	7.5	3.83780468590694	0.834100968729404	3.00370371717753	2.35878148876858	1.27341329897652	replicate1
pn1	7.576	7.5	2.63186163638111	0.834100968729404	1.79776066765171	2.48366534961383	0.723833695200213	replicate1
pn1	7.181	7.5	5.04730623527316	0.834100968729404	4.21320526654376	2.34548852879065	1.79630180016958	replicate1
pn1	7.503	7.5	2.74673260053835	0.834100968729404	1.91263163180894	2.45812887386676	0.778084360076807	replicate1
pn1	7.887	7.5	2.00680507494088	0.834100968729404	1.17270410621148	2.59245773259107	0.452352256883048	replicate1
pn1	7.241	7.5	2.15700690716213	0.834100968729404	1.32290593843272	2.36647741296632	0.559019042896544	replicate1
pn1	7.252	7.5	2.1299256740014	0.834100968729404	1.295824705272	2.3703253750652	0.54668642495394	replicate1
pn1	7.972	7.5	2.66742214436126	0.834100968729404	1.83332117563186	2.62219198517328	0.699155967983294	replicate1
pn1	7.316	7.5	3.24406387567596	0.834100968729404	2.40996290694655	2.39271351818592	1.00720913248892	replicate1
pn1	7.137	7.5	3.02995096327063	0.834100968729404	2.19584999454122	2.33009668039516	0.942385787257906	replicate1
pn1	7.98	7.5	3.39407192226162	0.834100968729404	2.55997095353221	2.62499050306337	0.975230558184773	replicate1
pn1	7.737	7.5	3.06354897445319	0.834100968729404	2.22944800572378	2.53998552215189	0.877740438392335	replicate1
pn1	7.738	7.5	3.256115489488	0.834100968729404	2.4220145207586	2.54033533688815	0.953423150711082	replicate1
pn1	7.365	7.5	3.41748184211343	0.834100968729404	2.58338087338402	2.40985444026272	1.07200701844149	replicate1
pn1	7.344	7.5	2.28263693081658	0.834100968729404	1.44853596208717	2.40250833080123	0.602926509563482	replicate1
pn1	7.507	7.5	7.70919181863825	0.834100968729404	6.87509084990884	2.45952813281181	2.79528855888671	replicate1
pn1	7.252	7.5	3.34333507741656	0.834100968729404	2.50923410868715	2.3703253750652	1.05860323442647	replicate1
pn1	7.16	7.5	3.74140756479564	0.834100968729404	2.90730659606624	2.33814241932917	1.2434257947813	replicate1
pn1	7.476	7.5	3.0228112733809	0.834100968729404	2.1887103046515	2.44868387598771	0.89383130510003	replicate1
pn1	7.964	7.5	3.36691916806218	0.834100968729404	2.53281819933277	2.61939346728319	0.966948353108551	replicate1
pn1	7.152	7.5	5.37583221966913	0.834100968729404	4.54173125093972	2.33534390143908	1.94478048742245	replicate1
pn1	7.92	7.5	2.4859909337426	0.834100968729404	1.6518899650132	2.60400161888769	0.634365951630555	replicate1
pn1	7.933	7.5	2.72126338483236	0.834100968729404	1.88716241610295	2.60854921045909	0.723452871249772	replicate1
pn1	7.608	7.5	2.74007623085101	0.834100968729404	1.90597526212161	2.49485942117419	0.763960985514995	replicate1
pn1	7.782	7.5	4.67373276026992	0.834100968729404	3.83963179154051	2.55572718528364	1.50236371614695	replicate1
pn1	7.903	7.5	2.58858855761642	0.834100968729404	1.75448758888702	2.59805476837125	0.67530816141606	replicate1
pn1	7.584	7.5	2.72866519351579	0.834100968729404	1.89456422478639	2.48646386750392	0.76195123908568	replicate1
pn1	7.866	7.5	2.80672708813023	0.834100968729404	1.97262611940083	2.58511162312959	0.763071931498544	replicate1
pn1	7.694	7.5	4.41944448892892	0.834100968729404	3.58534352019952	2.52494348849266	1.41996980785495	replicate1
pn1	7.627	7.5	3.64230007009962	0.834100968729404	2.80819910137022	2.50150590116316	1.12260342862452	replicate1
pn1	7.677	7.5	2.30026992347549	0.834100968729404	1.46616895474608	2.51899663797622	0.582044823975636	replicate1
pn1	7.303	7.5	2.96415093256946	0.834100968729404	2.13004996384006	2.38816592661452	0.891918748233558	replicate1
pn1	7.873	7.5	5.40325309337869	0.834100968729404	4.56915212464928	2.58756032628342	1.76581472448686	replicate1
pn1	7.797	7.5	1.8562284979798	0.834100968729404	1.0221275292504	2.56097440632756	0.399116651351518	replicate1
pn1	7.749	7.5	2.67723500339397	0.834100968729404	1.84313403466456	2.54418329898702	0.724450174403084	replicate1
pn1	7.316	7.5	2.08400200378923	0.834100968729404	1.24990103505982	2.39271351818592	0.52237805552562	replicate1
pn1	7.691	7.5	4.06646385995408	0.834100968729404	3.23236289122468	2.52389404428387	1.28070467084201	replicate1
pn1	7.504	7.5	1.58427062960979	0.834100968729404	0.750169660880388	2.45847868860303	0.305135718425387	replicate1
pn1	7.042	7.5	3.24295411818478	0.834100968729404	2.40885314945538	2.29686428045034	1.04875728616542	replicate1
pn1	7.769	7.5	3.50150136049368	0.834100968729404	2.66740039176427	2.55117959371225	1.04555571012659	replicate1
pn1	7.331	7.5	3.86350357903354	0.834100968729404	3.02940261030414	2.39796073922983	1.26332452435277	replicate1
pn1	7.19	7.5	2.49185539638614	0.834100968729404	1.65775442765673	2.348636861417	0.70583684301734	replicate1
pn1	7.331	7.5	1.56913389747318	0.834100968729404	0.73503292874378	2.39796073922983	0.306524171442379	replicate1
pn1	7.55	7.5	4.37574637191998	0.834100968729404	3.54164540319057	2.47457016647104	1.43121639918632	replicate1
pn1	7.89	7.5	4.4237576538669	0.834100968729404	3.5896566851375	2.59350717679986	1.38409360006738	replicate1
pn1	7.302	7.5	1.81891113025256	0.834100968729404	0.984810161523159	2.38781611187826	0.412431324432477	replicate1
pn1	7.494	7.5	3.94725557797532	0.834100968729404	3.11315460924591	2.45498054124041	1.26809746837054	replicate1
pn1	7.608	7.5	4.25633369053848	0.834100968729404	3.42223272180908	2.49485942117419	1.37171364958047	replicate1
pn1	7.469	7.5	2.65897384824031	0.834100968729404	1.8248728795109	2.44623517283388	0.745992413066667	replicate1
pn1	7.278	7.5	4.38906923750359	0.834100968729404	3.55496826877419	2.37942055820799	1.49404789183277	replicate1
pn1	7.675	7.5	2.94718709479928	0.834100968729404	2.11308612606988	2.51829700850369	0.839093291591295	replicate1
pn1	7.47	7.5	1.50513696953995	0.834100968729404	0.671036000810547	2.44658498757014	0.274274551760818	replicate1
pn1	7.727	7.5	5.10007728547692	0.834100968729404	4.26597631674751	2.53648737478928	1.68184409634679	replicate1
pn1	7.721	7.5	1.87825315244824	0.834100968729404	1.04415218371883	2.53438848637171	0.411993737082379	replicate1
pn1	7.612	7.5	3.61203976989803	0.834100968729404	2.77793880116862	2.49625868011924	1.11284091800772	replicate1
pn1	7.55	7.5	1.56005312584256	0.834100968729404	0.725952157113157	2.47457016647104	0.293364951598212	replicate1
pn1	7.157	7.5	3.81924915810886	0.834100968729404	2.98514818937946	2.33709297512038	1.27729115664545	replicate1
pn1	7.582	7.5	2.25306101232161	0.834100968729404	1.4189600435922	2.4857642380314	0.570834523195148	replicate1
pn1	7.474	7.5	2.29899420867109	0.834100968729404	1.46489323994168	2.44798424651519	0.598407952186384	replicate1
pn1	7.52	7.5	2.19974385942002	0.834100968729404	1.36564289069061	2.4640757243832	0.554221153667042	replicate1
pn1	7.944	7.5	2.43629198780969	0.834100968729404	1.60219101908029	2.61239717255796	0.613302998453135	replicate1
pn1	7.197	7.5	4.12563489923653	0.834100968729404	3.29153393050713	2.35108556457083	1.40000601428896	replicate1
pn1	7.534	7.5	2.66817538428869	0.834100968729404	1.83407441555929	2.46897313069086	0.742849078736666	replicate1
pn1	7.048	7.5	1.50859150696854	0.834100968729404	0.674490538239134	2.29896316886791	0.293389014392639	replicate1
pn1	7.994	7.5	3.08867899966407	0.834100968729404	2.25457803093467	2.62988790937102	0.85729054189001	replicate1
pn1	7.179	7.5	3.28518322231195	0.834100968729404	2.45108225358255	2.34478889931813	1.04533173723883	replicate1
pn1	7.28	7.5	2.67323447578098	0.834100968729404	1.83913350705157	2.38012018768051	0.772706150122551	replicate1
pn1	7.873	7.5	3.3625708989332	0.834100968729404	2.52846993020379	2.58756032628342	0.977163664367781	replicate1
pn1	7.866	7.5	3.43535895141681	0.834100968729404	2.60125798268741	2.58511162312959	1.0062459042052	replicate1
pn1	7.021	7.5	2.80869404796065	0.834100968729404	1.97459307923125	2.28951817098886	0.862449184396911	replicate1
pn1	7.878	7.5	2.18520266088268	0.834100968729404	1.35110169215327	2.58930939996472	0.521800018248758	replicate1
pn1	7.86	7.5	1.98378970219307	0.834100968729404	1.14968873346367	2.58301273471202	0.445096037666979	replicate1
pn1	7.697	7.5	2.21489821866108	0.834100968729404	1.38079724993168	2.52599293270144	0.546635436725064	replicate1
pn1	7.254	7.5	2.46956288493893	0.834100968729404	1.63546191620952	2.37102500453772	0.689769999506348	replicate1
pn1	7.243	7.5	2.78853475369291	0.834100968729404	1.9544337849635	2.36717704243885	0.825639041746491	replicate1
pn1	7.292	7.5	4.09740670414289	0.834100968729404	3.26330573541349	2.38431796451565	1.36865375506928	replicate1
pn1	7.727	7.5	3.62065908643668	0.834100968729404	2.78655811770728	2.53648737478928	1.09858938995853	replicate1
pn1	7.125	7.5	2.78841380175276	0.834100968729404	1.95431283302335	2.32589890356002	0.840239801494415	replicate1
pn1	7.43	7.5	2.88643726702922	0.834100968729404	2.05233629829981	2.4325923981197	0.843682772291073	replicate1
pn1	7.012	7.5	1.76273384838732	0.834100968729404	0.92863287965792	2.28636983836251	0.406160396308852	replicate1
pn1	7.642	7.5	3.96209321190334	0.834100968729404	3.12799224317393	2.50675312220707	1.24782620811893	replicate1
pn1	7.203	7.5	2.00923821542744	0.834100968729404	1.17513724669804	2.3531844529884	0.499381697514485	replicate1
pn1	7.942	7.5	5.14231070261901	0.834100968729404	4.3082097338896	2.61169754308544	1.64958218278213	replicate1
pn1	7.139	7.5	2.65983645122432	0.834100968729404	1.82573548249492	2.33079630986768	0.783309753308544	replicate1
pn1	7.817	7.5	2.38712376773882	0.834100968729404	1.55302279900942	2.56797070105279	0.604766556866372	replicate1
pn1	7.457	7.5	3.81506062054984	0.834100968729404	2.98095965182043	2.44203739599875	1.22068550494137	replicate1
pn1	7.706	7.5	2.79154535062055	0.834100968729404	1.95744438189114	2.52914126532779	0.773956128400541	replicate1
pn1	7.916	7.5	5.82980156793469	0.834100968729404	4.99570059920529	2.60260235994265	1.91950206304868	replicate1
pn1	7.344	7.5	2.37581635527512	0.834100968729404	1.54171538654571	2.40250833080123	0.641710734893291	replicate1
pn1	7.791	7.5	4.20582603555582	0.834100968729404	3.37172506682642	2.55887551791	1.31765888697092	replicate1
pn1	7.284	7.5	2.15734624767514	0.834100968729404	1.32324527894574	2.38151944662556	0.555630683940324	replicate1
pn1	7.86	7.5	3.28139710779721	0.834100968729404	2.4472961390678	2.58301273471202	0.947458023020801	replicate1
pn1	7.931	7.5	2.01168058201549	0.834100968729404	1.17757961328608	2.60784958098657	0.451551969052063	replicate1
pn1	7.437	7.5	3.08029427363259	0.834100968729404	2.24619330490319	2.43504110127352	0.922445745876089	replicate1
pn1	7.178	7.5	1.13342360411054	0.834100968729404	0.299322635381131	2.34443908458187	0.127673453897616	replicate1
pn1	7.863	7.5	3.75143513696241	0.834100968729404	2.91733416823301	2.5840621789208	1.12897212459934	replicate1
pn1	7.046	7.5	1.71912304180215	0.834100968729404	0.885022073072749	2.29826353939539	0.38508293670515	replicate1
pn1	7.061	7.5	2.66035828852517	0.834100968729404	1.82625731979577	2.30351076043931	0.79281475526838	replicate1
pn1	7.558	7.5	3.26625099954121	0.834100968729404	2.4321500308118	2.47736868436113	0.981747305584841	replicate1
pn1	7.695	7.5	3.93875530064846	0.834100968729404	3.10465433191905	2.52529330322892	1.2294232626164	replicate1
pn1	7.28	7.5	2.08970245935237	0.834100968729404	1.25560149062296	2.38012018768051	0.5275370114173	replicate1
pn1	7.727	7.5	3.11106384713505	0.834100968729404	2.27696287840565	2.53648737478928	0.897683505558473	replicate1
pn1	7.604	7.5	2.04488918420748	0.834100968729404	1.21078821547808	2.49346016222915	0.485585546470345	replicate1
pn1	7.5	7.5	4.07532973092825	0.834100968729404	3.24122876219885	2.45707942965798	1.31913878040565	replicate1
pn1	7.139	7.5	1.8765281340026	0.834100968729404	1.04242716527319	2.33079630986768	0.447240782414132	replicate1
pn1	7.439	7.5	3.40521135217031	0.834100968729404	2.5711103834409	2.43574073074605	1.05557638010733	replicate1
pn1	7.149	7.5	3.49060702234588	0.834100968729404	2.65650605361648	2.33429445723029	1.13803382661864	replicate1
pn1	7.769	7.5	2.04112902279121	0.834100968729404	1.2070280540618	2.55117959371225	0.473125473814819	replicate1
pn1	7.703	7.5	2.9916489154849	0.834100968729404	2.15754794675549	2.52809182111901	0.853429424015343	replicate1
pn1	7.368	7.5	5.68242884847415	0.834100968729404	4.84832787974474	2.4109038844715	2.0110000697135	replicate1
pn1	7.117	7.5	2.10846763718003	0.834100968729404	1.27436666845063	2.32310038566993	0.548562893068062	replicate1
pn1	7.179	7.5	4.93736167176659	0.834100968729404	4.10326070303718	2.34478889931813	1.74994887779894	replicate1
pn1	7.331	7.5	2.53713882766179	0.834100968729404	1.70303785893238	2.39796073922983	0.710202561314393	replicate1
pn1	7.112	7.5	2.34250540336384	0.834100968729404	1.50840443463444	2.32135131198863	0.64979584384504	replicate1
pn1	7.775	7.5	2.97969777616825	0.834100968729404	2.14559680743885	2.55327848212982	0.84033011771168	replicate1
pn1	7.425	7.5	3.72754508478881	0.834100968729404	2.89344411605941	2.43084332443839	1.19030465146407	replicate1
pn1	7.738	7.5	4.93771721421391	0.834100968729404	4.10361624548451	2.54033533688815	1.61538368021575	replicate1
pn1	7.807	7.5	2.4113978657627	0.834100968729404	1.57729689703329	2.56447255369017	0.615057039609812	replicate1
pn1	7.783	7.5	2.69935218140856	0.834100968729404	1.86525121267915	2.55607700001991	0.729732012245573	replicate1
pn1	7.721	7.5	3.31184770571797	0.834100968729404	2.47774673698856	2.53438848637171	0.977650723364737	replicate1
pn1	7.858	7.5	2.78495243850925	0.834100968729404	1.95085146977985	2.5823131052395	0.755466665069229	replicate1
pn1	7.082	7.5	2.9975841490776	0.834100968729404	2.16348318034819	2.31085686990079	0.936225522457856	replicate1
pn1	7.721	7.5	2.7513223234939	0.834100968729404	1.91722135476449	2.53438848637171	0.756482822216901	replicate1
pn1	7.33	7.5	3.16962528863915	0.834100968729404	2.33552431990974	2.39761092449357	0.974104804099129	replicate1
pn1	7.604	7.5	3.40203371029959	0.834100968729404	2.56793274157018	2.49346016222915	1.02986716229485	replicate1
pn1	7.002	7.5	2.2686140441592	0.834100968729404	1.43451307542979	2.28287169099989	0.628380947157604	replicate1
pn1	7.909	7.5	1.81747122084538	0.834100968729404	0.983370252115974	2.60015365678882	0.378196976762686	replicate1
pn1	7.845	7.5	2.14139124284701	0.834100968729404	1.3072902741176	2.5777655136681	0.507140881195729	replicate1
pn1	7.704	7.5	2.62764287021317	0.834100968729404	1.79354190148376	2.52844163585527	0.709346767609718	replicate1
pn1	7.061	7.5	2.02405724713459	0.834100968729404	1.18995627840519	2.30351076043931	0.516583772405843	replicate1
pn1	7.549	7.5	4.0709366064441	0.834100968729404	3.2368356377147	2.47422035173478	1.30822448188384	replicate1
pn1	7.563	7.5	2.49928867132625	0.834100968729404	1.66518770259684	2.47911775804244	0.671685601539037	replicate1
pn1	7.942	7.5	4.87144657732825	0.834100968729404	4.03734560859885	2.61169754308544	1.54587027861931	replicate1
pn1	7.481	7.5	4.07404115208804	0.834100968729404	3.23994018335864	2.45043294966902	1.32219091479172	replicate1
pn1	7.704	7.5	2.29290993228454	0.834100968729404	1.45880896355514	2.52844163585527	0.576959714184457	replicate1
pn1	7.227	7.5	5.46975389524317	0.834100968729404	4.63565292651376	2.36158000665867	1.96294553368641	replicate1
pn1	7.266	7.5	2.79684844624388	0.834100968729404	1.96274747751447	2.37522278137286	0.826342477390699	replicate1
pn1	7.791	7.5	3.46915517376331	0.834100968729404	2.6350542050339	2.55887551791	1.02977037631988	replicate1
pn1	7.515	7.5	3.5564246801515	0.834100968729404	2.7223237114221	2.4623266507019	1.10558999580583	replicate1
pn1	7.771	7.5	3.51610657917422	0.834100968729404	2.68200561044482	2.55187922318477	1.05099237694237	replicate1
pn1	7.606	7.5	2.92914991638564	0.834100968729404	2.09504894765624	2.49415979170167	0.83998184664298	replicate1
pn1	7.165	7.5	2.17758073842041	0.834100968729404	1.343479769691	2.33989149301047	0.574163277957176	replicate1
pn1	7.375	7.5	2.52401608597046	0.834100968729404	1.68991511724106	2.41335258762533	0.700235483992784	replicate1
pn1	7.65	7.5	6.98119911790969	0.834100968729404	6.14709814918028	2.50955164009716	2.44948063668548	replicate1
pn1	7.929	7.5	3.51021001269789	0.834100968729404	2.67610904396849	2.60714995151404	1.02644999088541	replicate1
pn1	7.599	7.5	3.31160100126454	0.834100968729404	2.47750003253513	2.49171108854784	0.994296667828777	replicate1
pn1	7.907	7.5	3.52743529418118	0.834100968729404	2.69333432545178	2.5994540273163	1.03611539082782	replicate1
pn1	7.252	7.5	2.4658008107943	0.834100968729404	1.63169984206489	2.3703253750652	0.688386438093974	replicate1
pn1	7.331	7.5	2.44326639546679	0.834100968729404	1.60916542673738	2.39796073922983	0.671055785197805	replicate1
pn1	7.006	7.5	2.67353694939255	0.834100968729404	1.83943598066314	2.28427094994494	0.805261731629289	replicate1
pn1	7.867	7.5	2.74232818720645	0.834100968729404	1.90822721847705	2.58546143786585	0.738060599369132	replicate1
pn1	7.371	7.5	2.71026782209961	0.834100968729404	1.87616685337021	2.41195332868028	0.777862005479502	replicate1
pn1	7.108	7.5	2.67574059998088	0.834100968729404	1.84163963125148	2.31995205304358	0.793826591732963	replicate1
pn1	7.659	7.5	3.40483240692898	0.834100968729404	2.57073143819958	2.51269997272351	1.02309526250886	replicate1
pn1	7.331	7.5	3.78838803617667	0.834100968729404	2.95428706744726	2.39796073922983	1.23199976509879	replicate1
pn1	7.822	7.5	2.3048809489743	0.834100968729404	1.47077998024489	2.56971977473409	0.572350337459299	replicate1
pn1	7.32	7.5	1.59331562196882	0.834100968729404	0.759214653239413	2.39411277713096	0.317117330683659	replicate1
pn1	7.92	7.5	4.70079062814112	0.834100968729404	3.86668965941171	2.60400161888769	1.48490293990807	replicate1
pn1	7.361	7.5	3.3917146158287	0.834100968729404	2.55761364709929	2.40845518131767	1.06193117768545	replicate1
pn1	7.55	7.5	2.04122548430751	0.834100968729404	1.2071245155781	2.47457016647104	0.487811795330731	replicate1
pn1	7.494	7.5	3.00391066688474	0.834100968729404	2.16980969815534	2.45498054124041	0.883839876408557	replicate1
pn1	7.333	7.5	3.32062439104449	0.834100968729404	2.48652342231508	2.39866036870236	1.03663005182358	replicate1
pn1	7.487	7.5	5.05083229374047	0.834100968729404	4.21673132501106	2.45253183808658	1.71933805691219	replicate1
pn1	7.926	7.5	2.50992407856093	0.834100968729404	1.67582310983153	2.60610050730526	0.64303855708326	replicate1
pn1	7.316	7.5	2.35401961551685	0.834100968729404	1.51991864678744	2.39271351818592	0.635228010054375	replicate1
pn1	7.55	7.5	5.36538834780137	0.834100968729404	4.53128737907197	2.47457016647104	1.83114119796166	replicate1
pn1	7.873	7.5	5.2307104814476	0.834100968729404	4.3966095127182	2.58756032628342	1.69913314408912	replicate1
pn1	7.344	7.5	2.56170936107635	0.834100968729404	1.72760839234694	2.40250833080123	0.719085286905452	replicate1
pn1	7.165	7.5	3.13563468058543	0.834100968729404	2.30153371185602	2.33989149301047	0.98360702568088	replicate1
pn1	7.025	7.5	4.25381567741919	0.834100968729404	3.41971470868978	2.2909174299339	1.49272717733369	replicate1
pn1	7.213	7.5	2.66462089742739	0.834100968729404	1.83051992869799	2.35668260035101	0.77673587797752	replicate1
pn1	7.042	7.5	2.82215759283962	0.834100968729404	1.98805662411021	2.29686428045034	0.865552501743994	replicate1
pn1	7.112	7.5	2.17404560386953	0.834100968729404	1.33994463514013	2.32135131198863	0.577226130409464	replicate1
pn1	7.356	7.5	2.30129338316378	0.834100968729404	1.46719241443438	2.40670610763636	0.609626746605681	replicate1
pn1	7.012	7.5	3.38241624321924	0.834100968729404	2.54831527448983	2.28636983836251	1.11456826963521	replicate1
pn1	7.516	7.5	3.35906006728378	0.834100968729404	2.52495909855438	2.46267646543816	1.02529062749018	replicate1
pn1	7.43	7.5	3.90834910802913	0.834100968729404	3.07424813929973	2.4325923981197	1.26377445793056	replicate1
pn1	7.331	7.5	4.174550526651	0.834100968729404	3.3404495579216	2.39796073922983	1.3930376353845	replicate1
pn1	7.689	7.5	4.42722614296114	0.834100968729404	3.59312517423174	2.52319441481135	1.42403817682055	replicate1
pn1	7.639	7.5	2.58008066688062	0.834100968729404	1.74597969815121	2.50570367799829	0.696802145234511	replicate1
pn1	7.002	7.5	2.28174713708633	0.834100968729404	1.44764616835692	2.28287169099989	0.634133829800508	replicate1
pn1	7.266	7.5	2.73225324688451	0.834100968729404	1.89815227815511	2.37522278137286	0.799147049717162	replicate1
pn1	7.424	7.5	4.32739736215257	0.834100968729404	3.49329639342317	2.43049350970213	1.43727863476224	replicate1
pn1	7.881	7.5	2.9058202936203	0.834100968729404	2.0717193248909	2.59035884417351	0.799780821699982	replicate1
pn1	7.88	7.5	4.5468863163901	0.834100968729404	3.71278534766069	2.59000902943724	1.43350285866278	replicate1
pn1	7.231	7.5	2.20160794446847	0.834100968729404	1.36750697573907	2.36297926560371	0.578721529911387	replicate1
pn1	7.88	7.5	4.00188996313797	0.834100968729404	3.16778899440857	2.59000902943724	1.22308028983855	replicate1
pn1	7.851	7.5	2.4907213359935	0.834100968729404	1.6566203672641	2.57986440208567	0.642134666428521	replicate1
pn1	7.774	7.5	3.50857939302228	0.834100968729404	2.67447842429288	2.55292866739355	1.04761188922032	replicate1
pn1	7.15	7.5	3.0952628356918	0.834100968729404	2.26116186696239	2.33464427196655	0.96852522421231	replicate1
pn1	7.513	7.5	4.16488138477632	0.834100968729404	3.33078041604692	2.46162702122938	1.35308086372219	replicate1
pn1	7.055	7.5	1.50728477596119	0.834100968729404	0.673183807231786	2.30141187202174	0.292509052992939	replicate1
pn1	7.227	7.5	2.48022724563029	0.834100968729404	1.64612627690088	2.36158000665867	0.69704446694988	replicate1
pn1	7.302	7.5	2.71454775807047	0.834100968729404	1.88044678934106	2.38781611187826	0.787517422295095	replicate1
pn1	7.373	7.5	3.63144867457864	0.834100968729404	2.79734770584923	2.41265295815281	1.15944885334481	replicate1
pn1	7.515	7.5	2.59194168293767	0.834100968729404	1.75784071420827	2.4623266507019	0.713894199905275	replicate1
pn1	7.139	7.5	4.91787899577861	0.834100968729404	4.0837780270492	2.33079630986768	1.75209562918908	replicate1
pn1	7.607	7.5	3.49909507321305	0.834100968729404	2.66499410448365	2.49450960643793	1.06834389316671	replicate1
pn1	7.749	7.5	3.20575533961561	0.834100968729404	2.3716543708862	2.54418329898702	0.932186911151601	replicate1
pn1	7.76	7.5	2.54023414720425	0.834100968729404	1.70613317847485	2.5480312610859	0.669588793721369	replicate1
pn1	7.791	7.5	3.26358548131165	0.834100968729404	2.42948451258225	2.55887551791	0.949434427574878	replicate1
pn1	7.398	7.5	2.24822128451861	0.834100968729404	1.4141203157892	2.42139832655934	0.584009784874421	replicate1
pn1	7.376	7.5	2.76309497900181	0.834100968729404	1.9289940102724	2.41370240236159	0.799184691693995	replicate1
pn1	7.191	7.5	2.67780147102312	0.834100968729404	1.84370050229372	2.34898667615326	0.784891851882697	replicate1
pn1	7.62	7.5	4.25840176244041	0.834100968729404	3.42430079371101	2.49905719800933	1.37023706237644	replicate1
pn1	7.601	7.5	2.34361816121322	0.834100968729404	1.50951719248382	2.49241071802036	0.60564544261099	replicate1
pn1	7.52	7.5	3.60693998604758	0.834100968729404	2.77283901731818	2.4640757243832	1.12530592703772	replicate1
pn1	7.595	7.5	3.89539547402716	0.834100968729404	3.06129450529775	2.4903118296028	1.22928159795395	replicate1
pn1	7.984	7.5	3.29890742331	0.834100968729404	2.4648064545806	2.62638976200841	0.938477026614568	replicate1
pn1	7.326	7.5	2.29291548294722	0.834100968729404	1.45881451421782	2.39621166554853	0.60880035565801	replicate1
pn1	7.503	7.5	3.51262327581134	0.834100968729404	2.67852230708194	2.45812887386676	1.08965902299031	replicate1
pn1	7.674	7.5	2.98101512094275	0.834100968729404	2.14691415221335	2.51794719376743	0.852644629532944	replicate1
pn1	7.764	7.5	5.21298447768433	0.834100968729404	4.37888350895493	2.54943052003094	1.71759280143151	replicate1
pn1	7.536	7.5	2.95034219647898	0.834100968729404	2.11624122774958	2.46967276016338	0.856891350904958	replicate1
pn1	7.696	7.5	3.02464422971297	0.834100968729404	2.19054326098357	2.52564311796518	0.867320978724981	replicate1
pn1	7.789	7.5	2.10645330919445	0.834100968729404	1.27235234046505	2.55817588843747	0.497367028676905	replicate1
pn1	7.157	7.5	3.45065785291441	0.834100968729404	2.61655688418501	2.33709297512038	1.11957757437966	replicate1
pn1	7.544	7.5	3.11140588797045	0.834100968729404	2.27730491924105	2.47247127805347	0.921064256420371	replicate1
pn1	7.994	7.5	2.18231271585936	0.834100968729404	1.34821174712996	2.62988790937102	0.51264988987778	replicate1
pn1	8.632	8.5	2.71283369093228	0.938631704642638	1.77420198628964	2.85306971110568	0.621857215539982	replicate1
pn1	8.916	8.5	4.13853336415201	0.938631704642638	3.19990165950938	2.95241709620387	1.08382439040328	replicate1
pn1	8.35	8.5	4.79644628573094	0.938631704642638	3.8578145810883	2.75442195548002	1.40058954054336	replicate1
pn1	8.099	8.5	5.61102853666942	0.938631704642638	4.67239683202678	2.66661845667845	1.75218048923532	replicate1
pn1	8.876	8.5	4.9508291546157	0.938631704642638	4.01219744997306	2.93842450675342	1.36542471680037	replicate1
pn1	8.204	8.5	3.25503337279679	0.938631704642638	2.31640166815416	2.70334900398588	0.856863714133396	replicate1
pn1	8.304	8.5	3.83649322933542	0.938631704642638	2.89786152469278	2.738330477612	1.05825850765095	replicate1
pn1	8.668	8.5	2.35750783196629	0.938631704642638	1.41887612732365	2.86566304161108	0.495130134534573	replicate1
pn1	8.737	8.5	3.8068745932405	0.938631704642638	2.86824288859786	2.88980025841311	0.992540186903062	replicate1
pn1	8.508	8.5	2.77182650893734	0.938631704642638	1.8331948042947	2.80969268380929	0.65245384837224	replicate1
pn1	8.634	8.5	3.47773638575275	0.938631704642638	2.53910468111012	2.8537693405782	0.889737178476964	replicate1
pn1	8.36	8.5	2.70647409417592	0.938631704642638	1.76784238953328	2.75792010284263	0.6410056577459	replicate1
pn1	8.288	8.5	4.28386317721507	0.938631704642638	3.34523147257243	2.73273344183182	1.22413383660648	replicate1
pn1	8.998	8.5	7.08911810208741	0.938631704642638	6.15048639744477	2.98110190457729	2.06315872261901	replicate1
pn1	8.649	8.5	2.85861295765448	0.938631704642638	1.91998125301184	2.85901656162212	0.671553036377832	replicate1
pn1	8.97	8.5	6.27932869835498	0.938631704642638	5.34069699371234	2.97130709196197	1.79742343299354	replicate1
pn1	8.708	8.5	6.68617948375312	0.938631704642638	5.74754777911048	2.87965563106153	1.99591496882971	replicate1
pn1	8.685	8.5	4.33651946371748	0.938631704642638	3.39788775907484	2.87160989212753	1.18326927637006	replicate1
pn1	8.957	8.5	1.71825233785099	0.938631704642638	0.779620633208347	2.96675950039058	0.26278524872195	replicate1
pn1	8.276	8.5	9.37885515556989	0.938631704642638	8.44022345092725	2.72853566499669	3.09331615459661	replicate1
pn1	8.6	8.5	4.16461420287815	0.938631704642638	3.22598249823551	2.84187563954532	1.13515962955777	replicate1
pn1	8.023	8.5	2.72286651372591	0.938631704642638	1.78423480908327	2.6400325367226	0.67583818921348	replicate1
pn1	8.907	8.5	8.6836501442816	0.938631704642638	7.74501843963896	2.94926876357752	2.62608092395218	replicate1
pn1	8.181	8.5	2.33620030061339	0.938631704642638	1.39756859597075	2.69530326505187	0.518519980327281	replicate1
pn1	8.956	8.5	3.59306955509151	0.938631704642638	2.65443785044887	2.96640968565432	0.894831844463644	replicate1
pn1	8.784	8.5	5.96285785319195	0.938631704642638	5.02422614854931	2.90624155101739	1.72877101244062	replicate1
pn1	8.462	8.5	4.87378198114627	0.938631704642638	3.93515027650364	2.79360120594127	1.40862993190817	replicate1
pn1	8.798	8.5	4.71063319072006	0.938631704642638	3.77200148607742	2.91113895732504	1.2957133071873	replicate1
pn1	8.044	8.5	4.46358699649254	0.938631704642638	3.52495529184991	2.64737864618408	1.33148890391284	replicate1
pn1	8.848	8.5	4.13575563252558	0.938631704642638	3.19712392788294	2.9286296941381	1.09167913385644	replicate1
pn1	8.954	8.5	2.12417038689206	0.938631704642638	1.18553868224943	2.96571005618179	0.399748680683826	replicate1
pn1	8.229	8.5	4.42641488360692	0.938631704642638	3.48778317896428	2.71209437239241	1.28601099374268	replicate1
pn1	8.11	8.5	4.90406403394485	0.938631704642638	3.96543232930221	2.67046641877732	1.48492124874493	replicate1
pn1	8.391	8.5	2.85020250355139	0.938631704642638	1.91157079890875	2.76876435966673	0.690405737214433	replicate1
pn1	8.488	8.5	3.3943103382255	0.938631704642638	2.45567863358287	2.80269638908406	0.876184321336852	replicate1
pn1	8.675	8.5	3.32976408220936	0.938631704642638	2.39113237756673	2.86811174476491	0.833695682161337	replicate1
pn1	8.926	8.5	6.6293155699126	0.938631704642638	5.69068386526997	2.95591524356648	1.9251850599085	replicate1
pn1	8.829	8.5	3.88711849835972	0.938631704642638	2.94848679371708	2.92198321414914	1.00907040787901	replicate1
pn1	8.451	8.5	3.29842057768672	0.938631704642638	2.35978887304408	2.7897532438424	0.845877275437408	replicate1
pn1	8.817	8.5	3.19152216535252	0.938631704642638	2.25289046070988	2.91778543731401	0.77212341658124	replicate1
pn1	8.764	8.5	4.03535175805801	0.938631704642638	3.09672005341538	2.89924525629216	1.06811248434214	replicate1
pn1	8.471	8.5	2.81576427955793	0.938631704642638	1.87713257491529	2.79674953856762	0.671183654106072	replicate1
pn1	8.953	8.5	3.36688976455177	0.938631704642638	2.42825805990913	2.96536024144553	0.81887455897278	replicate1
pn1	8.054	8.5	3.17248312982966	0.938631704642638	2.23385142518702	2.6508767935467	0.842683986907698	replicate1
pn1	8.416	8.5	2.43949554527441	0.938631704642638	1.50086384063177	2.77750972807326	0.540363126530943	replicate1
pn1	8.84	8.5	3.27578411267575	0.938631704642638	2.33715240803311	2.92583117624801	0.798799475173478	replicate1
pn1	8.862	8.5	2.5597123601594	0.938631704642638	1.62108065551676	2.93352710044576	0.55260462917504	replicate1
pn1	8.671	8.5	2.86953797446493	0.938631704642638	1.93090626982229	2.86671248581987	0.673561188774066	replicate1
pn1	8.526	8.5	3.21418135807689	0.938631704642638	2.27554965343425	2.81598934906199	0.80808176855933	replicate1
pn1	8.309	8.5	2.85852508466355	0.938631704642638	1.91989338002091	2.74007955129331	0.700670671811235	replicate1
pn1	8.694	8.5	3.13457037852107	0.938631704642638	2.19593867387843	2.87475822475388	0.763868994258268	replicate1
pn1	8.057	8.5	3.87454857266772	0.938631704642638	2.93591686802508	2.65192623775548	1.10708843489929	replicate1
pn1	8.052	8.5	3.26374330015325	0.938631704642638	2.32511159551061	2.65017716407417	0.877341947938366	replicate1
pn1	8.102	8.5	3.64408472066459	0.938631704642638	2.70545301602195	2.66766790088723	1.01416410008238	replicate1
pn1	8.936	8.5	4.60590872542796	0.938631704642638	3.66727702078532	2.95941339092909	1.23919052067072	replicate1
pn1	8.712	8.5	7.04513945158628	0.938631704642638	6.10650774694364	2.88105489000658	2.11953884256946	replicate1
pn1	8.529	8.5	5.71986731815945	0.938631704642638	4.78123561351681	2.81703879327077	1.69725586489544	replicate1
pn1	8.248	8.5	3.60605401777405	0.938631704642638	2.66742231313141	2.71874085238137	0.981124151937831	replicate1
pn1	8.88	8.5	3.8928165536363	0.938631704642638	2.95418484899366	2.93982376569846	1.00488501503483	replicate1
pn1	8.586	8.5	4.55717030666999	0.938631704642638	3.61853860202735	2.83697823323766	1.27549043543339	replicate1
pn1	8.984	8.5	4.00065846611262	0.938631704642638	3.06202676146998	2.97620449826963	1.02883614457617	replicate1
pn1	8.668	8.5	2.94175847168954	0.938631704642638	2.0031267670469	2.86566304161108	0.699009875885735	replicate1
pn1	8.205	8.5	4.56214418798924	0.938631704642638	3.62351248334661	2.70369881872214	1.34020566871394	replicate1
pn1	8.113	8.5	4.75693036802431	0.938631704642638	3.81829866338167	2.67151586298611	1.42926295751572	replicate1
pn1	8.335	8.5	6.37693972689164	0.938631704642638	5.43830802224901	2.7491747344361	1.97816019263122	replicate1
pn1	8.816	8.5	4.48988809901542	0.938631704642638	3.55125639437278	2.91743562257775	1.21725270195852	replicate1
pn1	8.388	8.5	2.29935215140498	0.938631704642638	1.36072044676234	2.76771491545794	0.491640392282669	replicate1
pn1	8.946	8.5	2.13590220002391	0.938631704642638	1.19727049538127	2.9629115382917	0.404085805434328	replicate1
pn1	8.411	8.5	3.93789509795101	0.938631704642638	2.99926339330837	2.77576065439195	1.08051945637416	replicate1
pn1	8.919	8.5	2.70056541375333	0.938631704642638	1.7619337091107	2.95346654041265	0.596564641922276	replicate1
pn1	8.13	8.5	5.54836496792261	0.938631704642638	4.60973326327997	2.67746271350255	1.72167972313224	replicate1
pn1	8.177	8.5	4.38056389707226	0.938631704642638	3.44193219242962	2.69390400610683	1.2776744028841	replicate1
pn1	8.841	8.5	3.06053916511958	0.938631704642638	2.12190746047694	2.92618099098428	0.725145664951912	replicate1
pn1	8.33	8.5	3.44623581247806	0.938631704642638	2.50760410783542	2.74742566075479	0.912710448786635	replicate1
pn1	8.923	8.5	5.63795858928108	0.938631704642638	4.69932688463844	2.9548657993577	1.59036897230999	replicate1
pn1	8.544	8.5	3.75708807435248	0.938631704642638	2.81845636970984	2.82228601431469	0.998643069984605	replicate1
pn1	8.165	8.5	2.80982068246673	0.938631704642638	1.87118897782409	2.68970622927169	0.695685260144846	replicate1
pn1	8.333	8.5	2.90511138398536	0.938631704642638	1.96647967934272	2.74847510496358	0.71548025877745	replicate1
pn1	8.299	8.5	1.91288703730117	0.938631704642638	0.974255332658528	2.73658140393069	0.35601182236317	replicate1
pn1	8.309	8.5	5.14915110677776	0.938631704642638	4.21051940213512	2.74007955129331	1.53664129939139	replicate1
pn1	8.276	8.5	4.97244774810553	0.938631704642638	4.03381604346289	2.72853566499669	1.47838127799139	replicate1
pn1	8.41	8.5	3.0975073286562	0.938631704642638	2.15887562401356	2.77541083965569	0.777858035706665	replicate1
pn1	8.776	8.5	4.68158833562742	0.938631704642638	3.74295663098478	2.9034430331273	1.28914416032239	replicate1
pn1	8.608	8.5	3.28949829997829	0.938631704642638	2.35086659533565	2.84467415743541	0.826409797829025	replicate1
pn1	8.598	8.5	3.46175576536644	0.938631704642638	2.5231240607238	2.8411760100728	0.888056231566995	replicate1
pn1	8.339	8.5	3.20220591585878	0.938631704642638	2.26357421121614	2.75057399338114	0.822946125667989	replicate1
pn1	8.411	8.5	4.48551803978498	0.938631704642638	3.54688633514234	2.77576065439195	1.27780697861333	replicate1
pn1	8.668	8.5	6.08601119366138	0.938631704642638	5.14737948901874	2.86566304161108	1.79622635818511	replicate1
pn1	8.312	8.5	3.99292001723856	0.938631704642638	3.05428831259592	2.74112899550209	1.11424464795626	replicate1
pn1	8.463	8.5	2.51205362030159	0.938631704642638	1.57342191565896	2.79395102067753	0.563153005909674	replicate1
pn1	8.656	8.5	5.96058699457982	0.938631704642638	5.02195528993718	2.86146526477595	1.75502926831104	replicate1
pn1	8.979	8.5	3.06227104688461	0.938631704642638	2.12363934224197	2.97445542458832	0.713959040934659	replicate1
pn1	8.886	8.5	3.75944189286898	0.938631704642638	2.82081018822635	2.94192265411603	0.958832205965634	replicate1
pn1	8.798	8.5	5.16077070651272	0.938631704642638	4.22213900187009	2.91113895732504	1.45033921903532	replicate1
pn1	8.85	8.5	3.67286111870681	0.938631704642638	2.73422941406417	2.92932932361063	0.933397754914774	replicate1
pn1	8.688	8.5	2.64696101405807	0.938631704642638	1.70832930941543	2.87265933633631	0.594685658618391	replicate1
pn1	8.938	8.5	5.49590482983787	0.938631704642638	4.55727312519523	2.96011302040161	1.53956051467823	replicate1
pn1	8.656	8.5	3.12551728519489	0.938631704642638	2.18688558055225	2.86146526477595	0.764253757497028	replicate1
pn1	8.121	8.5	3.59718004583272	0.938631704642638	2.65854834119008	2.6743143808762	0.994104642371572	replicate1
pn1	8.526	8.5	4.03965539685869	0.938631704642638	3.10102369221605	2.81598934906199	1.10121996492956	replicate1
pn1	8.325	8.5	3.89417046527642	0.938631704642638	2.95553876063379	2.74567658707349	1.07643368288469	replicate1
pn1	8.164	8.5	3.22822093422679	0.938631704642638	2.28958922958415	2.68935641453543	0.851352099412848	replicate1
pn1	8.173	8.5	1.88623688060558	0.938631704642638	0.947605175962945	2.69250474716178	0.351941877525688	replicate1
pn1	8.976	8.5	3.99918454014429	0.938631704642638	3.06055283550165	2.97340598037954	1.02930876432521	replicate1
pn1	8.366	8.5	2.50702411984211	0.938631704642638	1.56839241519947	2.7600189912602	0.568254211353581	replicate1
pn1	8.104	8.5	4.42846401574768	0.938631704642638	3.48983231110504	2.66836753035976	1.30785293682334	replicate1
pn1	8.94	8.5	3.03298046245496	0.938631704642638	2.09434875781232	2.96081264987414	0.70735605574414	replicate1
pn1	8.338	8.5	5.94650567594639	0.938631704642638	5.00787397130375	2.75022417864488	1.82089664187713	replicate1
pn1	8.82	8.5	1.96379092708931	0.938631704642638	1.02515922244667	2.91883488152279	0.351222067728556	replicate1
pn1	8.115	8.5	4.38355049113426	0.938631704642638	3.44491878649162	2.67221549245863	1.28916204408427	replicate1
pn1	8.022	8.5	1.9711917981608	0.938631704642638	1.03256009351816	2.63968272198634	0.391168258562973	replicate1
pn1	8.641	8.5	2.33023855135505	0.938631704642638	1.39160684671241	2.85621804373203	0.48722010203888	replicate1
pn1	8.56	8.5	4.79146794137885	0.938631704642638	3.85283623673621	2.82788305009487	1.36244539412864	replicate1
pn1	8.58	8.5	4.29490880842537	0.938631704642638	3.35627710378273	2.8348793448201	1.1839223810055	replicate1
pn1	8.764	8.5	5.40606675429463	0.938631704642638	4.46743504965199	2.89924525629216	1.54089587279876	replicate1
pn1	8.388	8.5	2.96092783527193	0.938631704642638	2.0222961306293	2.76771491545794	0.730673567329708	replicate1
pn1	8.333	8.5	3.54606538088066	0.938631704642638	2.60743367623802	2.74847510496358	0.948683752503036	replicate1
pn1	8.288	8.5	3.62746389884622	0.938631704642638	2.68883219420359	2.73273344183182	0.983935042124413	replicate1
pn1	8.369	8.5	2.74695605221568	0.938631704642638	1.80832434757305	2.76106843546898	0.654936445740757	replicate1
pn1	8.144	8.5	4.68072528258968	0.938631704642638	3.74209357794704	2.68236011981021	1.39507501260189	replicate1
pn1	8.445	8.5	3.43119377914731	0.938631704642638	2.49256207450467	2.78765435542483	0.894143160056444	replicate1
pn1	8.019	8.5	4.42073400538107	0.938631704642638	3.48210230073843	2.63863327777755	1.31966133000161	replicate1
pn1	8.269	8.5	2.9949170181555	0.938631704642638	2.05628531351287	2.72608696184286	0.754299236339401	replicate1
pn1	8.959	8.5	4.09977961243848	0.938631704642638	3.16114790779584	2.9674591298631	1.06527091678654	replicate1
pn1	8.144	8.5	2.94873636726305	0.938631704642638	2.01010466262041	2.68236011981021	0.749379118700377	replicate1
pn1	8.946	8.5	3.09349108666711	0.938631704642638	2.15485938202447	2.9629115382917	0.727277663938248	replicate1
pn1	8.085	8.5	4.10741807437535	0.938631704642638	3.16878636973272	2.66172105037079	1.19050280242225	replicate1
pn1	8.169	8.5	3.74626623235982	0.938631704642638	2.80763452771718	2.69110548821674	1.04330155024048	replicate1
pn1	8.536	8.5	2.85391308404832	0.938631704642638	1.91528137940568	2.8194874964246	0.679301249547819	replicate1
pn1	8.419	8.5	3.63563421177946	0.938631704642638	2.69700250713682	2.77855917228204	0.97064785736478	replicate1
pn1	8.831	8.5	3.34113461470881	0.938631704642638	2.40250291006618	2.92268284362166	0.822019712234358	replicate1
pn1	8.526	8.5	3.54306416007241	0.938631704642638	2.60443245542977	2.81598934906199	0.924872978052034	replicate1
pn1	8.288	8.5	6.16636018632675	0.938631704642638	5.22772848168411	2.73273344183182	1.91300344250913	replicate1
pn1	8.701	8.5	2.71812928566009	0.938631704642638	1.77949758101745	2.8772069279077	0.618480917641714	replicate1
pn1	8.24	8.5	6.53454873093661	0.938631704642638	5.59591702629398	2.71594233449128	2.06039611196021	replicate1
pn1	8.475	8.5	5.42292966751568	0.938631704642638	4.48429796287304	2.79814879751267	1.6025945320918	replicate1
pn1	8.57	8.5	2.30699031330603	0.938631704642638	1.36835860866339	2.83138119745748	0.483283073961269	replicate1
pn1	8.277	8.5	3.3770589911303	0.938631704642638	2.43842728648767	2.72888547973295	0.893561604031215	replicate1
pn1	8.992	8.5	5.88233532730889	0.938631704642638	4.94370362266625	2.97900301615972	1.65951615216532	replicate1
pn1	8.083	8.5	2.65124477548563	0.938631704642638	1.712613070843	2.66102142089827	0.643592365470277	replicate1
pn1	8.754	8.5	4.41042443704748	0.938631704642638	3.47179273240484	2.89574710892955	1.19892815284144	replicate1
pn1	8.078	8.5	6.34699525189564	0.938631704642638	5.408363547253	2.65927234721697	2.03377572549614	replicate1
pn1	8.635	8.5	4.08563768656931	0.938631704642638	3.14700598192667	2.85411915531446	1.10261899054454	replicate1
pn1	8.443	8.5	4.48606943061415	0.938631704642638	3.54743772597151	2.78695472595231	1.27287239112194	replicate1
pn1	8.343	8.5	2.88388872526519	0.938631704642638	1.94525702062255	2.75197325232619	0.706858985267485	replicate1
pn1	8.592	8.5	3.37695090322596	0.938631704642638	2.43831919858332	2.83907712165523	0.858842185013184	replicate1
pn1	8.813	8.5	4.51878068592914	0.938631704642638	3.5801489812865	2.91638617836896	1.22759770562648	replicate1
pn1	8.085	8.5	2.65024835652566	0.938631704642638	1.71161665188303	2.66172105037079	0.643048846777008	replicate1
pn1	8.466	8.5	2.74164695587594	0.938631704642638	1.80301525123331	2.79500046488632	0.645085850211707	replicate1
pn1	8.608	8.5	4.65647725017771	0.938631704642638	3.71784554553507	2.84467415743541	1.30694952735355	replicate1
pn1	8.662	8.5	5.11799069911459	0.938631704642638	4.17935899447195	2.86356415319352	1.45949549962449	replicate1
pn1	8.622	8.5	3.35063547399265	0.938631704642638	2.41200376935001	2.84957156374307	0.846444356772607	replicate1
pn1	8.236	8.5	3.64045646249592	0.938631704642638	2.70182475785328	2.71454307554624	0.995314748250808	replicate1
pn1	8.014	8.5	3.9015571596554	0.938631704642638	2.96292545501276	2.63688420409625	1.12364640449893	replicate1
pn1	8.228	8.5	6.30560887337937	0.938631704642638	5.36697716873673	2.71174455765615	1.97916029870291	replicate1
pn1	8.904	8.5	8.58134944335667	0.938631704642638	7.64271773871403	2.94821931936873	2.59231655138549	replicate1
pn1	8.039	8.5	3.13552516751094	0.938631704642638	2.1968934628683	2.64562957250278	0.830385888372886	replicate1
pn1	8.779	8.5	5.33542523308001	0.938631704642638	4.39679352843738	2.90449247733608	1.51379064079036	replicate1
pn1	8.629	8.5	2.71484228073279	0.938631704642638	1.77621057609015	2.8520202668969	0.622790306473781	replicate1
pn1	8.771	8.5	3.39087744088047	0.938631704642638	2.45224573623784	2.90169395944599	0.845108329999775	replicate1
pn1	8.17	8.5	4.5880093384649	0.938631704642638	3.64937763382226	2.691455302953	1.35591240538836	replicate1
pn1	8.479	8.5	2.1866010528332	0.938631704642638	1.24796934819056	2.79954805645771	0.445775290519435	replicate1
pn1	8.923	8.5	4.47869034964412	0.938631704642638	3.54005864500148	2.9548657993577	1.1980437980537	replicate1
pn1	8.204	8.5	2.68586624635649	0.938631704642638	1.74723454171385	2.70334900398588	0.646322224447412	replicate1
pn1	8.417	8.5	4.69430846675207	0.938631704642638	3.75567676210944	2.77785954280952	1.35200383757019	replicate1
pn1	8.325	8.5	2.07194626448465	0.938631704642638	1.13331455984201	2.74567658707349	0.412763311300975	replicate1
pn1	8.427	8.5	7.38891295634558	0.938631704642638	6.45028125170294	2.78135769017213	2.31911245162565	replicate1
pn1	8.974	8.5	3.83727587277326	0.938631704642638	2.89864416813062	2.97270635090702	0.975085940542429	replicate1
pn1	8.052	8.5	5.98303192422385	0.938631704642638	5.04440021958121	2.65017716407417	1.90342000073171	replicate1
pn1	8.511	8.5	3.82462392478882	0.938631704642638	2.88599222014618	2.81074212801807	1.02677232157942	replicate1
pn1	8.923	8.5	5.49467299527222	0.938631704642638	4.55604129062958	2.9548657993577	1.54187756737377	replicate1
pn1	8.831	8.5	5.36161239700005	0.938631704642638	4.42298069235741	2.92268284362166	1.51332899565546	replicate1
pn1	8.667	8.5	3.37964710011817	0.938631704642638	2.44101539547553	2.86531322687482	0.851919215177018	replicate1
pn1	8.829	8.5	4.03501654303753	0.938631704642638	3.09638483839489	2.92198321414914	1.0596860459024	replicate1
pn1	8.383	8.5	5.90793517111024	0.938631704642638	4.9693034664676	2.76596584177664	1.7965888773506	replicate1
pn1	8.426	8.5	3.98327532828326	0.938631704642638	3.04464362364062	2.78100787543587	1.09479863416907	replicate1
pn1	8.567	8.5	4.93812905088206	0.938631704642638	3.99949734623942	2.8303317532487	1.41308429361637	replicate1
pn1	8.455	8.5	4.04309722026939	0.938631704642638	3.10446551562675	2.79115250278744	1.11225220138506	replicate1
pn1	8.134	8.5	2.33980999406567	0.938631704642638	1.40117828942303	2.67886197244759	0.52304982631965	replicate1
pn1	8.327	8.5	4.65095119043525	0.938631704642638	3.71231948579261	2.74637621654601	1.35171556738189	replicate1
pn1	8.181	8.5	3.47030213569623	0.938631704642638	2.53167043105359	2.69530326505187	0.939289639084404	replicate1
pn1	8.421	8.5	4.83659017840992	0.938631704642638	3.89795847376729	2.77925880175456	1.40251727234127	replicate1
pn1	8.764	8.5	2.84071803372425	0.938631704642638	1.90208632908161	2.89924525629216	0.656062582133595	replicate1
pn1	8.046	8.5	2.83933903158863	0.938631704642638	1.900707326946	2.64807827565661	0.717768558587908	replicate1
pn1	8.771	8.5	4.48463844727262	0.938631704642638	3.54600674262999	2.90169395944599	1.22204711874819	replicate1
pn1	8.299	8.5	5.20889637711622	0.938631704642638	4.27026467247359	2.73658140393069	1.56043765639128	replicate1
pn1	8.453	8.5	2.13607798351026	0.938631704642638	1.19744627886762	2.79045287331492	0.429122559394852	replicate1
pn1	8.894	8.5	5.20941423894245	0.938631704642638	4.27078253429981	2.94472117200612	1.45031814044054	replicate1
pn1	8.942	8.5	4.5508836561225	0.938631704642638	3.61225195147986	2.96151227934666	1.21973222149758	replicate1
pn1	8.668	8.5	4.67679612599749	0.938631704642638	3.73816442135485	2.86566304161108	1.30446754104532	replicate1
pn1	8.504	8.5	2.75248372465068	0.938631704642638	1.81385202000804	2.80829342486424	0.645891203514719	replicate1
pn1	8.842	8.5	3.3833519799345	0.938631704642638	2.44472027529187	2.92653080572054	0.835364613457385	replicate1
pn1	8.754	8.5	3.65883331896287	0.938631704642638	2.72020161432023	2.89574710892955	0.939378168049277	replicate1
pn1	8.919	8.5	3.25705358898535	0.938631704642638	2.31842188434272	2.95346654041265	0.78498329086159	replicate1
pn1	8.424	8.5	2.69084890372349	0.938631704642638	1.75221719908086	2.78030824596335	0.630224077357196	replicate1
pn1	8.356	8.5	3.20602012122722	0.938631704642638	2.26738841658459	2.75652084389758	0.822554424576239	replicate1
pn1	8.25	8.5	2.5195292002924	0.938631704642638	1.58089749564976	2.71944048185389	0.581331897571825	replicate1
pn1	8.939	8.5	4.97920200447931	0.938631704642638	4.04057029983667	2.96046283513788	1.36484412230377	replicate1
pn1	8.327	8.5	3.57637004887921	0.938631704642638	2.63773834423657	2.74637621654601	0.960443193596373	replicate1
pn1	8.078	8.5	3.89526544600343	0.938631704642638	2.9566337413608	2.65927234721697	1.11182058673119	replicate1
pn1	8.113	8.5	3.16833370944074	0.938631704642638	2.2297020047981	2.67151586298611	0.834620537235303	replicate1
pn1	8.167	8.5	2.99659849390269	0.938631704642638	2.05796678926005	2.69040585874421	0.764928006148722	replicate1
pn1	8.15	8.5	3.15522844483596	0.938631704642638	2.21659674019332	2.68445900822777	0.825714504635581	replicate1
pn1	8.13	8.5	3.13312015538255	0.938631704642638	2.19448845073991	2.67746271350255	0.819614943533302	replicate1
pn1	8.022	8.5	5.10273616541395	0.938631704642638	4.16410446077131	2.63968272198634	1.57750188160411	replicate1
pn1	8.148	8.5	2.53875069509861	0.938631704642638	1.60011899045597	2.68375937875525	0.596222971076536	replicate1
pn1	8.059	8.5	3.53355853771992	0.938631704642638	2.59492683307728	2.652625867228	0.978248333146576	replicate1
pn1	8.766	8.5	2.96900738736946	0.938631704642638	2.03037568272682	2.89994488576468	0.700142851918868	replicate1
pn1	8.674	8.5	3.33608411174189	0.938631704642638	2.39745240709925	2.86776193002865	0.836001197308348	replicate1
pn1	8.953	8.5	2.41276542903266	0.938631704642638	1.47413372439002	2.96536024144553	0.497117923072787	replicate1
pn1	8.835	8.5	3.19966307477534	0.938631704642638	2.2610313701327	2.92408210256671	0.77324483062497	replicate1
pn1	8.177	8.5	4.91379550826124	0.938631704642638	3.9751638036186	2.69390400610683	1.47561449651037	replicate1
pn1	8.992	8.5	3.82892231296264	0.938631704642638	2.89029060832	2.97900301615972	0.970220772735544	replicate1
pn1	8.443	8.5	4.68170501205713	0.938631704642638	3.74307330741449	2.78695472595231	1.34306929084952	replicate1
pn1	8.157	8.5	3.6828859905512	0.938631704642638	2.74425428590856	2.6869077113816	1.02134296398944	replicate1
pn1	8.834	8.5	3.54518785111457	0.938631704642638	2.60655614647194	2.92373228783045	0.891516695054912	replicate1
pn1	8.157	8.5	3.33189636177689	0.938631704642638	2.39326465713425	2.6869077113816	0.890713382896074	replicate1
pn1	8.947	8.5	3.4138224177239	0.938631704642638	2.47519071308126	2.96326135302796	0.83529274613325	replicate1
pn1	8.648	8.5	4.59548979403779	0.938631704642638	3.65685808939515	2.85866674688586	1.27921804574766	replicate1
pn1	8.37	8.5	4.63570078222714	0.938631704642638	3.6970690775845	2.76141825020524	1.33882981229291	replicate1
pn1	8.526	8.5	4.21681796035424	0.938631704642638	3.2781862557116	2.81598934906199	1.16413304503569	replicate1
pn1	8.703	8.5	2.9501290210285	0.938631704642638	2.01149731638586	2.87790655738023	0.698944623906391	replicate1
pn1	8.031	8.5	4.48963456874708	0.938631704642638	3.55100286410444	2.64283105461269	1.34363596867332	replicate1
pn1	8.935	8.5	3.6839582435648	0.938631704642638	2.74532653892217	2.95906357619283	0.927768690409261	replicate1
pn1	8.333	8.5	3.63816478889873	0.938631704642638	2.6995330842561	2.74847510496358	0.982193027464905	replicate1
pn1	8.478	8.5	4.5380489113144	0.938631704642638	3.59941720667176	2.79919824172145	1.28587434538334	replicate1
pn1	8.127	8.5	5.92300788310364	0.938631704642638	4.98437617846101	2.67641326929376	1.86233427985367	replicate1
pn1	8.594	8.5	3.42187924210802	0.938631704642638	2.48324753746538	2.83977675112775	0.874451675287226	replicate1
pn1	8.012	8.5	4.43151691772602	0.938631704642638	3.49288521308338	2.63618457462372	1.32497748704942	replicate1
pn1	8.549	8.5	2.67379175481313	0.938631704642638	1.73516005017049	2.824035087996	0.614425811331473	replicate1
pn1	8.205	8.5	6.01764259380517	0.938631704642638	5.07901088916253	2.70369881872214	1.87854166817406	replicate1
pn1	8.896	8.5	4.5261827946484	0.938631704642638	3.58755109000576	2.94542080147864	1.21800969430404	replicate1
pn1	8.061	8.5	2.71174474842615	0.938631704642638	1.77311304378351	2.65332549670052	0.668260658554114	replicate1
pn1	8.594	8.5	3.21542305632014	0.938631704642638	2.2767913516775	2.83977675112775	0.801750120242136	replicate1
pn1	8.685	8.5	2.00431519017977	0.938631704642638	1.06568348553713	2.87160989212753	0.371110117867571	replicate1
pn1	8.862	8.5	5.1220916637185	0.938631704642638	4.18345995907586	2.93352710044576	1.42608532862716	replicate1
pn1	8.544	8.5	2.64782808007491	0.938631704642638	1.70919637543227	2.82228601431469	0.605607074110559	replicate1
pn1	8.912	8.5	3.03683461009201	0.938631704642638	2.09820290544937	2.95101783725882	0.711009902738636	replicate1
pn1	8.154	8.5	4.4730132593705	0.938631704642638	3.53438155472786	2.68585826717282	1.31592258531505	replicate1
pn1	8.717	8.5	4.89880991916923	0.938631704642638	3.96017821452659	2.88280396368788	1.37372442400157	replicate1
pn1	8.597	8.5	3.26948283538201	0.938631704642638	2.33085113073937	2.84082619533654	0.820483539107625	replicate1
pn1	8.566	8.5	3.22794688900921	0.938631704642638	2.28931518436657	2.82998193851244	0.808950457673216	replicate1
pn1	8.016	8.5	2.68960608034592	0.938631704642638	1.75097437570328	2.63758383356877	0.663855439746964	replicate1
pn1	8.548	8.5	2.38436940140191	0.938631704642638	1.44573769675927	2.82368527325974	0.512003837839291	replicate1
pn1	8.608	8.5	3.13378233443845	0.938631704642638	2.19515062979581	2.84467415743541	0.771670324370237	replicate1
pn1	8.848	8.5	3.61265536839279	0.938631704642638	2.67402366375016	2.9286296941381	0.913063085135836	replicate1
pn1	8.463	8.5	4.19717667793064	0.938631704642638	3.258544973288	2.79395102067753	1.16628564680343	replicate1
pn1	8.6	8.5	2.85343306423996	0.938631704642638	1.91480135959732	2.84187563954532	0.673780841410665	replicate1
pn1	8.391	8.5	3.71368721783272	0.938631704642638	2.77505551319008	2.76876435966673	1.00227218813381	replicate1
pn1	8.234	8.5	2.4764492320827	0.938631704642638	1.53781752744006	2.71384344607372	0.566656683776256	replicate1
pn1	8.745	8.5	3.68277951533939	0.938631704642638	2.74414781069675	2.8925987763032	0.948679033254597	replicate1
pn1	8.81	8.5	3.77812759870869	0.938631704642638	2.83949589406605	2.91533673416018	0.973985564272742	replicate1
pn1	8.469	8.5	3.16707787200944	0.938631704642638	2.22844616736681	2.7960499090951	0.796997993532958	replicate1
pn1	8.091	8.5	3.7009222313529	0.938631704642638	2.76229052671026	2.66381993878836	1.03696593245213	replicate1
pn1	8.488	8.5	3.9731021262301	0.938631704642638	3.03447042158746	2.80269638908406	1.08269680348043	replicate1
pn1	8.893	8.5	2.42433829818857	0.938631704642638	1.48570659354594	2.94437135726986	0.504592122823646	replicate1
pn1	8.039	8.5	2.94137506341538	0.938631704642638	2.00274335877275	2.64562957250278	0.757000669930576	replicate1
pn1	8.071	8.5	3.26375680176517	0.938631704642638	2.32512509712253	2.65682364406314	0.875152215058832	replicate1
pn1	8.414	8.5	5.38268485028756	0.938631704642638	4.44405314564493	2.77681009860073	1.60041666078798	replicate1
pn1	8.505	8.5	3.73660770425229	0.938631704642638	2.79797599960965	2.80864323960051	0.996201995383234	replicate1
pn1	8.942	8.5	3.2070561449155	0.938631704642638	2.26842444027286	2.96151227934666	0.765968271039316	replicate1
pn1	8.516	8.5	6.01031455642911	0.938631704642638	5.07168285178647	2.81249120169938	1.80327065511246	replicate1
pn1	8.179	8.5	3.14119955746217	0.938631704642638	2.20256785281953	2.69460363557935	0.817399569917069	replicate1
pn1	8.252	8.5	5.71515090507868	0.938631704642638	4.77651920043604	2.72014011132642	1.75598278211738	replicate1
pn1	8.113	8.5	2.87159903302956	0.938631704642638	1.93296732838692	2.67151586298611	0.723547015074179	replicate1
pn1	8.219	8.5	2.89624011236641	0.938631704642638	1.95760840772378	2.7085962250298	0.722739103611592	replicate1
pn1	8.559	8.5	4.17923071040644	0.938631704642638	3.2405990057638	2.82753323535861	1.14608697264448	replicate1
pn1	8.822	8.5	3.22283630386923	0.938631704642638	2.28420459922659	2.91953451099531	0.782386572456673	replicate1
pn1	8.588	8.5	3.2593377991915	0.938631704642638	2.32070609454886	2.83767786271019	0.817818726024251	replicate1
pn1	8.061	8.5	5.08783319868601	0.938631704642638	4.14920149404337	2.65332549670052	1.56377402591691	replicate1
pn1	8.969	8.5	2.68865147887843	0.938631704642638	1.7500197742358	2.97095727722571	0.589042389687263	replicate1
pn1	8.427	8.5	3.77375498917377	0.938631704642638	2.83512328453113	2.78135769017213	1.01933070117122	replicate1
pn1	8.21	8.5	3.0931584219511	0.938631704642638	2.15452671730846	2.70544789240345	0.796366000379493	replicate1
pn1	8.544	8.5	3.23333628243542	0.938631704642638	2.29470457779278	2.82228601431469	0.813065921084536	replicate1
pn1	8.204	8.5	5.89447942716261	0.938631704642638	4.95584772251997	2.70334900398588	1.83322527546867	replicate1
pn1	8.086	8.5	2.26896264827817	0.938631704642638	1.33033094363553	2.66207086510705	0.499735360569387	replicate1
pn1	8.999	8.5	2.67319127062282	0.938631704642638	1.73455956598018	2.98145171931355	0.581783550189285	replicate1
pn1	8.212	8.5	6.73710835152332	0.938631704642638	5.79847664688068	2.70614752187597	2.14270530339049	replicate1
pn1	8.007	8.5	3.89122028806214	0.938631704642638	2.9525885834195	2.63443550094242	1.12076707984055	replicate1
pn1	8.894	8.5	4.90921598652359	0.938631704642638	3.97058428188095	2.94472117200612	1.34837359802591	replicate1
pn1	8.1	8.5	2.94549673049091	0.938631704642638	2.00686502584827	2.66696827141471	0.752489276816075	replicate1
pn1	8.421	8.5	3.83820602132137	0.938631704642638	2.89957431667873	2.77925880175456	1.0432905042338	replicate1
pn1	8.688	8.5	3.54199126948268	0.938631704642638	2.60335956484005	2.87265933633631	0.906254191685772	replicate1
pn1	8.508	8.5	3.1242970395128	0.938631704642638	2.18566533487017	2.80969268380929	0.777901920542753	replicate1
pn1	8.907	8.5	4.54147959589525	0.938631704642638	3.60284789125262	2.94926876357752	1.22160717793732	replicate1
pn1	8.862	8.5	3.87744474343431	0.938631704642638	2.93881303879167	2.93352710044576	1.00180190540769	replicate1
pn1	8.866	8.5	4.49912271401302	0.938631704642638	3.56049100937038	2.93492635939081	1.21314492201073	replicate1
pn1	8.062	8.5	3.65967176906333	0.938631704642638	2.72104006442069	2.65367531143679	1.02538545416373	replicate1
pn1	8.888	8.5	4.9145951787319	0.938631704642638	3.97596347408926	2.94262228358855	1.35116338113247	replicate1
pn1	8.805	8.5	3.85860883216195	0.938631704642638	2.91997712751931	2.91358766047887	1.00219298946351	replicate1
pn1	8.111	8.5	3.61865987275556	0.938631704642638	2.68002816811292	2.67081623351359	1.00344910836011	replicate1
pn1	8.807	8.5	4.34593222498351	0.938631704642638	3.40730052034087	2.91428728995139	1.16917111504052	replicate1
pn1	8.443	8.5	3.84378822526674	0.938631704642638	2.90515652062411	2.78695472595231	1.04241252775694	replicate1
pn1	8.672	8.5	2.46960312724335	0.938631704642638	1.53097142260072	2.86706230055613	0.53398610218681	replicate1
pn1	8.44	8.5	4.63697473432109	0.938631704642638	3.69834302967846	2.78590528174353	1.32751930006891	replicate1
pn1	8.499	8.5	7.59209196337928	0.938631704642638	6.65346025873664	2.80654435118294	2.37069485680219	replicate1
pn1	8.554	8.5	4.55599757916098	0.938631704642638	3.61736587451834	2.82578416167731	1.2801281582565	replicate1
pn1	8.115	8.5	2.43208038499696	0.938631704642638	1.49344868035433	2.67221549245863	0.558880331533534	replicate1
pn1	8.575	8.5	2.40524649386579	0.938631704642638	1.46661478922315	2.83313027113879	0.51766584973646	replicate1
pn1	8.543	8.5	5.94034635310023	0.938631704642638	5.00171464845759	2.82193619957843	1.77244072676228	replicate1
pn1	8.652	8.5	3.30461087923134	0.938631704642638	2.36597917458871	2.8600660058309	0.827246353673346	replicate1
pn1	8.177	8.5	3.94194265617886	0.938631704642638	3.00331095153623	2.69390400610683	1.11485448060807	replicate1
pn1	8.359	8.5	4.91856277741359	0.938631704642638	3.97993107277095	2.75757028810637	1.44327457034794	replicate1
pn1	8.439	8.5	3.20334743964245	0.938631704642638	2.26471573499981	2.78555546700727	0.813021231069927	replicate1
pn1	8.938	8.5	6.49029498509253	0.938631704642638	5.55166328044989	2.96011302040161	1.87549030803448	replicate1
pn1	8.188	8.5	2.13556649744521	0.938631704642638	1.19693479280258	2.6977519682057	0.443678591252653	replicate1
pn1	8.858	8.5	5.80472877455657	0.938631704642638	4.86609706991393	2.93212784150072	1.65957875405029	replicate1
pn1	8.237	8.5	2.03113621727514	0.938631704642638	1.0925045126325	2.7148928902825	0.402411644504628	replicate1
pn1	8.214	8.5	2.29837861017632	0.938631704642638	1.35974690553368	2.70684715134849	0.502336049841709	replicate1
pn1	8.434	8.5	3.90098814172177	0.938631704642638	2.96235643707913	2.78380639332596	1.06413881517811	replicate1
pn1	8.57	8.5	3.76947411559097	0.938631704642638	2.83084241094834	2.83138119745748	0.999809708947127	replicate1
pn1	8.844	8.5	4.38113846566857	0.938631704642638	3.44250676102593	2.92723043519306	1.17602861723419	replicate1
pn1	8.095	8.5	5.43870776372314	0.938631704642638	4.5000760590805	2.66521919773341	1.68844501154259	replicate1
pn1	8.805	8.5	2.53509382101356	0.938631704642638	1.59646211637092	2.91358766047887	0.547936874536504	replicate1
pn1	8.138	8.5	3.67301672478423	0.938631704642638	2.73438502014159	2.68026123139264	1.02019347521616	replicate1
pn1	8.382	8.5	7.46593758962398	0.938631704642638	6.52730588498134	2.76561602704038	2.36016345767512	replicate1
pn1	8.44	8.5	3.04385079773711	0.938631704642638	2.10521909309448	2.78590528174353	0.755667863832381	replicate1
pn1	8.061	8.5	3.43994012335148	0.938631704642638	2.50130841870884	2.65332549670052	0.942706962194905	replicate1
pn1	8.862	8.5	3.21712917250908	0.938631704642638	2.27849746786644	2.93352710044576	0.776709193353018	replicate1
pn1	8.659	8.5	2.97755930836193	0.938631704642638	2.03892760371929	2.86251470898473	0.712285459117326	replicate1
pn1	8.764	8.5	3.49188431233834	0.938631704642638	2.5532526076957	2.89924525629216	0.880661131428753	replicate1
pn1	8.536	8.5	9.21191803786474	0.938631704642638	8.27328633322211	2.8194874964246	2.93432276032913	replicate1
pn1	8.293	8.5	6.08363303473893	0.938631704642638	5.1450013300963	2.73448251551313	1.88152650489002	replicate1
pn1	8.381	8.5	6.01486501219664	0.938631704642638	5.07623330755401	2.76526621230411	1.83571233936436	replicate1
pn1	8.511	8.5	3.4498821853094	0.938631704642638	2.51125048066676	2.81074212801807	0.893447483365366	replicate1
pn1	8.513	8.5	4.88965972675063	0.938631704642638	3.95102802210799	2.8114417574906	1.40533874179722	replicate1
pn1	8.673	8.5	3.23235557785155	0.938631704642638	2.29372387320891	2.86741211529239	0.799928221331038	replicate1
pn1	8.044	8.5	6.53564022374721	0.938631704642638	5.59700851910458	2.64737864618408	2.1141700025314	replicate1
pn1	8.453	8.5	1.49135999974197	0.938631704642638	0.552728295099331	2.79045287331492	0.198078347921611	replicate1
pn1	8.075	8.5	3.29250364627907	0.938631704642638	2.35387194163643	2.65822290300818	0.885505853919425	replicate1
pn1	8.734	8.5	2.49951786118865	0.938631704642638	1.56088615654601	2.88875081420432	0.540332571736875	replicate1
pn1	8.078	8.5	3.317656999275	0.938631704642638	2.37902529463236	2.65927234721697	0.894615136776836	replicate1
pn1	8.523	8.5	3.30654716039911	0.938631704642638	2.36791545575647	2.81493990485321	0.841195739800333	replicate1
pn1	8.629	8.5	3.98850131470071	0.938631704642638	3.04986961005807	2.8520202668969	1.06937164698919	replicate1
pn1	8.325	8.5	5.00964333879411	0.938631704642638	4.07101163415147	2.74567658707349	1.4826988922576	replicate1
pn1	8.685	8.5	2.70998582593279	0.938631704642638	1.77135412129016	2.87160989212753	0.616850543016409	replicate1
pn1	8.223	8.5	3.29495381379845	0.938631704642638	2.35632210915581	2.70999548397484	0.869493002143203	replicate1
pn1	8.082	8.5	3.6680951247067	0.938631704642638	2.72946342006406	2.66067160616201	1.02585505619812	replicate1
pn1	8.544	8.5	3.00306014034251	0.938631704642638	2.06442843569987	2.82228601431469	0.731473856734946	replicate1
pn1	8.309	8.5	4.2160060634239	0.938631704642638	3.27737435878126	2.74007955129331	1.19608730236841	replicate1
pn1	8.272	8.5	3.71720134987616	0.938631704642638	2.77856964523352	2.72713640605164	1.01885979706323	replicate1
pn1	8.559	8.5	2.09105858375667	0.938631704642638	1.15242687911403	2.82753323535861	0.407573238999566	replicate1
pn1	8.099	8.5	3.70103399469604	0.938631704642638	2.7624022900534	2.66661845667845	1.03591958689668	replicate1
pn1	8.685	8.5	2.61701683909788	0.938631704642638	1.67838513445524	2.87160989212753	0.584475328301559	replicate1
pn1	8.827	8.5	3.31024011379159	0.938631704642638	2.37160840914895	2.92128358467662	0.811837789932154	replicate1
pn1	8.703	8.5	3.52909392970153	0.938631704642638	2.59046222505889	2.87790655738023	0.900120338659295	replicate1
pn1	8.567	8.5	3.2321702682279	0.938631704642638	2.29353856358526	2.8303317532487	0.810342660697884	replicate1
pn1	8.414	8.5	3.26190254288984	0.938631704642638	2.3232708382472	2.77681009860073	0.83666896753866	replicate1
pn1	8.382	8.5	6.35786461206137	0.938631704642638	5.41923290741873	2.76561602704038	1.95950300201946	replicate1
pn1	8.152	8.5	4.45710596023783	0.938631704642638	3.51847425559519	2.68515863770029	1.31034129834824	replicate1
pn1	8.479	8.5	4.74447505601575	0.938631704642638	3.80584335137311	2.79954805645771	1.35944919487779	replicate1
pn1	8.164	8.5	2.37474473983763	0.938631704642638	1.43611303519499	2.68935641453543	0.533998776596916	replicate1
pn1	8.199	8.5	2.63124063724158	0.938631704642638	1.69260893259894	2.70159993030457	0.626520941762136	replicate1
pn1	8.146	8.5	2.8535929833323	0.938631704642638	1.91496127868966	2.68305974928273	0.713722934870009	replicate1
pn1	8.853	8.5	5.80610128841757	0.938631704642638	4.86746958377493	2.93037876781941	1.66103769151896	replicate1
pn1	8.212	8.5	4.11057505127893	0.938631704642638	3.1719433466363	2.70614752187597	1.17212506746026	replicate1
pn1	8.038	8.5	3.97580184854319	0.938631704642638	3.03717014390056	2.64527975776652	1.14814704757917	replicate1
pn1	8.798	8.5	3.37835424576752	0.938631704642638	2.43972254112488	2.91113895732504	0.838064612129222	replicate1
pn1	8.811	8.5	4.0671748323353	0.938631704642638	3.12854312769266	2.91568654889644	1.07300393071292	replicate1
pn1	8.793	8.5	3.67915170722445	0.938631704642638	2.74052000258181	2.90938988364374	0.941956943615122	replicate1
pn1	8.923	8.5	3.42889685492327	0.938631704642638	2.49026515028063	2.9548657993577	0.842767597371746	replicate1
pn1	8.276	8.5	3.52663119818217	0.938631704642638	2.58799949353953	2.72853566499669	0.948493921754428	replicate1
pn1	8.678	8.5	5.85735550753066	0.938631704642638	4.91872380288802	2.8691611889737	1.7143420947526	replicate1
pn1	8.586	8.5	3.81066307053733	0.938631704642638	2.8720313658947	2.83697823323766	1.01235579894352	replicate1
pn1	8.706	8.5	2.37423482896064	0.938631704642638	1.435603124318	2.87895600158901	0.498654068879704	replicate1
pn1	8.593	8.5	3.94775645027321	0.938631704642638	3.00912474563057	2.83942693639149	1.05976480925223	replicate1
pn1	8.249	8.5	3.34662827058265	0.938631704642638	2.40799656594002	2.71909066711763	0.885588919509112	replicate1
pn1	8.283	8.5	3.38593390068357	0.938631704642638	2.44730219604093	2.73098436815051	0.896124571265232	replicate1
pn1	8.764	8.5	3.85105254253542	0.938631704642638	2.91242083789278	2.89924525629216	1.0045444867322	replicate1
pn1	8.41	8.5	2.64794156862402	0.938631704642638	1.70930986398139	2.77541083965569	0.615876337859024	replicate1
pn1	8.383	8.5	2.34581686121052	0.938631704642638	1.40718515656788	2.76596584177664	0.508750012496183	replicate1
pn1	8.483	8.5	3.8635116800007	0.938631704642638	2.92487997535806	2.80094731540276	1.04424669442148	replicate1
pn1	8.479	8.5	2.95612384923605	0.938631704642638	2.01749214459341	2.79954805645771	0.72064922762789	replicate1
pn1	8.039	8.5	3.27543888395976	0.938631704642638	2.33680717931712	2.64562957250278	0.883270735859855	replicate1
pn1	8.864	8.5	3.98727439322162	0.938631704642638	3.04864268857898	2.93422672991828	1.03899356429893	replicate1
pn1	8.035	8.5	2.52137123270805	0.938631704642638	1.58273952806541	2.64423031355773	0.5985634155808	replicate1
pn1	8.35	8.5	3.72389601163509	0.938631704642638	2.78526430699245	2.75442195548002	1.01119739531958	replicate1
pn1	8.83	8.5	2.56470326851147	0.938631704642638	1.62607156386883	2.9223330288854	0.556429246015478	replicate1
pn1	8.455	8.5	3.88598110006858	0.938631704642638	2.94734939542595	2.79115250278744	1.05596143259192	replicate1
pn1	8.794	8.5	5.57085269017555	0.938631704642638	4.63222098553291	2.90973969838	1.59197092032387	replicate1
pn1	8.594	8.5	5.17833517849112	0.938631704642638	4.23970347384848	2.83977675112775	1.49297069643407	replicate1
pn1	8.403	8.5	2.87235924878981	0.938631704642638	1.93372754414718	2.77296213650186	0.697350864872106	replicate1
pn1	8.177	8.5	2.42989042354294	0.938631704642638	1.4912587189003	2.69390400610683	0.553567876034098	replicate1
pn1	8.406	8.5	3.76217131872831	0.938631704642638	2.82353961408568	2.77401158071065	1.01785429942666	replicate1
pn1	8.942	8.5	2.95514314465218	0.938631704642638	2.01651144000954	2.96151227934666	0.680905986469321	replicate1
pn1	8.487	8.5	4.94983783626468	0.938631704642638	4.01120613162204	2.8023465743478	1.43137403786524	replicate1
pn1	8.023	8.5	1.85200403113127	0.938631704642638	0.913372326488629	2.6400325367226	0.345970102180071	replicate1
pn1	8.907	8.5	3.82808911348904	0.938631704642638	2.8894574088464	2.94926876357752	0.979719937541886	replicate1
pn1	8.32	8.5	2.86155443382997	0.938631704642638	1.92292272918733	2.74392751339218	0.700792101760049	replicate1
pn1	8.005	8.5	4.18491413893676	0.938631704642638	3.24628243429412	2.6337358714699	1.23257706646277	replicate1
pn1	8.811	8.5	3.00354841113593	0.938631704642638	2.0649167064933	2.91568654889644	0.708209429190819	replicate1
pn1	8.549	8.5	5.42926796172878	0.938631704642638	4.49063625708614	2.824035087996	1.59014888879189	replicate1
pn1	8.595	8.5	5.35536902661967	0.938631704642638	4.41673732197703	2.84012656586402	1.55511989326905	replicate1
pn1	8.235	8.5	5.16708657304824	0.938631704642638	4.2284548684056	2.71419326080998	1.5579048586775	replicate1
pn1	8.841	8.5	3.41768845428034	0.938631704642638	2.4790567496377	2.92618099098428	0.847198706189333	replicate1
pn1	8.43	8.5	3.41055097715479	0.938631704642638	2.47191927251215	2.78240713438091	0.888410341523276	replicate1
pn1	8.553	8.5	4.10902851664203	0.938631704642638	3.17039681199939	2.82543434694104	1.1220918353427	replicate1
pn1	8.731	8.5	4.36299541211476	0.938631704642638	3.42436370747213	2.88770136999554	1.18584412607645	replicate1
pn1	8.909	8.5	4.37885283029228	0.938631704642638	3.44022112564964	2.94996839305004	1.16618914757006	replicate1
pn1	8.36	8.5	3.89556904474933	0.938631704642638	2.95693734010669	2.75792010284263	1.07216207498503	replicate1
pn1	8.685	8.5	2.94930872309518	0.938631704642638	2.01067701845254	2.87160989212753	0.700191562915555	replicate1
pn1	8.324	8.5	2.13596925802979	0.938631704642638	1.19733755338715	2.74532677233722	0.436136625137635	replicate1
pn1	8.694	8.5	3.49511457299108	0.938631704642638	2.55648286834845	2.87475822475388	0.889286217649597	replicate1
pn1	8.407	8.5	3.93635553914693	0.938631704642638	2.99772383450429	2.77436139544691	1.08050949650033	replicate1
pn1	8.083	8.5	1.81956550837713	0.938631704642638	0.880933803734493	2.66102142089827	0.331051000497816	replicate1
pn1	8.75	8.5	4.47510705934405	0.938631704642638	3.53647535470141	2.8943478499845	1.22185567803135	replicate1
pn1	8.856	8.5	3.99322534119042	0.938631704642638	3.05459363654778	2.93142821202819	1.04201550084502	replicate1
pn1	8.102	8.5	4.96659757466795	0.938631704642638	4.02796587002531	2.66766790088723	1.50992028231312	replicate1
pn1	8.632	8.5	3.50647891725173	0.938631704642638	2.5678472126091	2.85306971110568	0.900029607623555	replicate1
pn1	8.094	8.5	2.09226150237011	0.938631704642638	1.15362979772748	2.66486938299714	0.432902942668809	replicate1
pn1	8.286	8.5	4.54352636525393	0.938631704642638	3.60489466061129	2.7320338123593	1.31949123188129	replicate1
pn1	8.512	8.5	5.36063506781916	0.938631704642638	4.42200336317652	2.81109194275433	1.57305540097127	replicate1
pn1	8.231	8.5	2.72279593029913	0.938631704642638	1.78416422565649	2.71279400186493	0.657685111523379	replicate1
pn1	8.113	8.5	2.86279740722545	0.938631704642638	1.92416570258282	2.67151586298611	0.720252396492254	replicate1
pn1	8.175	8.5	3.00643614339507	0.938631704642638	2.06780443875243	2.6932043766343	0.767785934365875	replicate1
pn1	8.256	8.5	4.79178230390981	0.938631704642638	3.85315059926717	2.72153937027146	1.41579822116732	replicate1
pn1	8.295	8.5	2.97823562660587	0.938631704642638	2.03960392196323	2.73518214498565	0.745692174724961	replicate1
pn1	8.125	8.5	4.18874600891414	0.938631704642638	3.2501143042715	2.67571363982124	1.21467194990591	replicate1
pn1	8.875	8.5	7.02534462583152	0.938631704642638	6.08671292118888	2.93807469201716	2.07166718318179	replicate1
pn1	8.094	8.5	4.95567480812616	0.938631704642638	4.01704310348352	2.66486938299714	1.50740712813684	replicate1
pn1	8.764	8.5	3.97144195302617	0.938631704642638	3.03281024838353	2.89924525629216	1.04606888354874	replicate1
pn1	8.924	8.5	4.03786647078328	0.938631704642638	3.09923476614064	2.95521561409396	1.04873388979127	replicate1
pn1	8.883	8.5	3.92382551821906	0.938631704642638	2.98519381357642	2.94087320990725	1.01507055915225	replicate1
pn1	8.495	8.5	3.38008976546687	0.938631704642638	2.44145806082424	2.80514509223789	0.870350010621549	replicate1
pn1	8.071	8.5	3.62777589859509	0.938631704642638	2.68914419395246	2.65682364406314	1.01216510925049	replicate1
pn1	8.563	8.5	4.60721286862635	0.938631704642638	3.66858116398372	2.82893249430366	1.29680760193846	replicate1
pn1	8.795	8.5	4.83146399140727	0.938631704642638	3.89283228676464	2.91008951311626	1.33770190546339	replicate1
pn1	8.668	8.5	5.48208653010561	0.938631704642638	4.54345482546297	2.86566304161108	1.5854811816635	replicate1
pn1	8.277	8.5	2.94771001972998	0.938631704642638	2.00907831508734	2.72888547973295	0.736226686685274	replicate1
pn1	8.593	8.5	3.10970914790089	0.938631704642638	2.17107744325826	2.83942693639149	0.764618175390485	replicate1
pn1	8.999	8.5	3.7245904445417	0.938631704642638	2.78595873989906	2.98145171931355	0.93443027161966	replicate1
pn1	8.779	8.5	3.6447985433861	0.938631704642638	2.70616683874346	2.90449247733608	0.9317176270415	replicate1
pn1	8.363	8.5	3.77668896445374	0.938631704642638	2.83805725981111	2.75896954705141	1.02866567079155	replicate1
pn1	8.207	8.5	4.42946699799122	0.938631704642638	3.49083529334858	2.70439844819466	1.29079917779087	replicate1
pn1	8.274	8.5	5.65027183432862	0.938631704642638	4.71164012968598	2.72783603552416	1.72724462479675	replicate1
pn1	8.649	8.5	3.44546111998946	0.938631704642638	2.50682941534683	2.85901656162212	0.876815282918307	replicate1
pn1	8.012	8.5	6.32628029128828	0.938631704642638	5.38764858664564	2.63618457462372	2.04372965326779	replicate1
pn1	8.308	8.5	3.72983645835017	0.938631704642638	2.79120475370753	2.73972973655705	1.01878835582344	replicate1
pn1	8.856	8.5	2.95732132970025	0.938631704642638	2.01868962505761	2.93142821202819	0.688636896095409	replicate1
pn1	8.116	8.5	4.58697203962438	0.938631704642638	3.64834033498174	2.67256530719489	1.36510802005846	replicate1
pn1	8.083	8.5	2.94753663653019	0.938631704642638	2.00890493188756	2.66102142089827	0.754937527413596	replicate1
pn1	8.246	8.5	5.26096886892084	0.938631704642638	4.3223371642782	2.71804122290885	1.59023973876762	replicate1
pn1	8.288	8.5	3.60400567322731	0.938631704642638	2.66537396858467	2.73273344183182	0.975350880471535	replicate1
pn1	8.626	8.5	2.76589161288493	0.938631704642638	1.8272599082423	2.85097082268811	0.640925502885159	replicate1
pn1	8.198	8.5	2.11341991592021	0.938631704642638	1.17478821127757	2.70125011556831	0.434905381218434	replicate1
pn1	8.269	8.5	2.52485802398734	0.938631704642638	1.5862263193447	2.72608696184286	0.581869302611094	replicate1
pn1	8.516	8.5	1.86544687353861	0.938631704642638	0.926815168895977	2.81249120169938	0.329535313154392	replicate1
pn1	8.258	8.5	3.44252249415427	0.938631704642638	2.50389078951163	2.72223899974398	0.91979094772616	replicate1
pn1	8.347	8.5	1.85084435518045	0.938631704642638	0.912212650537816	2.75337251127123	0.331307386415595	replicate1
pn1	8.363	8.5	2.70400693712821	0.938631704642638	1.76537523248557	2.75896954705141	0.639867603603046	replicate1
pn1	8.731	8.5	3.7404600891789	0.938631704642638	2.80182838453626	2.88770136999554	0.970262511784792	replicate1
pn1	8.451	8.5	3.48143076431538	0.938631704642638	2.54279905967274	2.7897532438424	0.911478126348721	replicate1
pn1	8.179	8.5	2.04603742129263	0.938631704642638	1.10740571665	2.69460363557935	0.410971655358841	replicate1
pn1	8.414	8.5	2.8140785283003	0.938631704642638	1.87544682365766	2.77681009860073	0.675396140558088	replicate1
pn1	8.979	8.5	5.58369534842841	0.938631704642638	4.64506364378577	2.97445542458832	1.56165179191706	replicate1
pn1	8.187	8.5	3.02602101908442	0.938631704642638	2.08738931444178	2.69740215346944	0.77385172683908	replicate1
pn1	8.212	8.5	3.31478914438898	0.938631704642638	2.37615743974634	2.70614752187597	0.878059093430031	replicate1
pn1	8.907	8.5	3.34989446052491	0.938631704642638	2.41126275588227	2.94926876357752	0.817579864426246	replicate1
pn1	8.319	8.5	2.74708131717075	0.938631704642638	1.80844961252812	2.74357769865592	0.659157425508334	replicate1
pn1	8.648	8.5	3.95276007264317	0.938631704642638	3.01412836800053	2.85866674688586	1.05438256183028	replicate1
pn1	8.012	8.5	3.36990339934209	0.938631704642638	2.43127169469945	2.63618457462372	0.922269145378972	replicate1
pn1	8.574	8.5	3.15007446701543	0.938631704642638	2.21144276237279	2.83278045640253	0.780661543104967	replicate1
pn1	8.869	8.5	3.80419302309454	0.938631704642638	2.86556131845191	2.93597580359959	0.976016667078334	replicate1
pn1	8.561	8.5	2.26088275864035	0.938631704642638	1.32225105399771	2.82823286483113	0.467518453108937	replicate1
pn1	8.012	8.5	3.04208249912436	0.938631704642638	2.10345079448173	2.63618457462372	0.797914840535004	replicate1
pn1	8.286	8.5	3.6134561264933	0.938631704642638	2.67482442185066	2.7320338123593	0.979059779476437	replicate1
pn1	8.369	8.5	2.78559522775025	0.938631704642638	1.84696352310762	2.76106843546898	0.66893072963398	replicate1
pn1	8.787	8.5	2.44109582382767	0.938631704642638	1.50246411918503	2.90729099522617	0.516791790588594	replicate1
pn1	8.2	8.5	3.86154059467775	0.938631704642638	2.92290889003511	2.70194974504083	1.08177766644247	replicate1
pn1	8.29	8.5	2.52192738660587	0.938631704642638	1.58329568196323	2.73343307130434	0.579233381854018	replicate1
pn1	8.406	8.5	5.34722811719684	0.938631704642638	4.4085964125542	2.77401158071065	1.58924946211826	replicate1
pn1	8.911	8.5	5.56678476701637	0.938631704642638	4.62815306237373	2.95066802252256	1.56851025837094	replicate1
pn1	8.008	8.5	2.9612562244775	0.938631704642638	2.02262451983486	2.63478531567868	0.767661982856416	replicate1
pn1	8.953	8.5	6.74750564282993	0.938631704642638	5.8088739381873	2.96536024144553	1.95891003629145	replicate1
pn1	8.515	8.5	4.72625043022324	0.938631704642638	3.7876187255806	2.81214138696312	1.34688061672138	replicate1
pn1	8.645	8.5	3.93269964017829	0.938631704642638	2.99406793553565	2.85761730267708	1.04774979236399	replicate1
pn1	8.613	8.5	4.63275503054121	0.938631704642638	3.69412332589857	2.84642323111672	1.297812386266	replicate1
pn1	8.559	8.5	7.4729733171019	0.938631704642638	6.53434161245926	2.82753323535861	2.31096898552654	replicate1
pn1	8.907	8.5	4.11558647458023	0.938631704642638	3.1769547699376	2.94926876357752	1.07720083336315	replicate1
pn1	8.075	8.5	2.8117405741778	0.938631704642638	1.87310886953516	2.65822290300818	0.704647028439735	replicate1
pn1	8.028	8.5	3.92828142519865	0.938631704642638	2.98964972055601	2.6417816104039	1.13167935940735	replicate1
pn1	8.151	8.5	3.79286509568161	0.938631704642638	2.85423339103897	2.68480882296403	1.06310489097987	replicate1
pn1	8.495	8.5	3.18112839946679	0.938631704642638	2.24249669482415	2.80514509223789	0.799422711156495	replicate1
pn1	8.741	8.5	3.20678896301732	0.938631704642638	2.26815725837468	2.89119951735815	0.784503886624616	replicate1
pn1	8.488	8.5	3.76448654513741	0.938631704642638	2.82585484049477	2.80269638908406	1.00826291834567	replicate1
pn1	8.576	8.5	3.36437666451904	0.938631704642638	2.4257449598764	2.83348008587505	0.856100938195676	replicate1
pn1	8.479	8.5	3.74136638487927	0.938631704642638	2.80273468023664	2.79954805645771	1.00113826364637	replicate1
pn1	8.633	8.5	4.22852925853685	0.938631704642638	3.28989755389422	2.85341952584194	1.15296665074985	replicate1
pn1	8.223	8.5	2.35791903105832	0.938631704642638	1.41928732641568	2.70999548397484	0.523723133417907	replicate1
pn1	8.221	8.5	4.76859939866071	0.938631704642638	3.82996769401807	2.70929585450232	1.41363952100448	replicate1
pn1	8.862	8.5	3.72554170811068	0.938631704642638	2.78691000346804	2.93352710044576	0.950020200271734	replicate1
pn1	8.012	8.5	3.32839209341105	0.938631704642638	2.38976038876841	2.63618457462372	0.906522408094098	replicate1
pn1	8.229	8.5	2.82263393720918	0.938631704642638	1.88400223256654	2.71209437239241	0.694666915629714	replicate1
pn1	8.552	8.5	2.9384471263563	0.938631704642638	1.99981542171366	2.82508453220478	0.707878082555265	replicate1
pn1	8.692	8.5	3.24888901423719	0.938631704642638	2.31025730959455	2.87405859528135	0.803830970387153	replicate1
pn1	8.052	8.5	2.10104580110558	0.938631704642638	1.16241409646294	2.65017716407417	0.438617505357996	replicate1
pn1	8.188	8.5	2.91285714623255	0.938631704642638	1.97422544158991	2.6977519682057	0.731803911129378	replicate1
pn1	8.205	8.5	2.96215535682266	0.938631704642638	2.02352365218002	2.70369881872214	0.748427908525851	replicate1
pn1	8.274	8.5	3.87669101594867	0.938631704642638	2.93805931130603	2.72783603552416	1.0770659500953	replicate1
pn1	8.912	8.5	4.69026124606451	0.938631704642638	3.75162954142188	2.95101783725882	1.27130019143047	replicate1
pn1	8.15	8.5	5.36505470796895	0.938631704642638	4.42642300332631	2.68445900822777	1.64890690815523	replicate1
pn1	8.746	8.5	4.31235885424271	0.938631704642638	3.37372714960007	2.89294859103946	1.16618980373511	replicate1
pn1	8.054	8.5	2.45518194303422	0.938631704642638	1.51655023839159	2.6508767935467	0.572093822724421	replicate1
pn1	8.619	8.5	3.55781958418561	0.938631704642638	2.61918787954297	2.84852211953428	0.919490096840529	replicate1
pn1	8.919	8.5	2.66275516218192	0.938631704642638	1.72412345753929	2.95346654041265	0.583762651090808	replicate1
pn1	8.514	8.5	5.43264621505	0.938631704642638	4.49401451040736	2.81179157222686	1.59827440795984	replicate1
pn1	8.138	8.5	4.39164481999595	0.938631704642638	3.45301311535331	2.68026123139264	1.28831215215509	replicate1
pn1	8.148	8.5	3.89047878703619	0.938631704642638	2.95184708239355	2.68375937875525	1.09989260056639	replicate1
pn1	8.46	8.5	5.55110935806849	0.938631704642638	4.61247765342585	2.79290157646875	1.65150025059519	replicate1
pn1	8.166	8.5	3.41589600278403	0.938631704642638	2.47726429814139	2.69005604400795	0.920896909809538	replicate1
pn1	8.606	8.5	8.15041628282397	0.938631704642638	7.21178457818133	2.84397452796289	2.53581194461227	replicate1
pn1	8.469	8.5	2.34949616297316	0.938631704642638	1.41086445833052	2.7960499090951	0.504592015235924	replicate1
pn1	8.68	8.5	2.40607714303491	0.938631704642638	1.46744543839228	2.86986081844622	0.511329827899727	replicate1
pn1	8.532	8.5	2.57630647878974	0.938631704642638	1.6376747741471	2.81808823747956	0.581129700754793	replicate1
pn1	8.998	8.5	3.38867776576676	0.938631704642638	2.45004606112412	2.98110190457729	0.821859211643264	replicate1
pn1	8.372	8.5	6.32876079993	0.938631704642638	5.39012909528736	2.76211787967776	1.9514478853148	replicate1
pn1	8.439	8.5	2.81724503134118	0.938631704642638	1.87861332669854	2.78555546700727	0.674412464210192	replicate1
pn1	8.613	8.5	3.14470078796532	0.938631704642638	2.20606908332269	2.84642323111672	0.77503199777399	replicate1
pn1	8.779	8.5	3.21271272023989	0.938631704642638	2.27408101559725	2.90449247733608	0.782952971419976	replicate1
pn1	8.593	8.5	4.41196812134409	0.938631704642638	3.47333641670145	2.83942693639149	1.22325261206248	replicate1
pn1	8.043	8.5	1.44032923230622	0.938631704642638	0.501697527663584	2.64702883144782	0.189532324583399	replicate1
pn1	8.157	8.5	2.77659854115833	0.938631704642638	1.83796683651569	2.6869077113816	0.684045391187112	replicate1
pn1	8.156	8.5	3.15911499634163	0.938631704642638	2.22048329169899	2.68655789664534	0.826516076378502	replicate1
pn1	8.039	8.5	3.71342858695543	0.938631704642638	2.77479688231279	2.64562957250278	1.04882290066323	replicate1
pn1	8.114	8.5	4.37170406431898	0.938631704642638	3.43307235967634	2.67186567772237	1.28489706211686	replicate1
pn1	8.739	8.5	3.13272485818901	0.938631704642638	2.19409315354637	2.89049988788563	0.759070485607707	replicate1
pn1	8.862	8.5	3.93290944022579	0.938631704642638	2.99427773558316	2.93352710044576	1.02070907581804	replicate1
pn1	8.321	8.5	4.73539762228363	0.938631704642638	3.79676591764099	2.74427732812844	1.38352122022242	replicate1
pn1	8.845	8.5	4.89093574159085	0.938631704642638	3.95230403694821	2.92758024992932	1.350024149481	replicate1
pn1	9.497	9.5	4.16426038563679	1.10373860384257	3.06052178179422	3.15565945797164	0.969851729109401	replicate1
pn1	9.303	9.5	4.61058253342221	1.10373860384257	3.50684392957964	3.08779539913696	1.13571123610062	replicate1
pn1	9.164	9.5	2.62453881212743	1.10373860384257	1.52080020828487	3.03917115079665	0.500399659257829	replicate1
pn1	9.195	9.5	2.74724232389294	1.10373860384257	1.64350372005038	3.05001540762075	0.538850956603016	replicate1
pn1	9.577	9.5	8.76283548552153	1.10373860384257	7.65909688167896	3.18364463687253	2.40576375672472	replicate1
pn1	9.87	9.5	7.23409567309717	1.10373860384257	6.13035706925461	3.28614035459707	1.86551893946912	replicate1
pn1	9.903	9.5	4.0097951569193	1.10373860384257	2.90605655307673	3.29768424089369	0.881241604954019	replicate1
pn1	9.553	9.5	5.95965512082574	1.10373860384257	4.85591651698317	3.17524908320226	1.52930254910457	replicate1
pn1	9.807	9.5	3.79383432389534	1.10373860384257	2.69009572005278	3.26410202621261	0.824145721686934	replicate1
pn1	9.142	9.5	3.1768406625646	1.10373860384257	2.07310205872204	3.0314752265989	0.683859145716295	replicate1
pn1	9.95	9.5	2.773165306273	1.10373860384257	1.66942670243044	3.31412553349797	0.503730678140126	replicate1
pn1	9.965	9.5	4.25363336815374	1.10373860384257	3.14989476431117	3.31937275454189	0.948942766370901	replicate1
pn1	9.815	9.5	5.58882757365195	1.10373860384257	4.48508896980938	3.2669005441027	1.37288812722068	replicate1
pn1	9.447	9.5	4.74637477031789	1.10373860384257	3.64263616647533	3.13816872115857	1.16075217432239	replicate1
pn1	9.375	9.5	3.74405114290582	1.10373860384257	2.64031253906326	3.11298206014777	0.848161822987804	replicate1
pn1	9.971	9.5	7.45033385173272	1.10373860384257	6.34659524789016	3.32147164295945	1.91077809179647	replicate1
pn1	9.691	9.5	4.37903003894878	1.10373860384257	3.27529143510621	3.22352351680631	1.01605942008178	replicate1
pn1	9.681	9.5	3.51765678924993	1.10373860384257	2.41391818540736	3.2200253694437	0.74965812639681	replicate1
pn1	9.119	9.5	5.54894752497264	1.10373860384257	4.44520892113007	3.02342948766489	1.47025387536432	replicate1
pn1	9.538	9.5	5.38777030742758	1.10373860384257	4.28403170358501	3.17000186215835	1.3514287656185	replicate1
pn1	9.142	9.5	5.70173712864145	1.10373860384257	4.59799852479888	3.0314752265989	1.51675279562073	replicate1
pn1	9.166	9.5	3.25349940215988	1.10373860384257	2.14976079831731	3.03987078026917	0.707188217430398	replicate1
pn1	9.467	9.5	3.19689790714889	1.10373860384257	2.09315930330632	3.1451650158838	0.66551652861945	replicate1
pn1	9.28	9.5	3.77192900867452	1.10373860384257	2.66819040483196	3.07974966020295	0.866366003480987	replicate1
pn1	9.463	9.5	6.3577656002406	1.10373860384257	5.25402699639803	3.14376575693875	1.67125269584784	replicate1
pn1	9.455	9.5	4.82654557921034	1.10373860384257	3.72280697536777	3.14096723904866	1.18524221745634	replicate1
pn1	9.554	9.5	3.11724968564685	1.10373860384257	2.01351108180428	3.17559889793852	0.634057116946152	replicate1
pn1	9.416	9.5	3.00049142116954	1.10373860384257	1.89675281732698	3.12732446433448	0.606509762245161	replicate1
pn1	9.309	9.5	3.65894714505228	1.10373860384257	2.55520854120971	3.08989428755453	0.826956621623458	replicate1
pn1	9.171	9.5	4.97920500483751	1.10373860384257	3.87546640099495	3.04161985395048	1.27414554976733	replicate1
pn1	9.616	9.5	5.82628856102558	1.10373860384257	4.72254995718301	3.19728741158672	1.47704893218822	replicate1
pn1	9.586	9.5	5.99285209662969	1.10373860384257	4.88911349278712	3.18679296949888	1.53417982893188	replicate1
pn1	9.737	9.5	3.38129298411614	1.10373860384257	2.27755438027357	3.23961499467433	0.703032423302675	replicate1
pn1	9.18	9.5	3.56625869170956	1.10373860384257	2.46252008786699	3.04476818657683	0.808770959550635	replicate1
pn1	9.378	9.5	2.78214290308584	1.10373860384257	1.67840429924328	3.11403150435655	0.538981155744628	replicate1
pn1	9.131	9.5	3.4545734703902	1.10373860384257	2.35083486654763	3.02762726450003	0.776461123240624	replicate1
pn1	9.895	9.5	4.75101868724352	1.10373860384257	3.64728008340096	3.2948857230036	1.10695192186396	replicate1
pn1	9.619	9.5	4.23036334000325	1.10373860384257	3.12662473616069	3.1983368557955	0.977578309331342	replicate1
pn1	9.013	9.5	3.3096461178759	1.10373860384257	2.20590751403333	2.98634912562121	0.738663639528238	replicate1
pn1	9.386	9.5	3.31052225997631	1.10373860384257	2.20678365613375	3.11683002224664	0.708021817161231	replicate1
pn1	9.358	9.5	3.33213016469004	1.10373860384257	2.22839156084747	3.10703520963133	0.717208338656673	replicate1
pn1	9.444	9.5	4.19966037445296	1.10373860384257	3.09592177061039	3.13711927694979	0.986867727139958	replicate1
pn1	9.974	9.5	3.99853094961375	1.10373860384257	2.89479234577118	3.32252108716824	0.871263799333293	replicate1
pn1	9.944	9.5	3.83142427416553	1.10373860384257	2.72768567032297	3.3120266450804	0.823569965650669	replicate1
pn1	9.491	9.5	3.20074057841581	1.10373860384257	2.09700197457324	3.15356056955407	0.664963278276202	replicate1
pn1	9.579	9.5	3.29146698501467	1.10373860384257	2.18772838117211	3.18434426634506	0.687026338293237	replicate1
pn1	9.137	9.5	4.91883250961624	1.10373860384257	3.81509390577368	3.0297261529176	1.25922070616837	replicate1
pn1	9.992	9.5	5.77797814336559	1.10373860384257	4.67423953952302	3.32881775242094	1.40417406033226	replicate1
pn1	9.611	9.5	4.22241970413243	1.10373860384257	3.11868110028986	3.19553833790541	0.975948579084821	replicate1
pn1	9.039	9.5	2.45149551542085	1.10373860384257	1.34775691157828	2.995444308764	0.449935559688106	replicate1
pn1	9.546	9.5	5.46660565688286	1.10373860384257	4.3628670530403	3.17280038004844	1.37508400480389	replicate1
pn1	9.157	9.5	2.79890886723239	1.10373860384257	1.69517026338982	3.03672244764282	0.558223641645503	replicate1
pn1	9.324	9.5	4.2445944140156	1.10373860384257	3.14085581017304	3.09514150859844	1.01476969678045	replicate1
pn1	9.153	9.5	2.90775098662092	1.10373860384257	1.80401238277835	3.03532318869778	0.594339472480462	replicate1
pn1	9.859	9.5	3.11462358462321	1.10373860384257	2.01088498078064	3.2822923924982	0.612646510523132	replicate1
pn1	9.012	9.5	3.81720355138899	1.10373860384257	2.71346494754643	2.98599931088494	0.908729261140469	replicate1
pn1	9.94	9.5	8.04139324183566	1.10373860384257	6.93765463799309	3.31062738613536	2.09557096852622	replicate1
pn1	9.247	9.5	4.43355952408768	1.10373860384257	3.32982092024512	3.06820577390633	1.0852664930637	replicate1
pn1	9.674	9.5	3.37139161451638	1.10373860384257	2.26765301067381	3.21757666628987	0.704770467299728	replicate1
pn1	9.498	9.5	4.0926796397905	1.10373860384257	2.98894103594793	3.1560092727079	0.947063451871097	replicate1
pn1	9.845	9.5	3.90555911243854	1.10373860384257	2.80182050859597	3.27739498619054	0.85489253519993	replicate1
pn1	9.565	9.5	2.12046741980408	1.10373860384257	1.01672881596152	3.1794468600374	0.319781666660583	replicate1
pn1	9.585	9.5	4.96996371404291	1.10373860384257	3.86622511020034	3.18644315476262	1.21333566061635	replicate1
pn1	9.617	9.5	4.5693595619147	1.10373860384257	3.46562095807213	3.19763722632298	1.08380679632546	replicate1
pn1	9.853	9.5	2.71053485397988	1.10373860384257	1.60679625013731	3.28019350408063	0.489848006874724	replicate1
pn1	9.524	9.5	3.57044771682679	1.10373860384257	2.46670911298423	3.16510445585069	0.779345246702529	replicate1
pn1	9.476	9.5	9.13870986022344	1.10373860384257	8.03497125638087	3.14831334851015	2.55215106214989	replicate1
pn1	9.42	9.5	5.73067517098198	1.10373860384257	4.62693656713941	3.12872372327952	1.4788575075237	replicate1
pn1	9.383	9.5	3.98243098997982	1.10373860384257	2.87869238613725	3.11578057803786	0.923907288731509	replicate1
pn1	9.827	9.5	5.45198866179636	1.10373860384257	4.34825005795379	3.27109832093784	1.32929359845935	replicate1
pn1	9.935	9.5	4.75111391111206	1.10373860384257	3.6473753072695	3.30887831245405	1.10229962024938	replicate1
pn1	9.817	9.5	3.10774567598689	1.10373860384257	2.00400707214433	3.26760017357523	0.613296292597406	replicate1
pn1	9.44	9.5	3.77065824446116	1.10373860384257	2.66691964061859	3.13572001800475	0.8504967360943	replicate1
pn1	9.183	9.5	3.05366841983847	1.10373860384257	1.94992981599591	3.04581763078561	0.640199136116025	replicate1
pn1	9.102	9.5	5.10395479840349	1.10373860384257	4.00021619456093	3.01748263714845	1.32567993774478	replicate1
pn1	9.053	9.5	4.47494335229947	1.10373860384257	3.37120474845691	3.00034171507165	1.12360693167791	replicate1
pn1	9.348	9.5	3.86621612787797	1.10373860384257	2.7624775240354	3.10353706226871	0.890106181627489	replicate1
pn1	9.087	9.5	2.83358198176885	1.10373860384257	1.72984337792628	3.01223541610454	0.574272305769295	replicate1
pn1	9.348	9.5	8.02406478553458	1.10373860384257	6.92032618169202	3.10353706226871	2.22981908797738	replicate1
pn1	9.004	9.5	2.35252599969779	1.10373860384257	1.24878739585522	2.98320079299485	0.418606551321528	replicate1
pn1	9.063	9.5	8.20309098402486	1.10373860384257	7.09935238018229	3.00383986243427	2.36342571685199	replicate1
pn1	9.21	9.5	5.04213335519594	1.10373860384257	3.93839475135338	3.05526262866467	1.28905276895122	replicate1
pn1	9.666	9.5	6.86952282265599	1.10373860384257	5.76578421881342	3.21477814839978	1.79352476365545	replicate1
pn1	9.262	9.5	3.61693624197559	1.10373860384257	2.51319763813302	3.07345299495025	0.81771142824122	replicate1
pn1	9.972	9.5	4.03396034194032	1.10373860384257	2.93022173809776	3.32182145769571	0.882112953816127	replicate1
pn1	9.055	9.5	5.06398860193921	1.10373860384257	3.96024999809665	3.00104134454418	1.31962527117338	replicate1
pn1	9.554	9.5	3.97741082813524	1.10373860384257	2.87367222429268	3.17559889793852	0.904922918999044	replicate1
pn1	9.695	9.5	4.39441636338358	1.10373860384257	3.29067775954102	3.22492277575136	1.02038963050033	replicate1
pn1	9.137	9.5	3.42529991299336	1.10373860384257	2.3215613091508	3.0297261529176	0.766261104791651	replicate1
pn1	9.037	9.5	4.3336234429688	1.10373860384257	3.22988483912623	2.99474467929147	1.07851759833175	replicate1
pn1	9.684	9.5	3.6646238977856	1.10373860384257	2.56088529394303	3.22107481365248	0.795040612868957	replicate1
pn1	9.153	9.5	3.67146351435032	1.10373860384257	2.56772491050775	3.03532318869778	0.845947779158689	replicate1
pn1	9.447	9.5	2.40599482070666	1.10373860384257	1.30225621686409	3.13816872115857	0.414973295758079	replicate1
pn1	9.116	9.5	3.67773756339335	1.10373860384257	2.57399895955078	3.02238004345611	0.851646359008975	replicate1
pn1	9.841	9.5	2.85862173370223	1.10373860384257	1.75488312985967	3.27599572724549	0.535679309733166	replicate1
pn1	9.754	9.5	5.45170734071014	1.10373860384257	4.34796873686757	3.24556184519077	1.33966596363287	replicate1
pn1	9.581	9.5	4.78408042190137	1.10373860384257	3.6803418180588	3.18504389581758	1.15550740851378	replicate1
pn1	9.005	9.5	3.5792239145951	1.10373860384257	2.47548531075254	2.98355060773112	0.829711185169088	replicate1
pn1	9.511	9.5	2.45682910218444	1.10373860384257	1.35309049834187	3.16055686427929	0.428117751537566	replicate1
pn1	9.174	9.5	6.65255776974073	1.10373860384257	5.54881916589817	3.04266929815926	1.8236681749328	replicate1
pn1	9.721	9.5	3.54552606649326	1.10373860384257	2.4417874626507	3.23401795889415	0.755032128357645	replicate1
pn1	9.44	9.5	6.29008952056264	1.10373860384257	5.18635091672007	3.13572001800475	1.6539585444303	replicate1
pn1	9.152	9.5	4.24440257861285	1.10373860384257	3.14066397477029	3.03497337396151	1.0348242267018	replicate1
pn1	9.647	9.5	3.99590023553937	1.10373860384257	2.8921616316968	3.20813166841082	0.901509641943551	replicate1
pn1	9.701	9.5	3.2479233864533	1.10373860384257	2.14418478261073	3.22702166416892	0.664446974874258	replicate1
pn1	9.479	9.5	3.81420739368521	1.10373860384257	2.71046878984265	3.14936279271893	0.860640379733014	replicate1
pn1	9.515	9.5	3.13263934798016	1.10373860384257	2.02890074413759	3.16195612322434	0.6416599930769	replicate1
pn1	9.922	9.5	4.69462590465019	1.10373860384257	3.59088730080763	3.30433072088265	1.0867215191609	replicate1
pn1	9.987	9.5	3.07301817995796	1.10373860384257	1.96927957611539	3.32706867873963	0.59189628056052	replicate1
pn1	9.841	9.5	6.62658231859656	1.10373860384257	5.522843714754	3.27599572724549	1.68585192856698	replicate1
pn1	9.273	9.5	3.54152096333401	1.10373860384257	2.43778235949144	3.07730095704912	0.79218197814135	replicate1
pn1	9.398	9.5	5.6501645340183	1.10373860384257	4.54642593017574	3.12102779908177	1.45670792535501	replicate1
pn1	9.357	9.5	3.15381047554815	1.10373860384257	2.05007187170558	3.10668539489506	0.659890401221276	replicate1
pn1	9.642	9.5	5.56291014193457	1.10373860384257	4.459171538092	3.20638259472951	1.39071723549827	replicate1
pn1	9.806	9.5	4.57847907567065	1.10373860384257	3.47474047182808	3.26375221147635	1.06464591877099	replicate1
pn1	9.597	9.5	6.07034801117318	1.10373860384257	4.96660940733062	3.19064093159776	1.55661809454802	replicate1
pn1	9.986	9.5	3.07182021193555	1.10373860384257	1.96808160809299	3.32671886400337	0.591598415299993	replicate1
pn1	9.31	9.5	5.14339056904156	1.10373860384257	4.039651965199	3.09024410229079	1.30722746536573	replicate1
pn1	9.526	9.5	3.24268104808363	1.10373860384257	2.13894244424106	3.16580408532321	0.675639548940278	replicate1
pn1	9.173	9.5	4.1866876506719	1.10373860384257	3.08294904682933	3.042319483423	1.0133547984121	replicate1
pn1	9.628	9.5	3.95164648969529	1.10373860384257	2.84790788585272	3.20148518842185	0.889558351277763	replicate1
pn1	9.818	9.5	3.94804140929375	1.10373860384257	2.84430280545119	3.26794998831149	0.870363015231088	replicate1
[truncated: 15,144 more rows]
