# Supplementary material for: TOR regulates variability of protein synthesis rates
Source: EMBO J. 2024 Mar 18;43(8):1618–33. doi: 10.1038/s44318-024-00075-8 (PMC11021518; doi:10.1038/s44318-024-00075-8)
Supplement: Supplementary file 5 — Source Data Fig. 4 [file 44318_2024_75_MOESM5_ESM.zip › Figure 4/G/figure4G.csv]

strain	replicate	mean.HPG.signal	mean.HPG.signal.wt.mean.norm
pn1	20221118	228.136541889484	0.834366043807107
pn1	20221118	612.697275445033	2.24082383966402
pn1	20221118	183.652698863637	0.671674842251188
pn1	20221118	245.923844537816	0.899419722703835
pn1	20221118	352.679818268769	1.28985940727581
pn1	20221118	349.920300511507	1.2797669955347
pn1	20221118	236.541260354409	0.86510470424621
pn1	20221118	171.358886554621	0.626712560213312
pn1	20221118	141.438692368839	0.51728513641715
pn1	20221118	442.483101968701	1.6182978499778
pn1	20221118	167.261892377528	0.611728582658775
pn1	20221118	229.735234240275	0.840212957243011
pn1	20221118	308.584613656785	1.12858957685649
pn1	20221118	286.893157835654	1.04925719972832
pn1	20221118	218.418678160921	0.798824804134133
pn1	20221118	173.855539584255	0.635843594171493
pn1	20221118	263.695004236261	0.964414361829376
pn1	20221118	422.967508960576	1.5469232775578
pn1	20221118	125.005434782609	0.457183619994025
pn1	20221118	418.29310966811	1.52982755053166
pn1	20221118	138.745325307377	0.507434658273754
pn1	20221118	262.386331569664	0.959628140269149
pn1	20221118	238.145958483515	0.870973582674881
pn1	20221118	377.677521008401	1.38128375414452
pn1	20221118	154.791904233977	0.566121970988924
pn1	20221118	303.969816272966	1.11171183248368
pn1	20221118	283.998550724639	1.03867072435006
pn1	20221118	455.962850593312	1.66759746869859
pn1	20221118	279.85702614379	1.02352388530695
pn1	20221118	184.701802656545	0.675511739987877
pn1	20221118	140.204890289449	0.512772739800214
pn1	20221118	194.959173179762	0.713026123227131
pn1	20221118	430.918103448276	1.57600106585806
pn1	20221118	341.711388819721	1.24974446115458
pn1	20221118	221.583397872779	0.810399165014121
pn1	20221118	318.148622151565	1.16356812025264
pn1	20221118	156.755482897383	0.573303386765288
pn1	20221118	395.859318063508	1.44778022135898
pn1	20221118	136.739619664508	0.500099171076386
pn1	20221118	288.059407665506	1.05352253683111
pn1	20221118	427.882486388387	1.56489887339124
pn1	20221118	360.592612524464	1.31879894841158
pn1	20221118	205.946504548122	0.753210199525864
pn1	20221118	218.655642663569	0.799691456766629
pn1	20221118	436.00290028763	1.59459774391444
pn1	20221118	240.286330698286	0.878801587265125
pn1	20221118	223.400792464115	0.817045940329686
pn1	20221118	209.387112806287	0.76579357033038
pn1	20221118	126.089899540063	0.461149843738065
pn1	20221118	197.906295682683	0.723804663670548
pn1	20221118	434.56312508804	1.58933203975629
pn1	20221118	342.754805194804	1.25356055824149
pn1	20221118	299.944832735962	1.09699122015939
pn1	20221118	281.691283478049	1.03023233289993
pn1	20221118	174.744345238095	0.639094231929766
pn1	20221118	206.743729046935	0.756125896614948
pn1	20221118	523.855297118849	1.91590118866704
pn1	20221118	423.491696047502	1.54884039220463
pn1	20221118	227.775520340586	0.83304567610543
pn1	20221118	228.554524114384	0.835894734355684
pn1	20221118	155.669783155249	0.569332646299494
pn1	20221118	277.12251455441	1.01352292887236
pn1	20221118	393.621071133167	1.43959425859797
pn1	20221118	278.698780996663	1.0192878238099
pn1	20221118	187.891126256368	0.687176084912041
pn1	20221118	173.697682959402	0.6352662635673
pn1	20221118	143.704173542354	0.525570703246601
pn1	20221118	219.779186228484	0.803800603821892
pn1	20221118	239.6242441421	0.876380131517757
pn1	20221118	159.984776471943	0.585113914275618
pn1	20221118	143.132452574525	0.523479742464351
pn1	20221118	342.034007352941	1.25092437712504
pn1	20221118	164.241104868914	0.600680626457329
pn1	20221118	296.118642259772	1.08299765567371
pn1	20221118	525.160647803427	1.92067526070939
pn1	20221118	284.642694252115	1.04102655688006
pn1	20221118	190.977272727273	0.698463079096365
pn1	20221118	259.037530477187	0.947380536724863
pn1	20221118	354.036130374481	1.29481986103055
pn1	20221118	197.706258958432	0.723073067369284
pn1	20221118	250.054310344828	0.9145261163834
pn1	20221118	148.374146896328	0.54265024324387
pn1	20221118	114.605021994135	0.41914608685528
pn1	20221118	167.865316901408	0.613935493171908
pn1	20221118	459.977973414179	1.68228201732767
pn1	20221118	287.543146052802	1.05163440809999
pn1	20221118	240.129457478007	0.878227853276263
pn1	20221118	224.835694900277	0.822293823281684
pn1	20221118	182.413935849931	0.667144301959835
pn1	20221118	336.547420871902	1.23085822981574
pn1	20221118	267.521703296702	0.978409786365299
pn1	20221118	219.86383029722	0.804110173416391
pn1	20221118	230.026772103659	0.841279201570539
pn1	20221118	192.123073293489	0.702653626903864
pn1	20221118	333.454006602643	1.21954465504021
pn1	20221118	370.44710188528	1.35483987036834
pn1	20221118	283.922819216181	1.03839375075092
pn1	20221118	321.041917917795	1.17414979963657
pn1	20221118	241.357199144433	0.882718085084586
pn1	20221118	227.250354643465	0.831124982377802
pn1	20221118	389.606453028974	1.4249115558742
pn1	20221118	106.66120835686	0.390093098226721
pn1	20221118	322.092736847212	1.17799297015907
pn1	20221118	242.627517825311	0.887364034231355
pn1	20221118	326.712981813248	1.19489063802851
pn1	20221118	443.07521157521	1.62046337833109
pn1	20221118	180.414268139161	0.659830897351588
pn1	20221118	209.183823529412	0.765050078436053
pn1	20221118	286.511435973354	1.04786112456454
pn1	20221118	86.1513480392153	0.31508218208616
pn1	20221118	302.425623993558	1.10606424270093
pn1	20221118	225.949891067537	0.82636878400653
pn1	20221118	198.259978463747	0.725098191223631
pn1	20221118	623.995431286546	2.28214469740003
pn1	20221118	189.46271748136	0.692923881130999
pn1	20221118	268.724106739032	0.982807348434609
pn1	20221118	162.945173707066	0.595941004529154
pn1	20221118	182.055007309942	0.665831589040459
pn1	20221118	443.55528964921	1.62221917264621
pn1	20221118	235.183865787695	0.860140291596074
pn1	20221118	294.63219868367	1.07756127079796
pn1	20221118	400.3515625	1.46420975161856
pn1	20221118	412.781362475327	1.50966938270103
pn1	20221118	195.762747035573	0.715965041882717
pn1	20221118	153.9628111953	0.563089720772017
pn1	20221118	117.331539565396	0.429117806687895
pn1	20221118	332.814265294455	1.2172049227906
pn1	20221118	255.34094333936	0.933860971817672
pn1	20221118	222.103131808277	0.812299993105939
pn1	20221118	150.99839055794	0.552247915689461
pn1	20221118	242.271544332018	0.886062128833653
pn1	20221118	437.76036096257	1.60102532232144
pn1	20221118	233.733569353669	0.854836108022572
pn1	20221118	258.383660253994	0.944989130653874
pn1	20221118	273.225670230899	0.999270961368109
pn1	20221118	220.630115089514	0.806912714409081
pn1	20221118	219.108600713013	0.801348064746197
pn1	20221118	133.157598039216	0.486998607757712
pn1	20221118	331.006458540837	1.21059321316928
pn1	20221118	245.535677083333	0.898000074011656
pn1	20221118	218.965873015873	0.800826065319809
pn1	20221118	217.831696813091	0.796678031412318
pn1	20221118	244.823636712751	0.895395921682034
pn1	20221118	215.411490862826	0.787826588117893
pn1	20221118	538.709464555054	1.9702274829781
pn1	20221118	295.121283255087	1.07935000466567
pn1	20221118	131.125773993807	0.479567597466948
pn1	20221118	158.605952380953	0.580071127213199
pn1	20221118	133.61654491342	0.488677118725643
pn1	20221118	439.493017057568	1.6073621826915
pn1	20221118	196.336514983353	0.718063489105102
pn1	20221118	221.200759167804	0.808999736672509
pn1	20221118	329.317226890758	1.20441516945355
pn1	20221118	309.633461241166	1.13242553755919
pn1	20221118	205.614906478102	0.751997442606148
pn1	20221118	290.060095264522	1.06083967148679
pn1	20221118	401.848320644872	1.46968386006927
pn1	20221118	304.882740447957	1.11505067914925
pn1	20221118	315.119720965308	1.15249048981724
pn1	20221118	519.7458677686	1.90087173183003
pn1	20221118	366.785135135133	1.34144692294936
pn1	20221118	298.919697708433	1.09324198362673
pn1	20221118	186.805617198337	0.683206041837114
pn1	20221118	178.11774074074	0.651431784854988
pn1	20221118	172.65069725596	0.631437112340284
pn1	20221118	218.245287943731	0.798190662368182
pn1	20221118	242.280108138874	0.886093449329647
pn1	20221118	585.325183150181	2.14071561425819
pn1	20221118	163.062181996086	0.596368940108407
pn1	20221118	226.264085894405	0.827517891871966
pn1	20221118	216.939847577572	0.793416262332497
pn1	20221118	267.528407207955	0.978434304646604
pn1	20221118	247.284213989271	0.904395015429524
pn1	20221118	340.265446521286	1.24445620200448
pn1	20221118	142.49606918239	0.521152291154524
pn1	20221118	180.285984848486	0.659361725596636
pn1	20221118	358.490315190226	1.31111019546062
pn1	20221118	107.901515151515	0.394629284603494
pn1	20221118	400.572832572836	1.4650190048568
pn1	20221118	193.843455457585	0.708945597704353
pn1	20221118	219.122961388346	0.801400586186931
pn1	20221118	285.828781512605	1.04536444561524
pn1	20221118	169.489104406131	0.619874187363896
pn1	20221118	173.081105784856	0.633011249734063
pn1	20221118	200.33183563748	0.732675615072802
pn1	20221118	325.38727364185	1.19004211234713
pn1	20221118	164.981731027085	0.603389325872229
pn1	20221118	298.857007575756	1.09301270638094
pn1	20221118	192.723854447439	0.704850869793861
pn1	20221118	318.205206830209	1.16377506796066
pn1	20221118	313.953956228956	1.14822692685173
pn1	20221118	471.483894878705	1.72436273834325
pn1	20221118	683.554550874406	2.49997085787208
pn1	20221118	148.232323232324	0.542131550146862
pn1	20221118	278.569588744591	1.01881532770139
pn1	20221118	191.695325900514	0.701089222108958
pn1	20221118	274.959370286577	1.00561163982595
pn1	20221118	247.357936507937	0.904664641530321
pn1	20221118	547.999434389144	2.00420378205478
pn1	20221118	381.77903217846	1.39628425174236
pn1	20221118	199.729493971501	0.73047266490664
pn1	20221118	211.65556722689	0.774090011245979
pn1	20221118	198.046296296296	0.724316689307227
pn1	20221118	144.405970149254	0.52813739095742
pn1	20221118	222.183051698541	0.812592284915522
pn1	20221118	253.128987240829	0.925771162777346
pn1	20221118	301.388264853681	1.10227029880059
pn1	20221118	494.493745774174	1.80851689489019
pn1	20221118	195.493674889312	0.714980961645877
pn1	20221118	224.426843869732	0.820798528341045
pn1	20221118	309.550993989827	1.13212392926061
pn1	20221118	169.591849816851	0.620249959176477
pn1	20221118	240.430440771349	0.879328642468725
pn1	20221118	376.98334968389	1.37874495445483
pn1	20221118	174.657579480879	0.638776902662886
pn1	20221118	305.559570619692	1.11752605686841
pn1	20221118	278.640694491961	1.0190753834585
pn1	20221118	241.610938521911	0.883646088633649
pn1	20221118	146.234189921703	0.534823757315543
pn1	20221118	182.414643005396	0.66714688824655
pn1	20221118	247.012099847561	0.903399809672471
pn1	20221118	243.844602272727	0.891815289286591
pn1	20221118	313.479962707975	1.14649338563288
pn1	20221118	174.95196007696	0.639853543744983
pn1	20221118	149.955627705628	0.548434208737884
pn1	20221118	403.196099077419	1.47461310353627
pn1	20221118	246.284492029352	0.900738722361802
pn1	20221118	144.855917998969	0.529782989703579
pn1	20221118	279.464255396555	1.0220874009464
pn1	20221118	131.444935691318	0.480734870717789
pn1	20221118	408.389750290362	1.4936078957759
pn1	20221118	191.780228758169	0.701399738174743
pn1	20221118	347.00507641149	1.2691051174375
pn1	20221118	343.574952486539	1.25656009108913
pn1	20221118	310.020810107765	1.13384219242176
pn1	20221118	201.369925662572	0.736472232046909
pn1	20221118	405.926315789472	1.4845983522733
pn1	20221118	284.29992260062	1.03977293470968
pn1	20221118	194.627292663477	0.71181233331388
pn1	20221118	329.458929614486	1.20493342023448
pn1	20221118	474.287647209419	1.73461692962983
pn1	20221118	99.4703401943972	0.363793864572346
pn1	20221118	205.351148851149	0.751032799213634
pn1	20221118	199.723484848486	0.730450687681268
pn1	20221118	421.094060837382	1.54007149710264
pn1	20221118	247.073370627322	0.90362389590472
pn1	20221118	243.893499442013	0.891994121390176
pn1	20221118	245.733036890645	0.898721879997973
pn1	20221118	234.429916317992	0.857382864701389
pn1	20221118	296.194399350648	1.08327472283569
pn1	20221118	297.517479613408	1.08811363744066
pn1	20221118	232.863309352518	0.851653297464342
pn1	20221118	212.47002635046	0.77706874069961
pn1	20221118	316.947414395527	1.15917493117869
pn1	20221118	387.899588133285	1.41866902191391
pn1	20221118	113.988076266363	0.416889725108664
pn1	20221118	237.539930555556	0.868757150706114
pn1	20221118	176.44749070632	0.645323162791001
pn1	20221118	212.133049242424	0.775836310970655
pn1	20221118	142.48112745098	0.521097644611621
pn1	20221118	164.54564091992	0.601794409185734
pn1	20221118	333.307598039218	1.21900919354494
pn1	20221118	443.165652056277	1.62079414720206
pn1	20221118	241.136507220217	0.881910946315044
pn1	20221118	227.270210409747	0.83119760106932
pn1	20221118	237.286604987933	0.86783066058795
pn1	20221118	153.992985409651	0.56320007722629
pn1	20221118	187.628933747412	0.686217165641145
pn1	20221118	204.155653862753	0.746660503501611
pn1	20221118	197.36117936118	0.721811004325928
pn1	20221118	394.634171762092	1.44329948160492
pn1	20221118	346.589621947631	1.26758567169452
pn1	20221118	250.991978922717	0.917955460999812
pn1	20221118	244.140765765765	0.892898450975462
pn1	20221118	482.663566053512	1.76525026092921
pn1	20221118	232.37944055944	0.849883639314628
pn1	20221118	255.228235294117	0.933448763562757
pn1	20221118	320.570521390373	1.17242575642809
pn1	20221118	415.539576260528	1.51975702541216
pn1	20221118	159.852977977978	0.584631886332709
pn1	20221118	157.468791602663	0.575912177788016
pn1	20221118	377.474561403509	1.38054146796282
pn1	20221118	406.654309384573	1.48726085048963
pn1	20221118	167.089343680261	0.611097518592008
pn1	20221118	197.635171043231	0.722813076829945
pn1	20221118	241.618681318681	0.883674406441289
pn1	20221118	76.6072537251656	0.280176471021279
pn1	20221118	388.815359477127	1.42201828155844
pn1	20221118	235.995328719723	0.863108063048577
pn1	20221118	241.628810030127	0.883711450278406
pn1	20221118	136.919120762712	0.50075566222825
pn1	20221118	169.527991232595	0.62001640854111
pn1	20221118	177.752333764183	0.650095378285114
pn1	20221118	186.698516287372	0.682814340610165
pn1	20221118	244.308857808858	0.89351321567659
pn1	20221118	247.526199494948	0.90528003142634
pn1	20221118	409.423786919833	1.49738968822588
pn1	20221118	195.876419732158	0.71638077816658
pn1	20221118	266.824632975719	0.975860384146974
pn1	20221118	362.792075163397	1.32684306499785
pn1	20221118	264.154887531242	0.966096297578329
pn1	20221118	200.610962566846	0.733696468767902
pn1	20221118	161.301573426574	0.58992984887528
pn1	20221118	409.829463872162	1.49887337457869
pn1	20221118	332.338194444446	1.21546378413563
pn1	20221118	299.623182887998	1.09581484697115
pn1	20221118	111.787758537759	0.408842481194432
pn1	20221118	203.907142857143	0.745751621728984
pn1	20221118	286.378632897042	1.04737542255262
pn1	20221118	356.119739643034	1.302440265933
pn1	20221118	217.703716002531	0.796209965920899
pn1	20221118	338.255706575562	1.23710596011116
pn1	20221118	245.480430711609	0.897798020906843
pn1	20221118	212.372495894909	0.776712041594439
pn1	20221118	391.692976513097	1.43254261896624
pn1	20221118	187.057351077312	0.684126710656555
pn1	20221118	160.363599568268	0.586499387753762
pn1	20221118	388.371236559138	1.42039398639302
pn1	20221118	155.130911757663	0.567361826577231
pn1	20221118	354.249966270912	1.29560192518149
pn1	20221118	429.338641908378	1.57022448545812
pn1	20221118	393.171428571427	1.43794977638456
pn1	20221118	305.386201054217	1.11689199063219
pn1	20221118	214.597841555978	0.784850820415014
pn1	20221118	435.05880376344	1.59114489030609
pn1	20221118	317.060064935066	1.15958692911743
pn1	20221118	507.469696969696	1.85597397026256
pn1	20221118	918.768269483075	3.36022033048723
pn1	20221118	229.232756434639	0.838375240166574
pn1	20221118	137.748952549218	0.503790614274941
pn1	20221118	381.706962472692	1.39602067049062
pn1	20221118	341.374569640065	1.24851260901866
pn1	20221118	541.8695000618	1.98178471226814
pn1	20221118	239.041182405164	0.874247694027852
pn1	20221118	220.955680072616	0.808103406460004
pn1	20221118	290.811038011696	1.06358610186526
pn1	20221118	217.862032691375	0.796788979121701
pn1	20221118	370.228197674419	1.35403926982063
pn1	20221118	181.369008714596	0.663322679554431
pn1	20221118	369.403323970037	1.35102245101701
pn1	20221118	276.988000625781	1.01303096974324
pn1	20221118	385.248902546092	1.40897464315088
pn1	20221118	206.603397212544	0.755612659601222
pn1	20221118	392.8506442934	1.43677656885386
pn1	20221118	242.272962690232	0.886067316209257
pn1	20221118	254.401501174102	0.930425140642535
pn1	20221118	339.500297315664	1.24165781420422
pn1	20221118	478.169095532948	1.74881258919021
pn1	20221118	369.064895470383	1.34978471309905
pn1	20221118	355.530016447368	1.30028346542383
pn1	20221118	452.046461449944	1.65327401973028
pn1	20221118	189.04625984252	0.691400766466183
pn1	20221118	273.83629184347	1.0015041938653
pn1	20221118	355.487844088448	1.30012922803608
pn1	20221118	287.324163116252	1.05083351962804
pn1	20221118	408.284760827409	1.49322391676876
pn1	20221118	278.965478564306	1.02026321947675
pn1	20221118	389.191159909908	1.42339270021914
pn1	20221118	192.930542403199	0.705606791710279
pn1	20221118	233.937750572736	0.855582862025949
pn1	20221118	272.557956476586	0.996828925213061
pn1	20221118	217.272077922077	0.794631331675977
pn1	20221118	290.395252160596	1.06206544413643
pn1	20221118	519.255208333333	1.8990772381971
pn1	20221118	152.519113788168	0.557809671885211
pn1	20221118	284.706637268204	1.04126041630881
pn1	20221118	160.687407407408	0.587683653384596
pn1	20221118	206.868043700921	0.756580553835463
pn1	20221118	383.200199548845	1.40148190130168
pn1	20221118	311.642460317462	1.13977306986339
pn1	20221118	612.953403200358	2.24176057825114
pn1	20221118	188.967055003821	0.691111089821801
pn1	20221118	132.233611894942	0.483619304041852
pn1	20221118	230.935656055901	0.844603271889267
pn1	20221118	343.971843853819	1.25801164583435
pn1	20221118	148.075208199872	0.541556931775935
pn1	20221118	156.830614112598	0.573578164905984
pn1	20221118	245.82667630764	0.899064348369131
pn1	20221118	123.182852510343	0.450517871721395
pn1	20221118	306.350267379678	1.12041787999336
pn1	20221118	289.870069870707	1.0601446897239
pn1	20221118	278.759247184352	1.01950896739956
pn1	20221118	481.07669288646	1.75944657391155
pn1	20221118	377.235168426346	1.37966593364632
pn1	20221118	212.704761904763	0.777927241377154
pn1	20221118	221.303235557546	0.809374524591991
pn1	20221118	180.728448804415	0.660979953423612
pn1	20221118	130.738237639554	0.478150256903917
pn1	20221118	221.471047540077	0.80998826502484
pn1	20221118	139.792006056808	0.511262694189433
pn1	20221118	352.141123188408	1.28788923240029
pn1	20221118	176.170224610319	0.644309114740276
pn1	20221118	377.515647546899	1.3806917327237
pn1	20221118	472.633143445091	1.72856589655607
pn1	20221118	166.776477832512	0.609953271215123
pn1	20221118	182.105803974706	0.666017368187748
pn1	20221118	244.09613212874	0.892735211930824
pn1	20221118	194.402660324171	0.710990783225036
pn1	20221118	160.778612092657	0.588017217187122
pn1	20221118	232.952403542062	0.851979142529934
pn1	20221118	241.817414652859	0.884401235841075
pn1	20221118	330.320779914532	1.20808547390921
pn1	20221118	317.607758620691	1.16159001468148
pn1	20221118	288.60036764706	1.0555009951523
pn1	20221118	388.015298885513	1.41909221199894
pn1	20221118	233.841213653604	0.855229796591406
pn1	20221118	413.554901960783	1.51249845635519
pn1	20221118	258.542703018707	0.945570799339174
pn1	20221118	176.431878306878	0.645266063407234
pn1	20221118	214.648077604535	0.785034549215073
pn1	20221118	173.851789929189	0.635829880520724
pn1	20221118	172.256383684297	0.62999498539261
pn1	20221118	382.668783422461	1.39953834781694
pn1	20221118	230.510273356713	0.843047515512467
pn1	20221118	255.463288192974	0.934308424867694
pn1	20221118	431.594154094828	1.57847359261202
pn1	20221118	268.141164416585	0.980675347680502
pn1	20221118	277.947390572392	1.01653975613753
pn1	20221118	205.689011968423	0.752268469352987
pn1	20221118	223.807942853948	0.818535015500134
pn1	20221118	329.380498533724	1.2046465734627
pn1	20221118	169.299012775841	0.619178963353694
pn1	20221118	271.374193000339	0.992499535277107
pn1	20221118	333.48052164262	1.21964162875964
pn1	20221118	387.786178315415	1.41825424705898
pn1	20221118	500.29181184669	1.82972221960753
pn1	20221118	506.747409439222	1.85333234089314
pn1	20221118	246.404450757574	0.901177448611695
pn1	20221118	283.130036630037	1.03549429911322
pn1	20221118	176.80254491018	0.646621706062317
pn1	20221118	178.181174471299	0.651663781668703
pn1	20221118	298.122294372296	1.09032563247412
pn1	20221118	536.40682795699	1.96180602724488
pn1	20221118	166.40426322044	0.608591967012168
pn1	20221118	204.948339780787	0.749559601594068
pn1	20221118	217.51757703081	0.795529198008197
pn1	20221118	532.195860955297	1.9464052157453
pn1	20221118	245.140861513689	0.896556111101774
pn1	20221118	432.406881533099	1.58144598875578
pn1	20221118	340.19935064935	1.24421446891463
pn1	20221118	147.952100840336	0.541106690005419
pn1	20221118	473.222024364263	1.73071961659905
pn1	20221118	208.141850431447	0.761239259860905
pn1	20221118	150.630735294118	0.55090328643621
pn1	20221118	258.339332460733	0.944827010174675
pn1	20221118	154.664177489178	0.56565483469474
pn1	20221118	261.925068914334	0.957941159771873
pn1	20221118	298.145899893505	1.09041196518163
pn1	20221118	287.121212121213	1.05009126493523
pn1	20221118	305.718363636363	1.11810681214772
pn1	20221118	507.531153549383	1.85619873602273
pn1	20221118	266.10626678057	0.973233096316243
pn1	20221118	138.310519282169	0.505844437872973
pn1	20221118	148.918346774194	0.54464055087006
pn1	20221118	444.862661574617	1.62700063699275
pn1	20221118	143.93542207391	0.526416450801169
pn1	20221118	300.605636833048	1.09940798555634
pn1	20221118	151.507407407408	0.554109548075944
pn1	20221118	460.096315426994	1.68271483074822
pn1	20221118	263.087208475541	0.962191464348269
pn1	20221118	171.48859126984	0.627186930558387
pn1	20221118	194.262061810973	0.710476570884257
pn1	20221118	180.126233552632	0.658777465593346
pn1	20221118	254.936243386243	0.932380858653799
pn1	20221118	249.264117647057	0.91163613677021
pn1	20221118	101.040222049085	0.369535409094288
pn1	20221118	307.285616778358	1.12383874265258
pn1	20221118	203.719168636722	0.745064141742957
pn1	20221118	306.702420147422	1.12170581181351
pn1	20221118	191.231168831169	0.699391655842515
pn1	20221118	117.945057911268	0.431361633436599
pn1	20221118	220.699399656946	0.807166109546687
pn1	20221118	381.245540468585	1.39433310720547
pn1	20221118	209.932831136222	0.767789431406425
pn1	20221118	387.495833333334	1.41719236546811
pn1	20221118	297.343387190403	1.0874769274904
pn1	20221118	156.148029944838	0.571081743039928
pn1	20221118	283.064510678561	1.03525465039914
pn1	20221118	244.021186440678	0.892461112320429
pn1	20221118	553.105472569253	2.02287814627798
pn1	20221118	302.558810538348	1.10655134717593
pn1	20221118	295.138212481961	1.0794119200955
pn1	20221118	204.796221322536	0.749003257243664
pn1	20221118	181.631415506414	0.66428238252417
pn1	20221118	212.394801980198	0.776793621862033
pn1	20221118	215.979497354498	0.789903963909548
pn1	20221118	223.799210807917	0.818503079701332
pn1	20221118	205.484554244511	0.75152070408569
pn1	20221118	226.5361287177	0.82851283679547
pn1	20221118	165.164375077418	0.604057311774176
pn1	20221118	251.424279144915	0.919536516902321
pn1	20221118	122.154942965779	0.446758487919983
pn1	20221118	85.8456566488269	0.31396417392354
pn1	20221118	339.513242662851	1.24170515935125
pn1	20221118	132.813616071428	0.485740559085513
pn1	20221118	494.081225680934	1.80700818105006
pn1	20221118	395.987640801003	1.44824953738318
pn1	20221118	240.37261904762	0.879117170503409
pn1	20221118	268.704646464647	0.98273617617954
pn1	20221118	468.49724264706	1.71343962542979
pn1	20221118	146.856528230185	0.537099841401227
pn1	20221118	175.094121413934	0.640373471816702
pn1	20221118	272.544326354995	0.996779075633794
pn1	20221118	254.773258904837	0.931784773888831
pn1	20221118	168.627071403784	0.616721465490221
pn1	20221118	286.216825635878	1.04678364324696
pn1	20221118	186.379267425321	0.681646748571585
pn1	20221118	150.800486917175	0.551524120735647
pn1	20221118	279.565909090908	1.02245918001385
pn1	20221118	128.799946879893	0.471061326829446
pn1	20221118	310.565522243713	1.13583437353453
pn1	20221118	244.510805949313	0.894251802619349
pn1	20221118	299.968301435408	1.09707705246731
pn1	20221118	257.2873655914	0.9409796412801
pn1	20221118	432.897240259739	1.58323938260407
pn1	20221118	251.394339242545	0.919427017399586
pn1	20221118	255.220973547631	0.933422205105105
pn1	20221118	169.094669435791	0.618431616423633
pn1	20221118	311.564284354777	1.13948715613748
pn1	20221118	255.777817770463	0.935458757019906
pn1	20221118	385.945961412686	1.41152400347696
pn1	20221118	252.133497160331	0.922130347004322
pn1	20221118	159.729243342716	0.584179350420442
pn1	20221118	311.506011849442	1.13927403552412
pn1	20221118	125.602802441731	0.459368378675435
pn1	20221118	335.68589836925	1.22770737499768
pn1	20221118	224.497238955823	0.821055984989589
pn1	20221118	124.475031210986	0.455243769735882
pn1	20221118	294.413357702599	1.07676090150119
pn1	20221118	102.346357226792	0.374312350271159
pn1	20221118	137.363104893214	0.502379449804813
pn1	20221118	182.952348381214	0.669113443465803
pn1	20221118	243.167391304349	0.88933851887608
pn1	20221118	188.255758044845	0.688509656378839
pn1	20221118	500.346130251278	1.8299208788489
pn1	20221118	305.179161938725	1.11613478441579
pn1	20221118	235.725190194421	0.862120082733064
pn1	20221118	326.904892367907	1.1955925144089
pn1	20221118	209.297287390029	0.765465050942053
pn1	20221118	323.420639451899	1.18284952156314
pn1	20221118	352.157400722023	1.28794876438588
pn1	20221118	203.653211009175	0.744822914255684
pn1	20221118	166.95260747005	0.61059743189036
pn1	20221118	259.070806520807	0.947502237530174
pn1	20221118	126.111899133176	0.461230303068775
pn1	20221118	172.292841094771	0.630128321442559
pn1	20221118	156.137645914397	0.571043765422112
pn1	20221118	228.395477207976	0.835313050522922
pn1	20221118	240.739892282722	0.880460402559222
pn1	20221118	163.749165554072	0.598881451908095
pn1	20221118	313.538550764192	1.14670766031363
pn1	20221118	234.837389380531	0.858873119985934
pn1	20221118	183.865974729242	0.672454858195809
pn1	20221118	212.156326673678	0.775921443751509
pn1	20221118	203.91590909091	0.745783682562933
pn1	20221118	238.75170736755	0.873188994093529
pn1	20221118	627.160138248848	2.29371901165094
pn1	20221118	289.148002219755	1.05750386452205
pn1	20221118	171.701388888888	0.627965197407118
pn1	20221118	359.159167779261	1.31355639668723
pn1	20221118	357.775022747952	1.30849414929685
pn1	20221118	167.605434782609	0.612985023713914
pn1	20221118	225.657720588236	0.825300226006516
pn1	20221118	357.467707328835	1.30737020155781
pn1	20221118	293.82582260372	1.07461210354015
pn1	20221118	205.142878787878	0.750271091039679
pn1	20221118	256.262937726411	0.937232991060029
pn1	20221118	157.627098511244	0.576491155219366
pn1	20221118	101.226441102757	0.370216469891506
pn1	20221118	277.431394913984	1.0146526000837
pn1	20221118	307.526744186048	1.12472062031909
pn1	20221118	243.984427609428	0.892326673881277
pn1	20221118	323.153548002386	1.18187268534822
pn1	20221118	284.003432765152	1.03868857948539
pn1	20221118	449.410008818342	1.6436316952973
pn1	20221118	151.550462962963	0.554267015587526
pn1	20221118	237.469643820832	0.868500090332103
pn1	20221118	304.367827868852	1.11316748425213
pn1	20221118	305.803434092679	1.11841794117375
pn1	20221118	203.629769455351	0.744737181227722
pn1	20221118	184.361363636363	0.674266648973197
pn1	20221118	156.08111123827	0.570837000588792
pn1	20221118	239.451246334311	0.875747424914612
pn1	20221118	187.832397504456	0.686961295663529
pn1	20221118	273.702943915563	1.00101649916222
pn1	20221118	135.677503652916	0.496214683622878
pn1	20221118	264.008809523809	0.965562045028782
pn1	20221118	279.733854781583	1.02307340945883
pn1	20221118	255.41521164021	0.934132594013078
pn1	20221118	127.581723862729	0.466605907671746
pn1	20221118	212.31225490196	0.776491721611741
pn1	20221118	151.609028788614	0.554481208964203
pn1	20221118	146.55247813411	0.535987835960625
pn1	20221118	288.695532915361	1.05584904403461
pn1	20221118	276.69212523719	1.01194886174163
pn1	20221118	191.134409272182	0.699037776145015
pn1	20221118	347.123294346979	1.26953747706881
pn1	20221118	417.964199209094	1.5286246230384
pn1	20221118	158.063457556936	0.57808705549741
pn1	20221118	437.152804303538	1.59880329930932
pn1	20221118	226.08490909091	0.826862586766366
pn1	20221118	328.791147455866	1.20249113390368
pn1	20221118	416.509995532723	1.52330614946861
pn1	20221118	172.271532074244	0.630050387749836
pn1	20221118	534.808658008657	1.95596102439668
pn1	20221118	347.270638898492	1.27007636176262
pn1	20221118	248.109950926937	0.907414991344823
pn1	20221118	679.619543650791	2.48557931681369
pn1	20221118	261.427222222223	0.956120380112995
pn1	20221118	140.343100358422	0.513278216860172
pn1	20221118	434.136074642889	1.5877701839156
pn1	20221118	382.512577639752	1.39896705485414
pn1	20221118	202.068014705882	0.739025360048533
pn1	20221118	200.157816574907	0.732039173424378
pn1	20221118	462.423658192088	1.69122664459186
pn1	20221118	272.569175455415	0.996869956495921
pn1	20221118	177.034125484048	0.647468667998535
pn1	20221118	470.274013194675	1.71993782602619
pn1	20221118	230.495330012453	0.842992863070872
pn1	20221118	372.771614356291	1.36334133294927
pn1	20221118	249.913711583925	0.914011903136688
pn1	20221118	230.380586468821	0.842573210367453
pn1	20221118	251.306930693069	0.919107337242181
pn1	20221118	252.948373730599	0.925110603189913
pn1	20221118	215.652673796791	0.788708668861203
pn1	20221118	181.258780332057	0.662919540194587
pn1	20221118	242.370495495496	0.886424023908056
pn1	20221118	384.552520161289	1.40642775692839
pn1	20221118	156.796987285793	0.573455181177842
pn1	20221118	319.705985915492	1.16926388223673
pn1	20221118	216.401499904158	0.791447358031858
pn1	20221118	129.158510020332	0.472372703369414
pn1	20221118	323.145361990951	1.18184274656718
pn1	20221118	492.309710953346	1.80052920261652
pn1	20221118	271.474601752291	0.992866761204335
pn1	20221118	232.927369505495	0.851887585298997
pn1	20221118	312.728808042819	1.14374618020467
pn1	20221118	153.439510233917	0.56117584696095
pn1	20221118	515.535371272936	1.88547264111684
pn1	20221118	246.004140127387	0.899713388562231
pn1	20221118	152.548611111111	0.557917552737805
pn1	20221118	407.676101734648	1.49099786181479
pn1	20221118	291.761564171123	1.06706247064252
pn1	20221118	205.614866631799	0.751997296875868
pn1	20221118	157.998264166003	0.577848623060306
pn1	20221118	147.373712924542	0.538991346128064
pn1	20221118	483.789997127673	1.76936996850076
pn1	20221118	222.318441064639	0.8130874457908
pn1	20221118	619.155952380949	2.26444522306282
pn1	20221118	378.451582239667	1.38411473598481
pn1	20221118	218.395079185521	0.798738495366676
pn1	20221118	292.657407407406	1.07033884702106
pn1	20221118	143.72356544165	0.525641625432778
pn1	20221118	362.783629360837	1.32681217608015
pn1	20221118	292.666600946372	1.07037247064256
pn1	20221118	186.469362745097	0.681976255080733
pn1	20221118	398.460190918474	1.45729241952096
pn1	20221118	177.096305170986	0.647696078386042
pn1	20221118	296.539886934673	1.08453827801312
pn1	20221118	196.271532593621	0.717825828364789
pn1	20221118	336.444221282594	1.23048079693129
pn1	20221118	148.020113102861	0.541355431929634
pn1	20221118	227.381867233484	0.831605964681365
pn1	20221118	220.422155688623	0.806152142423739
pn1	20221118	446.697434292868	1.63371096950473
pn1	20221118	168.073863636365	0.614698213219972
pn1	20221118	343.93382352941	1.25787259372372
pn1	20221118	283.402566056911	1.03649102369684
pn1	20221118	349.825989429694	1.27942207067712
pn1	20221118	282.456163194444	1.03302973509456
pn1	20221118	323.531049569363	1.18325332558393
pn1	20221118	175.381165628247	0.641423281476788
pn1	20221118	179.385886402755	0.656069786598256
pn1	20221118	210.794004171011	0.770939008112196
pn1	20221118	258.130952380951	0.944064899636241
pn1	20221118	285.825134408602	1.04535110702549
pn1	20221118	214.48902894491	0.784452858970253
pn1	20221118	265.774760964457	0.972020676797658
pn1	20221118	292.409626568718	1.06943263569518
pn1	20221118	269.159378224975	0.984399271169566
pn1	20221118	298.04990118577	1.09006086815298
pn1	20221118	113.520890272294	0.415181081125701
pn1	20221118	480.725285947714	1.75816136981922
pn1	20221118	429.79422886802	1.5718907081771
pn1	20221118	230.776595744681	0.844021539030952
pn1	20221118	337.329861111112	1.23371985628512
pn1	20221118	237.546078431372	0.868779635393486
pn1	20221118	208.288787375415	0.761776653807584
pn1	20221118	268.766268702603	0.98296154780334
pn1	20221118	208.923966098686	0.764099699269993
pn1	20221118	182.368097643099	0.666976657430059
pn1	20221118	109.883346447842	0.401877455915789
pn1	20221118	212.051527176526	0.775538159508189
pn1	20221118	179.944444444444	0.658112606479809
pn1	20221118	122.547843297843	0.448195446212415
pn1	20221118	228.915552995393	0.837215128873164
pn1	20221118	157.645343137256	0.576557881471549
pn1	20221118	194.968874940029	0.713061605571454
pn1	20221118	179.874279123413	0.657855990153305
pn1	20221118	263.378023936845	0.963255066627485
pn1	20221118	312.550595238095	1.14309440074136
pn1	20221118	217.240783410138	0.794516877946192
pn1	20221118	173.656039063622	0.635113958933054
pn1	20221118	316.041021671825	1.15585997205488
pn1	20221118	367.812744166401	1.34520520768051
pn1	20221118	283.290492957746	1.03608113763653
pn1	20221118	266.468722943722	0.974558710846901
pn1	20221118	188.187930690104	0.688261590719702
pn1	20221118	204.763521934198	0.748883665445452
pn1	20221118	155.790114088339	0.569772733817953
pn1	20221118	277.104621940559	1.01345749003775
pn1	20221118	227.389717348929	0.831634674986663
pn1	20221118	223.765092879257	0.81837829986149
pn1	20221118	186.288492063493	0.681314754937876
pn1	20221118	282.003312302838	1.03137351902442
pn1	20221118	187.235672963935	0.684778889066175
pn1	20221118	253.596494908806	0.927480983221492
pn1	20221118	352.392032967031	1.28880688722931
pn1	20221118	327.621763754045	1.19821433525976
pn1	20221118	461.010893980235	1.68605972798782
pn1	20221118	380.53767641129	1.39174422894797
pn1	20221118	374.89840085288	1.37111965035728
pn1	20221118	237.827749140893	0.869809792481048
pn1	20221118	254.347146118722	0.930226347357852
pn1	20221118	380.988636363634	1.39339352926714
pn1	20221118	236.447963800905	0.864763489833108
pn1	20221118	322.718812556872	1.18028272307925
pn1	20221118	244.416558441557	0.893907110271802
pn1	20221118	204.614325068869	0.748338006265901
pn1	20221118	347.268782111777	1.2700695709181
pn1	20221118	183.956618394309	0.672786370173644
pn1	20221118	240.31806034102	0.878917632403094
pn1	20221118	173.978345959597	0.636292735149521
pn1	20221118	194.963970588236	0.71304366883686
pn1	20221118	244.931140350876	0.895789095807031
pn1	20221118	207.231978734907	0.757911577055132
pn1	20221118	507.007905138337	1.85428505440453
pn1	20221118	107.136473073899	0.391831288603557
pn1	20221118	208.813772175538	0.763696685938822
pn1	20221118	211.87638888889	0.774897624506809
pn1	20221118	657.513098948192	2.40472919672165
pn1	20221118	364.417439616534	1.33278752657896
pn1	20221118	245.207043343653	0.896798158566777
pn1	20221118	253.330820302804	0.926509328842435
pn1	20221118	339.914173427994	1.24317148742646
pn1	20221118	394.473755411257	1.44271278928943
pn1	20221118	169.353643480089	0.619378764771723
pn1	20221118	327.547258225322	1.1979418454485
pn1	20221118	228.805026455026	0.83681089905773
pn1	20221118	215.069847328245	0.786577091820721
pn1	20221118	510.024377289375	1.86531722800579
pn1	20221118	184.660598995697	0.675361045429226
pn1	20221118	358.977579852578	1.31289227335681
pn1	20221118	217.560431985294	0.795685931859487
pn1	20221118	167.792354312353	0.613668646369237
pn1	20221118	229.865014333493	0.840687603268791
pn1	20221118	114.815368225524	0.419915388219543
pn1	20221118	328.491421568626	1.20139494343506
pn1	20221118	303.113372093023	1.10857955066577
pn1	20221118	207.61133360032	0.759298995377651
pn1	20221118	260.146826067364	0.951437574520399
pn1	20221118	252.626016260162	0.923931642006963
pn1	20221118	213.492156862746	0.78080698878879
pn1	20221118	356.652846153845	1.30439000167752
pn1	20221118	323.913892663044	1.18465350143839
pn1	20221118	254.758680555557	0.931731456347006
pn1	20221118	358.194852941175	1.31002959843836
pn1	20221118	238.462906812209	0.872132760949933
pn1	20221118	215.501202501203	0.788154691385244
pn1	20221118	203.967566619916	0.745972610157577
pn1	20221118	271.061911937666	0.991357426640497
pn1	20221118	322.928785083304	1.18105065768866
pn1	20221118	120.125766419055	0.439337160352493
pn1	20221118	405.036472922504	1.48134392110514
pn1	20221118	396.657312925168	1.45069873590376
pn1	20221118	445.263709677416	1.62846739420813
pn1	20221118	186.365310610226	0.681595704172917
pn1	20221118	179.818813131313	0.657653133828706
pn1	20221118	190.845961799496	0.697982834334125
pn1	20221118	167.061136999069	0.610994358016328
pn1	20221118	222.214037433156	0.812705609350929
pn1	20221118	265.602566726706	0.971390909099206
pn1	20221118	149.681859534207	0.547432953681517
pn1	20221118	238.589033475232	0.872594045249123
pn1	20221118	285.608709677418	1.04455957470347
pn1	20221118	126.843904157857	0.463907472326411
pn1	20221118	484.600704442616	1.77233497642738
pn1	20221118	493.629210805085	1.80535502254866
pn1	20221118	178.136155437354	0.651499133108076
pn1	20221118	343.756381000677	1.25722363139846
pn1	20221118	129.736160714286	0.474485350998
pn1	20221118	231.654779779779	0.847233330237353
pn1	20221118	250.368118118118	0.915673808673935
pn1	20221118	390.813035408339	1.4293244016115
pn1	20221118	217.871187683283	0.796822461764666
pn1	20221118	318.641616161618	1.16537115214916
pn1	20221118	293.711419753086	1.07419369685662
pn1	20221118	533.33260869565	1.95056265456273
pn1	20221118	300.875588316721	1.10039528180264
pn1	20221118	332.455773955776	1.21589380885192
pn1	20221118	287.438560885609	1.05125190772776
pn1	20221118	386.666750131788	1.41416015122864
pn1	20221118	462.644172705311	1.69203313451441
pn1	20221118	208.782142857143	0.763581007718056
pn1	20221118	309.403522861118	1.13158458163476
pn1	20221118	484.503259838789	1.77197859130857
pn1	20221118	461.615659340657	1.68827154235578
pn1	20221118	610.624606918239	2.23324344844523
pn1	20221118	146.061057928326	0.534190559954111
pn1	20221118	248.395833333332	0.908460551913254
pn1	20221118	234.019495230526	0.855881827575956
pn1	20221118	481.130194805196	1.7596422470111
pn1	20221118	229.426601740868	0.839084192533124
pn1	20221118	125.571428571429	0.45925363470752
pn1	20221118	154.758109619686	0.565998373609941
pn1	20221118	244.478908128908	0.89413514240351
pn1	20221118	222.752690802349	0.814675631675781
pn1	20221118	439.706263736265	1.60814209189055
pn1	20221118	302.83968058968	1.10757857600833
pn1	20221118	184.151923076923	0.673500659931961
pn1	20221118	126.349593495935	0.462099625025915
pn1	20221118	107.924811631115	0.394714487050053
pn1	20221118	144.928766415818	0.530049418943105
pn1	20221118	237.647547017477	0.869150737462703
pn1	20221118	270.644673295455	0.989831455604285
pn1	20221118	187.502984857308	0.68575653151262
pn1	20221118	135.178073510773	0.494388112796449
pn1	20221118	432.886886586698	1.58320151601267
pn1	20221118	213.876069252401	0.782211075390051
pn1	20221118	350.427589514066	1.28162230864949
pn1	20221118	148.787828947369	0.544163206723821
pn1	20221118	292.903430836523	1.07123863095544
pn1	20221118	344.996105341246	1.26175768756011
pn1	20221118	309.564814814814	1.1321744763013
pn1	20221118	280.651379935537	1.02642908333053
pn1	20221118	186.098457245641	0.680619738708369
pn1	20221118	250.752604166667	0.917079993323575
pn1	20221118	235.203246753247	0.86021117379416
pn1	20221118	146.164153240913	0.534567611466271
pn1	20221118	216.585098039215	0.792118833317356
pn1	20221118	214.190972222221	0.783362773153749
pn1	20221118	367.856989947877	1.34536702821719
pn1	20221118	318.192699409859	1.16372932444781
pn1	20221118	177.385733603787	0.648754607872118
pn1	20221118	220.423421807749	0.806156773013812
pn1	20221118	180.478229937393	0.660064825472456
pn1	20221118	287.61043956044	1.05188052131481
pn1	20221118	227.045327942498	0.830375136185062
pn1	20221118	362.291596033227	1.32501265769708
pn1	20221118	527.558843737727	1.9294462065535
pn1	20221118	378.94646542828	1.38592467719287
pn1	20221118	233.426050646552	0.853711416796305
pn1	20221118	249.171146953405	0.911296114127585
pn1	20221118	245.796549549548	0.898954165477106
pn1	20221118	233.264500874699	0.853120579208856
pn1	20221118	196.005602240896	0.716853238640698
pn1	20221118	296.969605972161	1.08610989372312
pn1	20221118	118.916123727972	0.434913122106713
pn1	20221118	355.880616509926	1.30156571851986
pn1	20221118	210.215837621497	0.768824473839939
pn1	20221118	265.863041657943	0.972343546656026
pn1	20221118	331.731002106001	1.21324309355681
pn1	20221118	216.633335383858	0.792295252237711
pn1	20221118	367.406380534668	1.34371900992828
pn1	20221118	258.767668483096	0.946393567769698
pn1	20221118	319.886708482677	1.16992484067925
pn1	20221118	527.993800539081	1.93103697838938
pn1	20221118	215.402468914396	0.787793592056163
pn1	20221118	184.673379363253	0.675407787194608
pn1	20221118	118.799174174175	0.434485401340376
pn1	20221118	242.409709880931	0.886567443069953
pn1	20221118	319.224650349651	1.16750348888418
pn1	20221118	309.223736283506	1.13092704639622
pn1	20221118	247.491097383721	0.905151652125807
pn1	20221118	211.847312908086	0.774791284633011
pn1	20221118	361.487059877713	1.32207021961322
pn1	20221118	103.080092775365	0.376995848591038
pn1	20221118	284.695744812253	1.04122057922132
pn1	20221118	223.375777403473	0.816954452499588
pn1	20221118	392.744754491756	1.43638929702908
pn1	20221118	225.590159840159	0.825053135410582
pn1	20221118	153.757038581857	0.562337146546159
pn1	20221118	256.033828382838	0.936395067178949
pn1	20221118	217.702118644066	0.796204123885897
pn1	20221118	251.812332375478	0.920955747842221
pn1	20221118	343.842138009049	1.25753727135816
pn1	20221118	435.170163170165	1.59155216617194
pn1	20221118	258.960016835018	0.94709704531037
pn1	20221118	204.955427223049	0.749585522567148
pn1	20221118	149.394409937888	0.546381661413789
pn1	20221118	399.436539104278	1.46086322745213
pn1	20221118	370.207365841072	1.35396308134933
pn1	20221118	308.485770929534	1.12822807836698
pn1	20221118	273.213205404113	0.999225373633123
pn1	20221118	196.579696394688	0.718952878899575
pn1	20221118	328.421048911506	1.20113756881622
pn1	20221118	227.42040842212	0.831746921753912
pn1	20221118	162.221955577354	0.593295971669886
pn1	20221118	441.334123472399	1.61409567949499
pn1	20221118	193.176911764706	0.706507840826626
pn1	20221118	228.731410682624	0.836541663361106
pn1	20221118	210.61237751204	0.770274743125796
pn1	20221118	132.761846654465	0.48555122228193
pn1	20221118	289.627666832053	1.05925814667958
pn1	20221118	250.93611111111	0.917751135096734
pn1	20221118	291.884303697875	1.06751136713453
pn1	20221118	352.476630434783	1.28911628638957
pn1	20221118	308.93537991859	1.12987243779468
pn1	20221118	305.808451228591	1.11843629039483
pn1	20221118	190.150037509376	0.695437623505874
pn1	20221118	210.643016884713	0.770386800808227
pn1	20221118	181.571298604187	0.664062516379704
pn1	20221118	286.00554203839	1.04601091364434
pn1	20221118	194.555980861245	0.711551523950276
pn1	20221118	159.249611411954	0.582425187789418
pn1	20221118	315.469505705041	1.15376976102499
pn1	20221118	286.406903868928	1.0474788182593
pn1	20221118	494.953605833557	1.81019874565936
pn1	20221118	307.196169354839	1.12351160570086
pn1	20221118	260.225847164592	0.951726579165273
pn1	20221118	254.17	0.92957846909587
pn1	20221118	197.507650827762	0.722346695877534
pn1	20221118	219.338646848886	0.802189414767074
pn1	20221118	301.328765169589	1.10205269001415
pn1	20221118	166.351851851852	0.608400282392523
pn1	20221118	305.161257606489	1.11606930272342
pn1	20221118	480.029623745047	1.75561711752602
pn1	20221118	251.734006734007	0.920669286694605
pn1	20221118	200.051179382645	0.731649168160454
pn1	20221118	156.196492233257	0.571258984649392
pn1	20221118	178.740875912409	0.653710783316332
pn1	20221118	381.636970766129	1.39576468912603
pn1	20221118	405.494646403594	1.48301960353474
pn1	20221118	457.089004390496	1.67171616218229
pn1	20221118	168.933286985539	0.61784139078314
pn1	20221118	229.458538083539	0.839200993636828
pn1	20221118	334.012254901962	1.22158634209791
pn1	20221118	163.875874125873	0.599344864428046
pn1	20221118	154.299216524216	0.564320059327509
pn1	20221118	264.208947885937	0.966294013051264
pn1	20221118	490.228976363122	1.79291931130372
pn1	20221118	513.724612786772	1.87885013609473
pn1	20221118	221.579082574453	0.810383382630631
pn1	20221118	296.816756965944	1.08555087753237
pn1	20221118	259.649064171122	0.949617104986297
pn1	20221118	155.926345083488	0.57027097279153
pn1	20221118	386.936729857819	1.415147550766
pn1	20221118	496.551115023472	1.81604133190922
pn1	20221118	442.930006107872	1.61993231693111
pn1	20221118	277.567805565341	1.01515149611571
pn1	20221118	256.057189542484	0.936480506180483
pn1	20221118	474.483248098611	1.73533230270741
pn1	20221118	359.454740259739	1.31463739685998
pn1	20221118	244.880968317716	0.89560560113112
pn1	20221118	180.371016089362	0.659672711199653
pn1	20221118	175.426604278076	0.641589464702762
pn1	20221118	229.795689131754	0.84043405951893
pn1	20221118	326.614427860695	1.19453019567757
pn1	20221118	338.804455698794	1.23911290573767
pn1	20221118	187.133517959048	0.68440527655072
pn1	20221118	217.871040723981	0.796821924288949
pn1	20221118	316.32445600757	1.15689657927018
pn1	20221118	462.302725968437	1.69078435796745
pn1	20221118	153.55405965203	0.561594789687178
pn1	20221118	342.053940432261	1.25099727857431
pn1	20221118	270.765671091444	0.990273982047057
pn1	20221118	137.38927676749	0.502475168460921
pn1	20221118	244.228883605072	0.893220725225622
pn1	20221118	578.860506072876	2.11707228648261
pn1	20221118	230.781893106891	0.844040913126453
pn1	20221118	226.315467668813	0.827705810946576
pn1	20221118	220.850359657178	0.807718217057056
pn1	20221118	161.319535303407	0.589995541026078
pn1	20221118	252.223707664886	0.922460274779907
pn1	20221118	255.137755102042	0.933117849456322
pn1	20221118	276.409549084536	1.01091539316789
pn1	20221118	337.104172366622	1.23289444259509
pn1	20221118	219.90689584191	0.804267677461336
pn1	20221118	242.592447916667	0.88723577270565
pn1	20221118	359.295238095239	1.31405404800727
pn1	20221118	365.447227328431	1.33655377942044
pn1	20221118	242.846196572154	0.888163810187267
pn1	20221118	339.759615384614	1.2426062207571
pn1	20221118	214.07111585092	0.782924421254841
pn1	20221118	186.94793855042	0.683726555133683
pn1	20221118	257.181595682368	0.94059280793976
pn1	20221118	191.486800867888	0.700326581433045
pn1	20221118	380.146267696269	1.39031272596139
pn1	20221118	141.261734488317	0.51663794660061
pn1	20221118	352.996296296298	1.29101686551373
pn1	20221118	216.69875	0.792534493763972
pn1	20221118	169.810465116278	0.621049503085523
pn1	20221118	107.042596348885	0.39148795232342
pn1	20221118	456.835353736088	1.67078848312099
pn1	20221118	172.730423280424	0.631728695122549
pn1	20221118	157.484226594301	0.575968628336458
pn1	20221118	361.315931372552	1.32144434962917
pn1	20221118	256.762253875157	0.939059144977274
pn1	20221118	98.7534722222226	0.361172056207402
pn1	20221118	324.452356557377	1.18662283079496
pn1	20221118	120.030348008769	0.438988185651478
pn1	20221118	190.50231340248	0.696726005633627
pn1	20221118	180.859927548734	0.66146081194296
pn1	20221118	215.610858679525	0.788555738016913
pn1	20221118	226.206481481482	0.827307214679621
pn1	20221118	310.069158782393	1.13401901851037
pn1	20221118	569.093064182196	2.0813497241042
pn1	20221118	215.772977941175	0.789148658405061
pn1	20221118	243.28445305771	0.889766649990999
pn1	20221118	316.998150664251	1.15936048943894
pn1	20221118	200.174239204353	0.732099236070398
pn1	20221118	363.871323529414	1.33079021078161
pn1	20221118	368.216478211482	1.34668178821931
pn1	20221118	163.009067882472	0.596174685332388
pn1	20221118	272.83132798574	0.997828729552573
pn1	20221118	451.324724517907	1.65063440407
pn1	20221118	181.951976102942	0.6654547719823
pn1	20221118	276.136262553803	1.0099158996208
pn1	20221118	284.823638613861	1.04168832649403
pn1	20221118	123.55	0.451860643887142
pn1	20221118	325.474402401408	1.19036076922609
pn1	20221118	288.093476903868	1.05364713859544
pn1	20221118	479.498708206687	1.75367539484683
pn1	20221118	524.904458411654	1.91973829669868
pn1	20221118	367.220351043642	1.34303864242041
pn1	20221118	295.278972838754	1.07992672434847
pn1	20221118	277.51590034748	1.01496166264615
pn1	20221118	191.30612785767	0.699665804235715
pn1	20221118	370.894841269843	1.35647739207293
pn1	20221118	248.935612961997	0.910434693318076
pn1	20221118	249.458333333333	0.912346443731389
pn1	20221118	302.939396054346	1.10794326636907
pn1	20221118	180.111324041812	0.658722936891127
pn1	20221118	218.100584415585	0.797661436715404
pn1	20221118	138.203358208955	0.505452516614032
pn1	20221118	243.604761904761	0.890938118723263
pn1	20221118	406.911529389263	1.48820158377122
pn1	20221118	216.517090193272	0.791870107545951
pn1	20221118	302.691382216604	1.10703620289343
pn1	20221118	277.778396183551	1.01592169127832
pn1	20221118	205.128367003366	0.750218016945843
pn1	20221118	329.716085956846	1.20587392068319
pn1	20221118	321.631626443894	1.17630654649459
pn1	20221118	231.354597701149	0.846135471335425
pn1	20221118	192.768890240606	0.705015579648158
pn1	20221118	266.6637574644	0.975272012539283
pn1	20221118	339.04865401589	1.2400060146717
pn1	20221118	247.732111975788	0.906033117190619
pn1	20221118	201.459694989107	0.736800546297734
pn1	20221118	180.958257664779	0.66182043565441
pn1	20221118	250.61476109215	0.916575858476091
pn1	20221118	182.803023383267	0.668567315665554
pn1	20221118	112.953004891685	0.413104148274741
pn1	20221118	249.332527401677	0.911886332446217
pn1	20221118	328.49197965571	1.2013969845325
pn1	20221118	148.104262358895	0.541663191840716
pn1	20221118	221.221032439781	0.809073882311758
pn1	20221118	419.734523809524	1.53509924880805
pn1	20221118	321.889072204969	1.17724810543725
pn1	20221118	343.934960681521	1.25787675264145
pn1	20221118	238.398910984848	0.871898708373993
pn1	20221118	177.461749736749	0.649032622431292
pn1	20221118	206.552256592292	0.755425622502106
pn1	20221118	497.306805929917	1.81880512777782
pn1	20221118	201.420424836602	0.736656923178378
pn1	20221118	119.406567796611	0.436706828077137
pn1	20221118	348.729261941057	1.27541099832435
pn1	20221118	104.990800865801	0.383983900295002
pn1	20221118	130.102492559524	0.4758251400993
pn1	20221118	350.49218602232	1.28185855810164
pn1	20221118	494.667713388523	1.80915314837651
pn1	20221118	236.219362745097	0.863927424917926
pn1	20221118	195.709710743802	0.715771071725298
pn1	20221118	261.345304726368	0.955820782440614
pn1	20221118	233.236668797955	0.853018788677749
pn1	20221118	326.243496679155	1.19317358537787
pn1	20221118	221.317369674888	0.809426217439931
pn1	20221118	246.260157952069	0.900649725098916
pn1	20221118	193.599589817832	0.708053705474481
pn1	20221118	304.151654925642	1.11237687279676
pn1	20221118	231.35582010582	0.846139942048187
pn1	20221118	302.809278206418	1.10746738506963
pn1	20221118	186.553366629672	0.682283483323331
pn1	20221118	422.412039069358	1.54489175199968
pn1	20221118	291.663831360947	1.06670503146377
pn1	20221118	113.607511169024	0.415497880592884
pn1	20221118	422.463606847699	1.54508035134832
pn1	20221118	544.405506883607	1.99105967524186
pn1	20221118	352.057142857142	1.28758209029944
pn1	20221118	198.322260921913	0.725325977477372
pn1	20221118	400.232352941175	1.46377376531336
pn1	20221118	372.735753676472	1.36321017932829
pn1	20221118	164.794154938507	0.602703301977751
pn1	20221118	298.592566977285	1.0920455651499
pn1	20221118	132.888624338625	0.4860148875672
pn1	20221118	317.322706603402	1.16054749110339
pn1	20221118	162.899812030075	0.595775102816706
pn1	20221118	282.61880952381	1.03362458313271
pn1	20221118	425.541449527119	1.55633697599346
pn1	20221118	335.748752945796	1.22793725366566
pn1	20221118	376.194444444447	1.37585968347579
pn1	20221118	259.620313862248	0.949511956195687
pn1	20221118	326.746451355663	1.19501304651889
pn1	20221118	169.103289966806	0.618463144377458
pn1	20221118	200.665736697395	0.733896794740369
pn1	20221118	238.78515625	0.873311327024012
pn1	20221118	149.779106858054	0.547788617286291
pn1	20221118	178.926405288123	0.654389321747494
pn1	20221118	233.13202911738	0.852636088933186
pn1	20221118	311.287515964239	1.1384749283499
pn1	20221118	186.803755961845	0.683199234718379
pn1	20221118	268.680351307191	0.982647321258525
pn1	20221118	443.801564171121	1.62311987490476
pn1	20221118	538.710529618474	1.97023137824514
pn1	20221118	159.144398114575	0.582040390150413
pn1	20221118	381.224004804395	1.39425434460663
pn1	20221118	520.580709748687	1.90392500770754
pn1	20221118	239.011636636637	0.874139635994742
pn1	20221118	319.81328125	1.16965629453083
pn1	20221118	223.321755288736	0.816756876882031
pn1	20221118	237.805181623933	0.869727256076803
pn1	20221118	531.621212121216	1.94430354684869
pn1	20221118	229.130167173251	0.838000039440499
pn1	20221118	213.108497536945	0.77940382772048
pn1	20221118	192.285304300292	0.703246955978672
pn1	20221118	114.463967405143	0.418630206503964
pn1	20221118	240.957233626589	0.881255287217927
pn1	20221118	188.086417962405	0.687890327210994
pn1	20221118	359.043421052633	1.31313307503266
pn1	20221118	304.588739451478	1.11397542638056
pn1	20221118	269.008482142858	0.983847397427555
pn1	20221118	239.372117400421	0.875458025877642
pn1	20221118	238.000404631474	0.870441247124064
pn1	20221118	193.922490347491	0.709234652793325
pn1	20221118	184.836404750185	0.676004021563763
pn1	20221118	222.651133955065	0.814304206808077
pn1	20221118	363.660750447852	1.33002007975595
pn1	20221118	223.564974457216	0.817646404766087
pn1	20221118	199.646353709049	0.730168595197822
pn1	20221118	461.106658595641	1.68640996886827
pn1	20221118	338.39839405561	1.23762781245117
pn1	20221118	413.206617647061	1.51122467267041
pn1	20221118	253.50283542471	0.927138441458726
pn1	20221118	226.860565991104	0.829699404462498
pn1	20221118	266.21544117647	0.973632380920269
pn1	20221118	143.517470472441	0.524887872251971
pn1	20221118	422.746453900711	1.54611481068864
pn1	20221118	225.493980532787	0.824701377873086
pn1	20221118	324.312387612387	1.18611092098025
pn1	20221118	422.471377797943	1.54510877212195
pn1	20221118	198.969995222168	0.727694942576368
pn1	20221118	400.210275019097	1.46369301950934
pn1	20221118	230.439903846154	0.842790152401571
pn1	20221118	204.196048901489	0.746808240678568
pn1	20221118	464.02039250952	1.69706639689288
pn1	20221118	249.941875	0.914114905478425
pn1	20221118	303.899449035813	1.11145447768733
pn1	20221118	312.505201416555	1.14292838146633
pn1	20221118	272.672150311739	0.997246567462192
pn1	20221118	289.751850328947	1.05971232421796
pn1	20221118	159.962121212121	0.585031056968531
pn1	20221118	148.338800236406	0.542520969552962
pn1	20221118	158.900488037137	0.581148335398153
pn1	20221118	469.278518694925	1.71629699409059
pn1	20221118	190.733406432747	0.697571184471784
pn1	20221118	349.511486486486	1.27827183593473
pn1	20221118	152.041317991632	0.556062224566155
pn1	20221118	199.692546410199	0.730337536223192
pn1	20221118	105.594430992736	0.386191562762234
pn1	20221118	319.799107142856	1.16960445542779
pn1	20221118	297.122582398719	1.08666937592955
pn1	20221118	488.713340486411	1.78737616113659
pn1	20221118	374.14116535891	1.36835020545336
pn1	20221118	190.112831286361	0.695301548816371
pn1	20221118	366.866338297654	1.34174390808333
pn1	20221118	162.909980825511	0.595812293253398
pn1	20221118	405.246779705571	1.48211307819466
pn1	20221118	266.360915632952	0.974164426096919
pn1	20221118	464.040743670886	1.69714082739777
pn1	20221118	447.36887254902	1.6361666273174
pn1	20221118	292.782107469512	1.07079491379853
pn1	20221118	426.770592836337	1.5608323340439
pn1	20221118	667.154536696446	2.43999092289667
pn1	20221118	395.623677248678	1.4469184098631
pn1	20221118	267.693005910497	0.979036293118588
pn1	20221118	283.795798319328	1.03792919596145
pn1	20221118	224.308229813664	0.820364719973996
pn1	20221118	224.377828054298	0.820619262311724
pn1	20221118	272.838648090816	0.997855501445677
pn1	20221118	204.351222307104	0.747375757918352
pn1	20221118	455.879500182749	1.66729263041299
pn1	20221118	246.580780632411	0.901822341616797
pn1	20221118	290.665364092906	1.06305332719313
pn1	20221118	246.007608695654	0.899726074191454
pn1	20221118	203.086243386244	0.742749337929008
pn1	20221118	126.695536147502	0.463364844526401
pn1	20221118	329.308693796243	1.2043839612821
pn1	20221118	506.637912583079	1.85293187695206
pn1	20221118	460.907750413907	1.68568249999678
pn1	20221118	159.880948981535	0.584734184962231
pn1	20221118	299.807897384304	1.09649040513575
pn1	20221118	212.739425770309	0.778054017877399
pn1	20221118	147.398944805195	0.539083626936145
pn1	20221118	132.660565835344	0.485180806934772
pn1	20221118	169.354238954429	0.61938094260595
pn1	20221118	164.235427586877	0.600659862877266
pn1	20221118	179.441420014096	0.656272890227377
pn1	20221118	283.600199401796	1.03721383009484
pn1	20221118	499.561339198438	1.82705065472545
pn1	20221118	291.370269495413	1.06563138473304
pn1	20221118	81.4708998005987	0.2979643321891
pn1	20221118	163.255474354855	0.597075870174711
pn1	20221118	332.092623339657	1.21456565449152
pn1	20221118	199.086225490197	0.728120032691713
pn1	20221118	234.991040635779	0.859435070250041
pn1	20221118	417.855401976496	1.52822671783747
pn1	20221118	279.235156664898	1.02124951587639
pn1	20221118	283.440869513359	1.03663111130909
pn1	20221118	209.037753123654	0.764515853688188
pn1	20221118	260.414935064933	0.952418132223948
pn1	20221118	301.942131647776	1.10429596133565
pn1	20221118	353.272960867517	1.29202871360189
pn1	20221118	467.499675324676	1.70979121253936
pn1	20221118	213.267650103519	0.779985897985218
pn1	20221118	421.323913664954	1.54091214013514
pn1	20221118	483.79927365528	1.76940389563744
pn1	20221118	279.885101010103	1.02362656379476
pn1	20221118	190.102381543482	0.695263330867801
pn1	20221118	472.821428571427	1.72925451362139
pn1	20221118	208.084482961914	0.761029449243977
pn1	20221118	202.110384615385	0.739180319939989
pn1	20221118	155.636083743842	0.569209397106965
pn1	20221118	179.225840336135	0.655484448526912
pn1	20221118	206.836601307191	0.756465559256134
pn1	20221118	354.333073798239	1.29590587516781
pn1	20221118	289.135530907277	1.05745825306688
pn1	20221118	304.557026688906	1.11385944297857
pn1	20221118	362.024939613525	1.32403741252101
pn1	20221118	244.249481327801	0.893296057481833
pn1	20221118	148.928837159864	0.544678917461913
pn1	20221118	427.251039522435	1.56258947648772
pn1	20221118	235.600253807107	0.861663151641063
pn1	20221118	342.08185840708	1.2510993832613
pn1	20221118	168.771257100972	0.617248797274687
pn1	20221118	185.083554142376	0.676907923494089
pn1	20221118	384.588768115941	1.40656032693348
pn1	20221118	178.84956445993	0.654108291022249
pn1	20221118	137.65666160081	0.503453077671359
pn1	20221118	163.643114311432	0.598493589643551
pn1	20221118	358.465909090908	1.31102093479083
pn1	20221118	436.525600835948	1.59650942182884
pn1	20221118	393.817973311091	1.44031439089177
pn1	20221118	173.883796296297	0.635946937725498
pn1	20221118	302.534040178571	1.10646075429274
pn1	20221118	669.870888601314	2.44992546373647
pn1	20221118	435.758911868635	1.59370540264283
pn1	20221118	176.799039566968	0.646608885935721
pn1	20221118	527.301851851856	1.92850630757314
pn1	20221118	446.649375	1.6335352017749
pn1	20221118	195.315128529287	0.71432796226745
pn1	20221118	320.504618392663	1.17218472873906
pn1	20221118	273.115474598933	0.998867941787261
pn1	20221118	148.344705657493	0.542542567508242
pn1	20221118	193.962556600489	0.709381187498933
pn1	20221118	190.387405910232	0.696305753319304
pn1	20221118	463.681001188352	1.69582513763823
pn1	20221118	279.624643087411	1.02267398844346
pn1	20221118	192.669047619046	0.704650424235245
pn1	20221118	400.789351851853	1.46581088296955
pn1	20221118	226.020415907711	0.826626715205972
pn1	20221118	224.069852941176	0.819492901867235
pn1	20221118	215.423624288426	0.787870963816025
pn1	20221118	181.00823244552	0.662003208917087
pn1	20221118	285.317554623589	1.04349473042913
pn1	20221118	342.047288044775	1.25097294873138
pn1	20221118	219.44615051903	0.802582589009174
pn1	20221118	100.768347338936	0.368541079012665
pn1	20221118	403.73985328397	1.47660178120433
pn1	20221118	216.747554157932	0.792712985696206
pn1	20221118	314.096006144394	1.14874644742036
pn1	20221118	165.623660714285	0.605737061702163
pn1	20221118	324.910404847859	1.1882980553637
pn1	20221118	251.405928514903	0.919469402960654
pn1	20221118	404.288300446763	1.47860762246793
pn1	20221118	143.310100705803	0.524129456741847
pn1	20221118	146.294733044733	0.535045182281591
pn1	20221118	341.09379021879	1.24748571164847
pn1	20221118	303.22586618877	1.10899097644107
pn1	20221118	299.121848739496	1.09398131260333
pn1	20221118	234.618483978959	0.858072515083427
pn1	20221118	246.040356394129	0.899845842674811
pn1	20221118	150.301218708827	0.549698142151296
pn1	20221118	631.07137902331	2.30802363143844
pn1	20221118	354.468554006972	1.29640136828276
pn1	20221118	138.061683006537	0.50493436648706
pn1	20221118	215.822294372295	0.789329023879121
pn1	20221118	312.711051212938	1.14368123797412
pn1	20221118	235.294825252277	0.860546104749546
pn1	20221118	171.720220966084	0.62803407215036
pn1	20221118	104.488738738738	0.382147703483946
pn1	20221118	201.328075553797	0.736319173227825
pn1	20221118	279.695634920636	1.02293362758123
pn1	20221118	170.525974025974	0.623666340937747
pn1	20221118	116.263808139535	0.425212781923929
pn1	20221118	161.005961440893	0.588848704219751
pn1	20221118	415.415071475521	1.51930167282357
pn1	20221118	160.52264565044	0.587081068572038
pn1	20221118	508.075657894738	1.85819015718089
pn1	20221118	184.831153846154	0.675984817380222
pn1	20221118	287.807608695653	1.05260162995416
pn1	20221118	249.857589658047	0.913806647858959
pn1	20221118	208.361062335383	0.762040985737556
pn1	20221118	204.778003489531	0.748936628981811
pn1	20221118	361.470454545455	1.32200948876639
pn1	20221118	293.061363636364	1.07181624015517
pn1	20221118	492.600962395297	1.8015943994121
pn1	20221118	223.383766968327	0.816983672814597
pn1	20221118	312.439285714284	1.14268730731279
pn1	20221118	666.603875379943	2.43797698378669
pn1	20221118	180.975714581608	0.661884281009963
pn1	20221118	160.205534105535	0.585921293364715
pn1	20221118	166.778857142857	0.609961973090514
pn1	20221118	199.095255898971	0.728153059695542
pn1	20221118	277.85343799682	1.01619614244839
pn1	20221118	212.107895807895	0.775744317064364
pn1	20221118	173.741780629448	0.635427542414576
pn1	20221118	225.049894514767	0.82307721766229
pn1	20221118	169.636666342602	0.620413867101873
pn1	20221118	264.187475461328	0.966215481739167
pn1	20221118	186.368746789933	0.681608271347137
pn1	20221118	141.580430137495	0.517803515368247
pn1	20221118	160.256293706294	0.58610693695745
pn1	20221118	447.722173822134	1.63745875957766
pn1	20221118	207.877438088976	0.760272221970814
pn1	20221118	187.019523326571	0.683988362847517
pn1	20221118	104.781896551725	0.38321987246927
pn1	20221118	139.620623941277	0.510635896673653
pn1	20221118	176.48581932773	0.645463342439319
pn1	20221118	207.90579150579	0.760375919204145
pn1	20221118	127.266846707818	0.465454304321172
pn1	20221118	233.665001930131	0.854585335702462
pn1	20221118	218.42672413793	0.798854230765877
pn1	20221118	248.94358936043	0.910463865479402
pn1	20221118	225.800043435094	0.82582074476994
pn1	20221118	281.353535353537	1.02899708332475
pn1	20221118	134.589788939984	0.492236573784344
pn1	20221118	289.200854700855	1.05769716242687
pn1	20221118	199.936274509804	0.731228925426114
pn1	20221118	200.364059177889	0.732793466547651
pn1	20221118	367.988223938225	1.3458469915954
pn1	20221118	514.473545218682	1.88158921412719
pn1	20221118	271.874612403102	0.994329724136242
pn1	20221118	155.913542174549	0.570224148585324
pn1	20221118	450.959598970752	1.64929902677468
pn1	20221118	229.608240927419	0.839748503336766
pn1	20221118	288.949579831935	1.05677817234947
pn1	20221118	488.972378756831	1.78832354437951
pn1	20221118	259.470016339871	0.948962271572167
pn1	20221118	416.487571022727	1.52322413608516
pn1	20221118	457.290792838872	1.67245416508162
pn1	20221118	193.650127613029	0.708238537855528
pn1	20221118	269.092304270463	0.98415396092858
pn1	20221118	221.805331541218	0.811210845227161
pn1	20221118	378.931791412354	1.38587100976847
pn1	20221118	442.295478723404	1.61761165361658
pn1	20221118	250.604217208475	0.916537296225452
pn1	20221118	162.202256706032	0.593223926791866
pn1	20221118	453.573216340622	1.65885783557778
pn1	20221118	300.109068627452	1.09759188171891
pn1	20221118	287.028695013004	1.04975290119516
pn1	20221118	199.898565771683	0.731091012883115
pn1	20221118	238.196296296295	0.871157683658245
pn1	20221118	253.389018691589	0.926722178388607
pn1	20221118	121.952125147579	0.446016720296158
pn1	20221118	285.369881465517	1.04368610590859
pn1	20221118	219.89681227863	0.804230798745056
pn1	20221118	404.077137546468	1.47783533429235
pn1	20221118	215.305747828448	0.787439853066492
pn1	20221118	217.422102233379	0.795180017081915
pn1	20221118	175.228787878788	0.64086598881807
pn1	20221118	348.547047047046	1.27474458198009
pn1	20221118	163.003105954056	0.596152880712292
pn1	20221118	263.23638996139	0.962737067280295
pn1	20221118	201.457401656316	0.736792158868907
pn1	20221118	252.059057971014	0.921858099816825
pn1	20221118	489.582140964496	1.79055363376659
pn1	20221118	212.33560311284	0.776577113255625
pn1	20221118	426.860911481158	1.56116265732196
pn1	20221118	159.105234833658	0.581897157893578
pn1	20221118	176.298561381075	0.644778482088461
pn1	20221118	375.751276239484	1.37423887999181
pn1	20221118	513.767691240348	1.87900768735147
pn1	20221118	173.47465650134	0.634450586683903
pn1	20221118	183.392001409444	0.670721390858947
pn1	20221118	429.857755335366	1.57212304415799
pn1	20221118	306.112217582181	1.11954725810121
pn1	20221118	225.265196078432	0.823864642212574
pn1	20221118	223.291248955723	0.816645305766872
pn1	20221118	286.270644796381	1.04698047659798
pn1	20221118	157.764420485175	0.576993384240493
pn1	20221118	371.507651044607	1.35871862735747
pn1	20221118	214.461477471567	0.784352094692756
pn1	20221118	166.336253561254	0.608343234609171
pn1	20221118	206.746435594886	0.75613579529969
pn1	20221118	183.883131747983	0.672517606731102
pn1	20221118	282.96752349934	1.03489993822389
pn1	20221118	274.243551587302	1.00299366897721
pn1	20221118	448.198628193	1.63920130088727
pn1	20221118	308.345930232558	1.12771663759501
pn1	20221118	133.525704783989	0.488344888216735
pn1	20221118	204.198412698412	0.746816885816566
pn1	20221118	325.323268398269	1.18980802533315
pn1	20221118	299.146939107781	1.09407307585681
pn1	20221118	259.151831268222	0.947798570144805
pn1	20221118	137.733386775762	0.503733685416856
pn1	20221118	185.317647058824	0.677764073845814
pn1	20221118	181.646201814058	0.664336460634188
pn1	20221118	229.955808080809	0.841019664143928
pn1	20221118	356.302083333333	1.30310715332521
pn1	20221118	266.957616707618	0.976346746872368
pn1	20221118	324.986505681819	1.18857637970068
pn1	20221118	174.297583157473	0.637460284528599
pn1	20221118	195.533641332639	0.715127131316582
pn1	20221118	222.187298517085	0.812607816847224
pn1	20221118	276.513993437559	1.01129737853906
pn1	20221118	165.508607581188	0.605316276734115
pn1	20221118	263.362780813602	0.963199317801233
pn1	20221118	155.438389299943	0.56848636725093
pn1	20221118	117.668059678176	0.430348565043555
pn1	20221118	290.255089962122	1.06155282753383
pn1	20221118	233.842429496072	0.855234243304157
pn1	20221118	103.713776110621	0.379313424955986
pn1	20221118	235.823987668723	0.862481415718515
pn1	20221118	187.620954356847	0.686187982536664
pn1	20221118	327.227309444905	1.19677169359152
pn1	20221118	210.054128959275	0.768233055141163
pn1	20221118	205.003968253967	0.749763052162336
pn1	20221118	665.432489451474	2.43369286237933
pn1	20221118	388.760964035962	1.42181934057042
pn1	20221118	215.928987752691	0.789719234640467
pn1	20221118	380.606060606062	1.3919943311437
pn1	20221118	211.972316624186	0.77524846196725
pn1	20221118	252.434016960888	0.923229441060012
pn1	20221118	207.665567545962	0.759497345726484
pn1	20221118	247.247069754145	0.904259167448944
pn1	20221118	465.926198257081	1.70403651920949
pn1	20221118	125.576806006494	0.45927330165427
pn1	20221118	268.819607843138	0.983156625572556
pn1	20221118	199.627058879212	0.730098028024744
pn1	20221118	233.056150710702	0.85235857808172
pn1	20221118	309.075071839079	1.13038333444493
pn1	20221118	408.325845325848	1.49337417551355
pn1	20221118	303.378564405113	1.10954944114651
pn1	20221118	166.772759103641	0.609939670671035
pn1	20221118	287.692056009006	1.05217901796394
pn1	20221118	180.243776788659	0.659207357639609
pn1	20221118	143.906869747899	0.526312026095254
pn1	20221118	316.245905923344	1.15660929726584
pn1	20221118	370.418638107415	1.35473576951044
pn1	20221118	267.216391859773	0.977293167810245
pn1	20221118	345.772379269728	1.26459676191994
pn1	20221118	189.365584415585	0.692568635403408
pn1	20221118	191.850180406736	0.70165557303482
pn1	20221118	353.096049783551	1.29138169493486
pn1	20221118	211.042058213326	0.771846218628419
pn1	20221118	307.896949078137	1.12607457435316
pn1	20221118	350.379481537142	1.28144636286698
pn1	20221118	464.651555625391	1.69937475603441
pn1	20221118	320.056595365418	1.17054616966527
pn1	20221118	185.908333333334	0.679924396632826
pn1	20221118	295.023161764704	1.07899114396293
pn1	20221118	223.572468793342	0.817673813876142
pn1	20221118	255.167415232794	0.933226325747535
pn1	20221118	292.13448146057	1.06842634475443
pn1	20221118	155.233612858141	0.567737436333524
pn1	20221118	272.0913208852	0.995122294223305
pn1	20221118	137.76103988604	0.503834821412127
pn1	20221118	107.066016624041	0.391573607528697
pn1	20221118	238.575273236183	0.872543719789983
pn1	20221118	272.298157415834	0.995878759524087
pn1	20221118	205.159753052163	0.750332805454288
pn1	20221118	294.021896955502	1.07532920821717
pn1	20221118	110.347820823245	0.403576182668834
pn1	20221118	299.365639740566	1.0948729318564
pn1	20221118	238.73551684968	0.873129780351485
pn1	20221118	153.184008528785	0.560241398033429
pn1	20221118	349.679738562094	1.27888718592436
pn1	20221118	304.833499556738	1.11487058994802
pn1	20221118	163.266469681397	0.597116083491838
pn1	20221118	251.429867986799	0.919556957029332
pn1	20221118	331.369293370386	1.21192021260032
pn1	20221118	424.016758917591	1.55076070986193
pn1	20221118	283.764926010243	1.03781628635836
pn1	20221118	77.8632879568306	0.284770177509862
pn1	20221118	314.371061862245	1.14975241143309
pn1	20221118	467.547199289075	1.70996502240705
pn1	20221118	398.430843450793	1.45718508673551
pn1	20221118	166.458874458874	0.608791697237683
pn1	20221118	424.30179558011	1.55180317728287
pn1	20221118	562.016097308489	2.0554670627661
pn1	20221118	179.59559833122	0.656836768120126
pn1	20221118	238.887115839242	0.873684224843886
pn1	20221118	194.595553899652	0.711696254817254
pn1	20221118	451.852002503131	1.65256282308992
pn1	20221118	302.275980392157	1.1055169496691
pn1	20221118	300.298857750649	1.09828599936691
pn1	20221118	516.347303921569	1.88844213046855
pn1	20221118	386.441683569979	1.41333701305351
pn1	20221118	282.635714285716	1.03368640908657
pn1	20221118	469.047477285242	1.71545200404491
pn1	20221118	230.603663003664	0.843389070397159
pn1	20221118	286.947178120922	1.04945476865494
pn1	20221118	211.801856335754	0.774625035858888
pn1	20221118	281.900252525252	1.03099659747477
pn1	20221118	215.03909090909	0.786464606063027
pn1	20221118	106.662474200206	0.390097727808181
pn1	20221118	116.80896314222	0.42720658273762
pn1	20221118	205.683706609852	0.752249066012316
pn1	20221118	199.701398852223	0.730369912347458
pn1	20221118	165.032112845139	0.603573587796519
pn1	20221118	355.319203268644	1.29951245628843
pn1	20221118	222.431624745935	0.813501393594183
pn1	20221118	270.938884493671	0.990907477145885
pn1	20221118	396.644794442331	1.45065295193197
pn1	20221118	251.928104575164	0.921379162659658
pn1	20221118	191.184843205574	0.69922222867125
pn1	20221118	285.322578087838	1.0435131027949
pn1	20221118	430.038709677421	1.57278485027305
pn1	20221118	397.620862565212	1.45422273558622
pn1	20221118	179.972051387181	0.658213573626073
pn1	20221118	243.453857284021	0.890386213752861
pn1	20221118	154.327362884655	0.5644229992915
pn1	20221118	159.580690048283	0.58363604497913
pn1	20221118	346.405223004696	1.2669112676064
pn1	20221118	168.229402184327	0.615267065898494
pn1	20221118	250.391260901163	0.915758449004555
pn1	20221118	168.978313840156	0.618006067946389
pn1	20221118	283.733020050127	1.03769959637308
pn1	20221118	479.255597014925	1.7527862618671
pn1	20221118	184.496262626262	0.674760016390724
pn1	20221118	339.660892815623	1.24224516172358
pn1	20221118	148.819528164622	0.544279140586376
pn1	20221118	122.596142369992	0.448372090889391
pn1	20221118	177.240820241141	0.648224614789535
pn1	20221118	94.0249999999994	0.343878567717428
pn1	20221118	267.963112289526	0.980024155865218
pn1	20221118	244.54044117647	0.894360187830396
pn1	20221118	285.904757578904	1.04564231363821
pn1	20221118	181.57619548082	0.66408042577532
pn1	20221118	191.569307944308	0.700628335384291
pn1	20221118	357.290186215753	1.30672095182523
pn1	20221118	450.697175487789	1.64833926276025
pn1	20221118	295.830376996158	1.08194338025787
pn1	20221118	325.116857073407	1.18905311514167
pn1	20221118	270.491618310769	0.989271686086435
pn1	20221118	214.949442538593	0.786136734185923
pn1	20221118	220.573076923076	0.806704108155639
pn1	20221118	210.175704714953	0.768677695361655
pn1	20221118	461.65032527881	1.68839832643619
pn1	20221118	266.987268518519	0.976455192735307
pn1	20221118	233.981746031745	0.855743767055783
pn1	20221118	174.037727236644	0.6365099108847
pn1	20221118	187.501981167259	0.68575286070702
pn1	20221118	398.417636363635	1.45713678432428
pn1	20221118	305.854640851317	1.11860522016145
pn1	20221118	431.759179056236	1.5790771400448
pn1	20221118	365.866186209585	1.33808604190365
pn1	20221118	239.715090090092	0.876712383306946
pn1	20221118	394.931912154781	1.44438841050457
pn1	20221118	299.390159574468	1.09496260848882
pn1	20221118	259.129532944795	0.947717018264746
pn1	20221118	275.193657590396	1.00646850111254
pn1	20221118	223.790849673203	0.818472500440178
pn1	20221118	195.452489837398	0.714830335145865
pn1	20221118	194.446219103477	0.711150091181848
pn1	20221118	605.901082251087	2.21596805469763
pn1	20221118	347.715935487277	1.27170494940591
pn1	20221118	153.662409395038	0.561991058279979
pn1	20221118	113.20942008879	0.414041938125541
pn1	20221118	254.17011732229	0.929578898179849
pn1	20221118	334.906920077974	1.2248584099449
pn1	20221118	197.083085013147	0.720793927100808
pn1	20221118	264.897509924213	0.968812297842617
pn1	20221118	486.163908730156	1.77805209901657
pn1	20221118	389.844114219113	1.42578075650879
pn1	20221118	258.477411477411	0.945332007935772
pn1	20221118	353.235381988906	1.29189127599537
pn1	20221118	158.384049773755	0.579259560600745
pn1	20221118	402.093891855807	1.47058199010159
pn1	20221118	409.572451348961	1.49793340012122
pn1	20221118	478.252221421709	1.74911660632998
pn1	20221118	242.951964701965	0.888550637020445
pn1	20221118	182.936910148676	0.669056981064386
pn1	20221118	190.771740973046	0.697711385767313
pn1	20221118	361.721411325726	1.32292731549501
pn1	20221118	124.045410504844	0.453672513654096
pn1	20221118	217.623118279569	0.795915195067047
pn1	20221118	244.518847006652	0.894281211258335
pn1	20221118	181.140571428572	0.662487213596109
pn1	20221118	277.535253854333	1.01503244441927
pn1	20221118	160.106333374506	0.585558485544424
pn1	20221118	191.730217001143	0.701216829678332
pn1	20221118	301.321710526314	1.10202688899713
pn1	20221118	179.706984225819	0.65724414086034
pn1	20221118	294.009531360114	1.07528398340217
pn1	20221118	163.286458333334	0.597189188187383
pn1	20221118	129.882121212122	0.475019173778529
pn1	20221118	301.021521506654	1.1009290047097
pn1	20221118	162.976780351779	0.596056599825238
pn1	20221118	186.284822866344	0.681301335546648
pn1	20221118	164.776509287927	0.602638766364373
pn1	20221118	290.936355311355	1.06404442607177
pn1	20221118	212.44044676371	0.776960558982776
pn1	20221118	179.191557847206	0.655359066839162
pn1	20221118	425.351070691437	1.55564070158412
pn1	20221118	200.907870370369	0.734782352630913
pn1	20221118	279.356227106227	1.02169230800568
pn1	20221118	173.019770408164	0.632786927250817
pn1	20221118	239.184400502198	0.874771486998649
pn1	20221118	170.36535320539	0.623078900813014
pn1	20221118	238.527385436283	0.872368579263094
pn1	20221118	344.145022849779	1.2586450150988
pn1	20221118	228.032135076252	0.833984195730594
pn1	20221118	210.839610389611	0.771105804189103
pn1	20221118	131.377602054609	0.480488610738521
pn1	20221118	249.437037037038	0.912268556575126
pn1	20221118	120.05765671987	0.439088062072213
pn1	20221118	297.935602466793	1.0896428423112
pn1	20221118	367.291907166906	1.34330034534176
pn1	20221118	356.456430288462	1.30367164797941
pn1	20221118	156.051340094169	0.570728118287353
pn1	20221118	422.917389589905	1.54673997548493
pn1	20221118	191.594368131868	0.700719988257515
pn1	20221118	237.23018394649	0.86762431135189
pn1	20221118	273.411492374729	0.999950570543014
pn1	20221118	144.645140885567	0.529012112470244
pn1	20221118	214.517057860262	0.784555369401159
pn1	20221118	287.369717562114	1.05100012635599
pn1	20221118	308.668290043291	1.12889560733715
pn1	20221118	187.581670168066	0.686044308082297
pn1	20221118	269.404127481714	0.98529439506063
pn1	20221118	438.897186147187	1.60518304437655
pn1	20221118	257.918425324674	0.943287622319424
pn1	20221118	149.3375499002	0.546173706632396
pn1	20221118	202.429614237	0.740347841610332
pn1	20221118	176.104662698412	0.644069334507749
pn1	20221118	313.82671790235	1.14776157685426
pn1	20221118	189.677454153183	0.69370923969673
pn1	20221118	215.645661157025	0.788683021464036
pn1	20221118	234.218267108168	0.856608797941136
pn1	20221118	189.369010518113	0.692581165722262
pn1	20221118	122.948161831783	0.449659535168352
pn1	20221118	270.452272727274	0.989127787092569
pn1	20221118	158.569233403911	0.579936834533239
pn1	20221118	185.790404040404	0.679493092656812
pn1	20221118	258.816441441441	0.946571945595372
pn1	20221118	219.479108472998	0.802703126462037
pn1	20221118	446.012481829362	1.63120588604709
pn1	20221118	261.165252639518	0.955162276152494
pn1	20221118	204.151763677498	0.746646275888384
pn1	20221118	184.662249614792	0.67536708225486
pn1	20221118	187.777	0.686758689819472
pn1	20221118	216.411125319694	0.791482561159837
pn1	20221118	186.358999779688	0.68157262350962
pn1	20221118	455.210714285715	1.66484667309971
pn1	20221118	277.064176986585	1.0133095703053
pn1	20221118	258.82840888649	0.946615714251184
pn1	20221118	267.373720760233	0.977868568362766
pn1	20221118	176.324468085106	0.644873230934794
pn1	20221118	228.53987556561	0.835841160072552
pn1	20221118	299.282936996037	1.09457046228623
pn1	20221118	350.924194677872	1.28343854765455
pn1	20221118	337.705074709903	1.23509212871204
pn1	20221118	219.587764144513	0.80310051393021
pn1	20221118	383.352941176471	1.40204052477564
pn1	20221118	337.183538572982	1.23318470941103
pn1	20221118	319.081759906759	1.16698089424614
pn1	20221118	386.986180642472	1.41532840761257
pn1	20221118	175.202368368065	0.640769364478721
pn1	20221118	333.90226358149	1.22118406974752
pn1	20221118	180.349877450981	0.659595400647247
pn1	20221118	186.296401515152	0.6813436822541
pn1	20221118	334.018995859212	1.22161099586791
pn1	20221118	491.09230091758	1.79607675678378
pn1	20221118	224.999697127033	0.822893630256843
pn1	20221118	165.749477351915	0.6061972121424
pn1	20221118	317.609122495153	1.16159500279312
pn1	20221118	210.217541908997	0.768830706947564
pn1	20221118	210.724090231963	0.770683311167519
pn1	20221118	191.135464559386	0.699041635657403
pn1	20221118	251.692208831958	0.920516418811699
pn1	20221118	300.501612903225	1.09902753780312
pn1	20221118	217.595529693721	0.795814295057616
pn1	20221118	222.074627791562	0.812195745082092
pn1	20221118	324.990884367444	1.18859239391117
pn1	20221118	170.783222433459	0.624607178097157
pn1	20221118	174.241829393629	0.637256375733538
pn1	20221118	244.489915966386	0.894175401477008
pn1	20221118	291.585248161764	1.06641762834777
pn1	20221118	180.42476042476	0.659869270892071
pn1	20221118	258.083450846091	0.943891171800325
pn1	20221118	214.471409184272	0.784388418044417
pn1	20221118	358.727533960292	1.31197777802788
pn1	20221118	218.404661016948	0.798773539094059
pn1	20221118	233.427156177156	0.853715460064379
pn1	20221118	171.121875691218	0.625845738025165
pn1	20221118	421.631360332292	1.54203656788961
pn1	20221118	349.47813283208	1.27814985128272
pn1	20221118	443.475209530091	1.62192629483004
pn1	20221118	252.927985074627	0.925036035555632
pn1	20221118	243.47330779055	0.890457350283854
pn1	20221118	143.97412891986	0.526558013733859
pn1	20221118	316.771972760163	1.15853328674065
pn1	20221118	309.368633540372	1.13145698057497
pn1	20221118	216.726173055136	0.792634788376284
pn1	20221118	206.835501567397	0.756461537166847
pn1	20221118	339.738547551788	1.24252916916255
pn1	20221118	479.267323481116	1.75282914918854
pn1	20221118	293.243864155252	1.07248370111814
pn1	20221118	200.621504559272	0.733735024101657
pn1	20221118	233.443669038497	0.853775852716407
pn1	20221118	238.621874999999	0.872714156884311
pn1	20221118	235.478896865616	0.861219311691874
pn1	20221118	286.972883597884	1.04954878155151
pn1	20221118	752.626262626258	2.75258751628227
pn1	20221118	172.639621489622	0.631396604829891
pn1	20221118	447.4140625	1.6363319009746
pn1	20221118	269.547235023041	0.985817783694941
pn1	20221118	326.447884012537	1.19392109320518
pn1	20221118	199.945137117347	0.731261338728832
pn1	20221118	166.217032967033	0.607907207944102
pn1	20221118	736.42682072829	2.69334113630146
pn1	20221118	153.964083238113	0.563094373026849
pn1	20221118	548.219696969696	2.00500935058147
pn1	20221118	340.451156703815	1.24513540170221
pn1	20221118	693.367192691027	2.53585873038921
pn1	20221118	226.713949605342	0.829163182896534
pn1	20221118	367.650261696219	1.34461095892618
pn1	20221118	386.719378712399	1.41435263025998
pn1	20221118	435.355407222438	1.59222966108684
pn1	20221118	238.983695652173	0.874037447154347
pn1	20221118	124.773954332053	0.456337024239792
pn1	20221118	262.137596086653	0.958718437513092
pn1	20221118	256.734656084656	0.938958211303574
pn1	20221118	356.337962962965	1.30323837625154
pn1	20221118	272.049126484976	0.99496797622368
pn1	20221118	166.006140350877	0.607135908281396
pn1	20221118	269.502866502866	0.985655514264795
pn1	20221118	459.635281385279	1.68102868636179
pn1	20221118	345.758631713557	1.26454648284601
pn1	20221118	254.640681003586	0.931299895411903
pn1	20221118	201.167582417583	0.735732200084409
pn1	20221118	278.193379957848	1.01743941556369
pn1	20221118	253.833994708996	0.928349593603013
pn1	20221118	295.914423076922	1.08225076282501
pn1	20221118	141.312070384354	0.516822040573851
pn1	20221118	293.812165058951	1.07456215366583
pn1	20221118	179.903571428571	0.657963121192315
pn1	20221118	220.386656891495	0.806022312319915
pn1	20221118	286.376588235295	1.04736794459088
pn1	20221118	408.452507598784	1.4938374187042
pn1	20221118	170.864409141582	0.624904103052297
pn1	20221118	251.466075388028	0.919689378717983
pn1	20221118	296.040441176471	1.08271165007393
pn1	20221118	347.790217869718	1.27197662310206
pn1	20221118	202.372846683894	0.74014022507372
pn1	20221118	246.763802083333	0.902491707789672
pn1	20221118	177.093342330185	0.64768524235891
pn1	20221118	235.507301159902	0.861323194999889
pn1	20221118	163.047504025765	0.596315258221558
pn1	20221118	222.664807302231	0.814354214476669
pn1	20221118	171.170241857074	0.626022628084623
pn1	20221118	125.808718371838	0.460121477054753
pn1	20221118	258.949993633816	0.947060387356919
pn1	20221118	361.457372229758	1.32196164268306
pn1	20221118	110.371276595745	0.4036619676989
pn1	20221118	174.011620469083	0.636414430344029
pn1	20221118	502.007072275549	1.83599545863479
pn1	20221118	421.659597523219	1.54213984004884
pn1	20221118	341.93954729481	1.2505789074149
pn1	20221118	341.924423578294	1.25052359529606
pn1	20221118	187.481674856675	0.685678594235345
pn1	20221118	530.475702092511	1.94011406162692
pn1	20221118	160.608839689723	0.587396306889235
pn1	20221118	208.361022610484	0.762040840451288
pn1	20221118	86.2520396270393	0.315450442431835
pn1	20221118	210.167180277351	0.768646518851225
pn1	20221118	228.88597972973	0.837106970274505
pn1	20221118	200.553571428572	0.733486571587053
pn1	20221118	325.956063907042	1.19212235464148
pn1	20221118	307.491614866615	1.12459214150972
pn1	20221118	111.427663438256	0.407525501805343
pn1	20221118	171.869540229884	0.628580178979056
pn1	20221118	179.620748700991	0.656928750817647
pn1	20221118	349.377619288059	1.27778224209841
pn1	20221118	293.910940385121	1.07492340564869
pn1	20221118	183.482072594925	0.671050809101498
pn1	20221118	299.969919786097	1.09708297127738
pn1	20221118	377.325884899416	1.37999771190559
pn1	20221118	213.494192925643	0.780814435301875
pn1	20221118	154.767208245982	0.566031650106392
pn1	20221118	363.712700386953	1.33021007678494
pn1	20221118	427.747116522082	1.56440378383275
pn1	20221118	415.854135923919	1.52090746759784
pn1	20221118	318.155764374513	1.16359424157566
pn1	20221118	285.388462217514	1.04375406147768
pn1	20221118	507.360555623926	1.85557480653311
pn1	20221118	373.779279279282	1.36702667589484
pn1	20221118	181.129874213836	0.662448090566256
pn1	20221118	340.274188034187	1.24448817242656
pn1	20221118	192.114170506914	0.702621066653972
pn1	20221118	210.77062780269	0.770853513487823
pn1	20221118	199.994525547445	0.731441967525471
pn1	20221118	397.317533490939	1.45311336714582
pn1	20221118	329.846217650962	1.20634985262244
pn1	20221118	287.820623565932	1.05264922936868
pn1	20221118	444.291661354077	1.62491231220673
pn1	20221118	148.528181818181	0.543213596695667
pn1	20221118	216.100807204182	0.790347631629403
pn1	20221118	349.632625272334	1.27871487802111
pn1	20221118	251.53515948633	0.919942040677846
pn1	20221118	444.666768568841	1.62628419555428
pn1	20221118	216.854938271605	0.793105722683236
pn1	20221118	144.150137741047	0.527201732546254
pn1	20221118	306.017565524194	1.11920108618808
pn1	20221118	232.068622773536	0.8487468823347
pn1	20221118	305.857740126766	1.11861655517237
pn1	20221118	194.713933691755	0.712129206408374
pn1	20221118	535.437721141088	1.95826170324788
pn1	20221118	298.063445378151	1.09011040346249
pn1	20221118	285.755426803691	1.04509616470871
pn1	20221118	207.0703125	0.757320313526197
pn1	20221118	398.528533801578	1.45754237062711
pn1	20221118	418.359535530822	1.53007049050006
pn1	20221118	265.275722021661	0.970195536708492
pn1	20221118	266.233219929764	0.973697403331527
pn1	20221118	174.379576317218	0.637760158927277
pn1	20221118	350.933862433862	1.28347390563469
pn1	20221118	347.545454545453	1.2710814477617
pn1	20221118	426.641281971301	1.56035940413102
pn1	20221118	174.467449784791	0.638081539434263
pn1	20221118	300.800921422394	1.10012220182734
pn1	20221118	334.853929924241	1.22466460852859
pn1	20221118	378.355862977603	1.3837646609756
pn1	20221118	381.092194570136	1.39377227372582
pn1	20221118	388.350523349436	1.42031823176515
pn1	20221118	177.244800218938	0.648239170801919
pn1	20221118	392.132142857144	1.43414878640448
pn1	20221118	272.977071973828	0.998361760489846
pn1	20221118	295.873235496642	1.08210012707798
pn1	20221118	426.623428858721	1.56029410976481
pn1	20221118	331.383885934445	1.21197358213
pn1	20221118	293.815422322777	1.07457406648921
pn1	20221118	382.624392667845	1.39937599706855
pn1	20221118	192.254317434211	0.703133627405144
pn1	20221118	513.384240858505	1.87760529045597
pn1	20221118	302.118261763361	1.10494012375926
pn1	20221118	672.790845648609	2.46060465168883
pn1	20221118	260.876240159603	0.954105267935045
pn1	20221118	296.114113597244	1.0829810929512
pn1	20221118	544.937870619946	1.99300669442992
pn1	20221118	255.699444444445	0.935172121475122
pn1	20221118	277.218220338983	1.01387295459021
pn1	20221118	300.99021331458	1.10081450094742
pn1	20221118	220.697281639929	0.807158363301984
pn1	20221118	136.881980994153	0.50061983058329
pn1	20221118	227.609488550666	0.832438446388725
pn1	20221118	286.874974904636	1.04919069911385
pn1	20221118	234.348389355743	0.85708469533145
pn1	20221118	233.115840517241	0.852576882204878
pn1	20221118	235.762175324675	0.862255348817813
pn1	20221118	135.013561706582	0.493786442138668
pn1	20221118	245.448960216999	0.897682923553886
pn1	20221118	179.947646244375	0.658124316454544
pn1	20221118	398.757244925214	1.45837883809445
pn1	20221118	215.94002991027	0.789759619233211
pn1	20221118	272.998308270678	0.998439428209542
pn1	20221118	220.128030763884	0.805076436410985
pn1	20221118	298.291272017279	1.09094363609585
pn1	20221118	336.395849021084	1.23030388457814
pn1	20221118	255.382605626947	0.934013343716457
pn1	20221118	485.459943123587	1.77547747860169
pn1	20221118	198.82476359338	0.727163785495859
pn1	20221118	175.630090497737	0.642333676877899
pn1	20221118	237.84362745098	0.869867864382463
pn1	20221118	230.946687948921	0.844643618941337
pn1	20221118	125.81954534802	0.460161074662434
pn1	20221118	280.753196930948	1.02680145964056
pn1	20221118	293.091683283481	1.07192712850214
pn1	20221118	264.7433934666	0.968248646189274
pn1	20221118	388.501914451372	1.42087191594807
pn1	20221118	367.417211685199	1.34375862280285
pn1	20221118	156.829592119867	0.573574427161804
pn1	20221118	362.665550595238	1.32638032543625
pn1	20221118	306.265238095238	1.12010690154563
pn1	20221118	207.204781594573	0.757812108683272
pn1	20221118	161.767499602733	0.591633885313669
pn1	20221118	369.253272564255	1.35047366651816
pn1	20221118	409.680609369493	1.4983289675255
pn1	20221118	173.368464052287	0.634062207983741
pn1	20221118	149.209814814815	0.545706539834103
pn1	20221118	219.187417058752	0.801636320551413
pn1	20221118	213.603363672338	0.781213706559627
pn1	20221118	311.04398148148	1.13758424726379
pn1	20221118	231.001744765702	0.844844978784972
pn1	20221118	277.693106972518	1.01560976219849
pn1	20221118	254.933434650457	0.932370586236471
pn1	20221118	169.525187969925	0.620006156140664
pn1	20221118	230.495276497697	0.842992667350822
pn1	20221118	377.98889640748	1.38242255048866
pn1	20221118	183.811834526095	0.672256850692335
pn1	20221118	239.188793103448	0.874787552102892
pn1	20221118	448.685398973812	1.64098157250559
pn1	20221118	126.045444706808	0.460987258634232
pn1	20221118	225.118181818181	0.823326965496284
pn1	20221118	203.337735579668	0.743669122829479
pn1	20221118	378.772213081035	1.38528738235009
pn1	20221118	250.252403604148	0.915250604831041
pn1	20221118	247.06447506187	0.903591362064712
pn1	20221118	257.987062846819	0.943538651011867
pn1	20221118	295.713524955436	1.08151601612707
pn1	20221118	336.809251025993	1.23181582384258
pn1	20221118	471.774413156433	1.72542525373002
pn1	20221118	232.488868081563	0.850283849679707
pn1	20221118	409.352173913041	1.49712777726384
pn1	20221118	284.438479743485	1.04027968112643
pn1	20221118	326.132102399427	1.19276618197064
pn1	20221118	221.198891625615	0.808992906491885
pn1	20221118	174.06685149078	0.636616427309035
pn1	20221118	147.863256369427	0.540781758238274
pn1	20221118	357.957745726495	1.30916242386373
pn1	20221118	303.128659909908	1.10863546295053
pn1	20221118	374.738136574073	1.37053351421634
pn1	20221118	156.547715965626	0.572543518699224
pn1	20221118	246.49962006079	0.901525512250946
pn1	20221118	294.534998090143	1.07720577810045
pn1	20221118	325.450747508306	1.19027425595026
pn1	20221118	219.079169711362	0.801240426451124
pn1	20221118	222.988527941844	0.815538161191805
pn1	20221118	210.33685897436	0.769267086437501
pn1	20221118	242.075541125541	0.885345284357064
pn1	20221118	223.955845363078	0.819075940817884
pn1	20221118	243.564575464274	0.890791144454756
pn1	20221118	224.284338532985	0.820277342155534
pn1	20221118	223.225240770465	0.816403893374379
pn1	20221118	227.864705882351	0.833371855274409
pn1	20221118	214.341039329232	0.783911615076859
pn1	20221118	205.469541778976	0.751465798846168
pn1	20221118	238.105546563745	0.87082578375875
pn1	20221118	332.713269803114	1.21683555097557
pn1	20221118	220.359250585481	0.805922078964334
pn1	20221118	235.910090302318	0.86279631973678
pn1	20221118	143.532811711257	0.524943979917284
pn1	20221118	383.03450130988	1.4008758914842
pn1	20221118	279.935714285714	1.02381167223108
pn1	20221118	275.645129870129	1.00811967517176
pn1	20221118	177.893322981366	0.650611019551463
pn1	20221118	265.446631493507	0.970820605619821
pn1	20221118	187.406209781209	0.685402595064232
pn1	20221118	220.735015391382	0.807296367326491
pn1	20221118	293.757734153265	1.07436308297306
pn1	20221118	446.976434957241	1.63473136140962
pn1	20221118	236.730291767799	0.865796050714598
pn1	20221118	428.583333333334	1.56746208789395
pn1	20221118	213.569723151244	0.781090672747225
pn1	20221118	141.615137107475	0.517930449514767
pn1	20221118	266.896176644933	0.976122041519998
pn1	20221118	168.441142191141	0.616041464731482
pn1	20221118	413.857830642877	1.51360636043728
pn1	20221118	332.420454545455	1.21576463482125
pn1	20221118	178.345588235294	0.6522650937631
pn1	20221118	216.119883340156	0.790417398971241
pn1	20221118	162.142916666667	0.593006901875672
pn1	20221118	365.501031527721	1.33675055805367
pn1	20221118	350.93281957506	1.28347009157682
pn1	20221118	296.344155034894	1.08382242578922
pn1	20221118	372.124343277982	1.36097406199651
pn1	20221118	363.106560559006	1.32799323556324
pn1	20221118	256.656420315732	0.938672078847718
pn1	20221118	364.490794979078	1.33305580987602
pn1	20221118	303.598072337042	1.11035224968928
pn1	20221118	308.287400793651	1.12750257729593
pn1	20221118	141.815340909091	0.51866265686974
pn1	20221118	396.728787878786	1.45096014196255
pn1	20221118	350.863215816125	1.28321552905696
pn1	20221118	214.613164451827	0.784906860994412
pn1	20221118	182.334151289099	0.666852505091929
pn1	20221118	365.356507230255	1.33622198790304
pn1	20221118	343.268597680818	1.25543965661101
pn1	20221118	324.801805465191	1.18790087376129
pn1	20221118	239.29051939925	0.875159596696347
pn1	20221118	346.695439045185	1.26797267761791
pn1	20221118	143.235997748382	0.523858439258608
pn1	20221118	197.329365079365	0.721694649636606
pn1	20221118	228.687751004016	0.836381986384274
pn1	20221118	122.28721424774	0.447242244995133
pn1	20221118	262.932416267943	0.961625341267784
pn1	20221118	164.383730158731	0.601202251348396
pn1	20221118	290.162107843138	1.06121276310523
[truncated: 952,627 more rows]
