# Supplementary material for: TOR regulates variability of protein synthesis rates
Source: EMBO J. 2024 Mar 18;43(8):1618–33. doi: 10.1038/s44318-024-00075-8 (PMC11021518; doi:10.1038/s44318-024-00075-8)
Supplement: Supplementary file 5 — Source Data Fig. 4 [file 44318_2024_75_MOESM5_ESM.zip › Figure 4/H/figure4H.csv]

strain	replicate	mean.HPG.signal	mean.HPG.signal.wt.mean.norm
pn1	20230424	351.759752695292	1.28716672872083
pn1	20230424	176.965463458111	0.647555767681183
pn1	20230424	210.625000000001	0.770723455880049
pn1	20230424	312.057742214532	1.14188829205322
pn1	20230424	279.440302690583	1.0225338673085
pn1	20230424	276.003962577249	1.00995953886824
pn1	20230424	139.305952380952	0.509751288041345
pn1	20230424	272.744617831457	0.998032875621331
pn1	20230424	242.781346749226	0.888390640188843
pn1	20230424	318.809136212625	1.16659313580024
pn1	20230424	215.033280273552	0.78685432831646
pn1	20230424	483.029684095862	1.76751243878461
pn1	20230424	261.041242661448	0.955207637608322
pn1	20230424	214.026719576719	0.7831711001203
pn1	20230424	287.24430326891	1.05109043132235
pn1	20230424	170.92039800995	0.625435536306808
pn1	20230424	617.235608552632	2.25860159675208
pn1	20230424	188.475551394091	0.689673724958343
pn1	20230424	171.763010540185	0.628518841903345
pn1	20230424	171.601553166069	0.627928033664266
pn1	20230424	257.308488175676	0.941548663425646
pn1	20230424	440.319032441305	1.61122471868449
pn1	20230424	392.819444444443	1.43741322140819
pn1	20230424	170.55029263645	0.624081238894328
pn1	20230424	198.937518842327	0.727956377573222
pn1	20230424	259.1868723099	0.94842208638778
pn1	20230424	361.898634453783	1.32426713934475
pn1	20230424	380.842088922008	1.39358542869339
pn1	20230424	176.761861034588	0.646810741385714
pn1	20230424	307.165785764622	1.12398754151985
pn1	20230424	258.608115468411	0.946304287109505
pn1	20230424	234.489177489178	0.858047759007376
pn1	20230424	339.678201959168	1.2429576626758
pn1	20230424	345.99823157111	1.26608404873529
pn1	20230424	206.684778911566	0.756305315515847
pn1	20230424	190.622805226624	0.697531001608605
pn1	20230424	189.471834687053	0.693319345860834
pn1	20230424	513.655865657522	1.87958041026764
pn1	20230424	168.504447787984	0.616595040143923
pn1	20230424	166.229897093804	0.608271956124491
pn1	20230424	347.278226875167	1.27076783463085
pn1	20230424	229.089771634615	0.838290138877155
pn1	20230424	177.080763063571	0.647977674436705
pn1	20230424	199.964976780185	0.731716073395832
pn1	20230424	398.012395074254	1.45641537621233
pn1	20230424	405.011900436047	1.48202811431034
pn1	20230424	321.71752109252	1.17723555928113
pn1	20230424	262.715791027156	0.961335180414051
pn1	20230424	177.825	0.6507010019792
pn1	20230424	384.768489890064	1.40795299818073
pn1	20230424	197.88358686674	0.724099807391682
pn1	20230424	271.043909889272	0.991809609139937
pn1	20230424	151.167667238422	0.553155925988469
pn1	20230424	220.634259259258	0.807349549112542
pn1	20230424	333.260433531213	1.21947362867304
pn1	20230424	117.697261524418	0.430680309316163
pn1	20230424	239.03460396472	0.874680479727511
pn1	20230424	388.454800817162	1.42144202511097
pn1	20230424	235.110730786566	0.860322159982458
pn1	20230424	253.224603174603	0.926604825033036
pn1	20230424	306.604278766556	1.12193286323356
pn1	20230424	199.270743034055	0.729175718585122
pn1	20230424	235.632360471069	0.862230918359335
pn1	20230424	214.628829656862	0.785374354063507
pn1	20230424	229.619560917722	0.840228755029865
pn1	20230424	282.783572272337	1.03476763009064
pn1	20230424	134.957168965924	0.493838127768328
pn1	20230424	344.498318595093	1.26059553544202
pn1	20230424	198.491159947125	0.726323051660947
pn1	20230424	370.20325630252	1.35465558730219
pn1	20230424	174.556842672414	0.638742091546551
pn1	20230424	161.134767166536	0.589627748904542
pn1	20230424	308.930334344583	1.13044441501358
pn1	20230424	242.006204044118	0.88555422160377
pn1	20230424	210.861660929433	0.77158945055971
pn1	20230424	188.557534001433	0.689973717449513
pn1	20230424	144.40159574468	0.528397374038851
pn1	20230424	159.828022875816	0.584846082551092
pn1	20230424	338.304032258065	1.23792927183426
pn1	20230424	520.039342160354	1.90293896253253
pn1	20230424	165.522743725869	0.605684325560351
pn1	20230424	300.737075411235	1.10046346859207
pn1	20230424	213.374434175781	0.780784243581755
pn1	20230424	469.888994107744	1.71942774798205
pn1	20230424	385.819163763069	1.41179764624438
pn1	20230424	280.539838157484	1.02655731075022
pn1	20230424	256.558534043538	0.938804415399662
pn1	20230424	221.913114980653	0.81202916502312
pn1	20230424	275.670959595961	1.00874100731427
pn1	20230424	341.947460317462	1.25126138086779
pn1	20230424	169.959077380953	0.621917851523951
pn1	20230424	295.505449229133	1.08131979138878
pn1	20230424	182.878181499034	0.669191710623115
pn1	20230424	108.807655238882	0.398151273931944
pn1	20230424	244.701954397394	0.89541856832646
pn1	20230424	179.264052287581	0.655966812553807
pn1	20230424	272.538644688644	0.997279174339682
pn1	20230424	177.91065164598	0.651014420294175
pn1	20230424	174.724823422191	0.639356770259854
pn1	20230424	187.429962079172	0.685847682417212
pn1	20230424	244.919344299234	0.896214046054269
pn1	20230424	198.075947473404	0.724803697393074
pn1	20230424	282.383857097568	1.03330498386694
pn1	20230424	370.935171790238	1.3573338279389
pn1	20230424	214.859920634921	0.786219967059269
pn1	20230424	157.729166666666	0.57716590350819
pn1	20230424	216.697415329769	0.792943766519801
pn1	20230424	283.899954832882	1.03885272077383
pn1	20230424	142.765511328207	0.522410579329887
pn1	20230424	246.536088799642	0.902130071733222
pn1	20230424	421.691298877272	1.54306172194771
pn1	20230424	265.30290988736	0.970802020479137
pn1	20230424	157.262801204819	0.575459369143998
pn1	20230424	381.16281512605	1.39475903680435
pn1	20230424	482.696542130364	1.76629339865667
pn1	20230424	306.213678804857	1.12050357159037
pn1	20230424	152.464285714285	0.557900539745977
pn1	20230424	275.342461122379	1.00753895875018
pn1	20230424	323.875502008031	1.18513208870036
pn1	20230424	253.075757575757	0.926060166068833
pn1	20230424	264.156205164992	0.966605974299921
pn1	20230424	209.189814814816	0.76547179588834
pn1	20230424	422.743277310922	1.54691114368726
pn1	20230424	163.025364431486	0.596545862413003
pn1	20230424	215.076647814552	0.78701301973995
pn1	20230424	434.755851063829	1.59086780769607
pn1	20230424	367.704676870747	1.34551273258672
pn1	20230424	236.439272030651	0.865183586208786
pn1	20230424	229.097607154367	0.838318810776796
pn1	20230424	460.187119616105	1.6839264435941
pn1	20230424	414.680147058824	1.51740636688913
pn1	20230424	176.448432343234	0.645663836487566
pn1	20230424	379.411382850239	1.38835015876825
pn1	20230424	427.679171421328	1.56497267183744
pn1	20230424	288.840157725894	1.05693001571247
pn1	20230424	153.012577512578	0.559906860693685
pn1	20230424	204.461114069341	0.748168434082405
pn1	20230424	327.658250594683	1.19897400235463
pn1	20230424	339.140242306886	1.24098914933536
pn1	20230424	142.309603386809	0.520742311345757
pn1	20230424	231.591677228559	0.847445164755613
pn1	20230424	162.240612648221	0.593674282085852
pn1	20230424	304.728160657236	1.1150677321577
pn1	20230424	428.070518897738	1.56640469880227
pn1	20230424	387.276785714286	1.41713140732501
pn1	20230424	238.569978632478	0.872980312882384
pn1	20230424	410.69193034094	1.50281259990227
pn1	20230424	229.031003310415	0.838075092581969
pn1	20230424	309.887799202128	1.13394799067597
pn1	20230424	140.930445151034	0.515695666352608
pn1	20230424	315.895619086797	1.15593193229646
pn1	20230424	416.892135642138	1.52550052230894
pn1	20230424	226.391071428571	0.82841499799081
pn1	20230424	445.803045515393	1.6312919353423
pn1	20230424	238.419911937378	0.872431185656936
pn1	20230424	210.866199158486	0.771606056943469
pn1	20230424	142.661829205367	0.522031183512542
pn1	20230424	331.982063279858	1.2147957892047
pn1	20230424	238.476327116212	0.872637621272817
pn1	20230424	333.463647959184	1.22021723520698
pn1	20230424	219.18376068376	0.802041854039038
pn1	20230424	304.385399449035	1.11381349309336
pn1	20230424	228.132804232803	0.834788383515308
pn1	20230424	166.936551652464	0.61085776143518
pn1	20230424	171.529076224128	0.627662824505029
pn1	20230424	230.352142375168	0.842909432597088
pn1	20230424	474.363329735562	1.73580033156823
pn1	20230424	608.475261324044	2.22654554884359
pn1	20230424	176.049214905085	0.644203011592242
pn1	20230424	227.656348154692	0.833044925354611
pn1	20230424	136.710540775014	0.500254102985632
pn1	20230424	563.118899521533	2.06057659019871
pn1	20230424	321.509925642182	1.17647592161747
pn1	20230424	182.266739674594	0.666954309763759
pn1	20230424	292.230884969645	1.06933743657538
pn1	20230424	210.740718998098	0.77114689728598
pn1	20230424	167.809478243352	0.614051992883768
pn1	20230424	208.436857707511	0.762716559312096
pn1	20230424	150.723316311052	0.551529947674565
pn1	20230424	149.316843514004	0.546383352660952
pn1	20230424	320.824573863636	1.17396806789044
pn1	20230424	158.450134408601	0.579804083921921
pn1	20230424	322.563397923456	1.18033080967585
pn1	20230424	183.762529807527	0.672427736662395
pn1	20230424	390.673890971569	1.42956216674997
pn1	20230424	458.135846288071	1.67642038083642
pn1	20230424	167.917347247429	0.61444670942551
pn1	20230424	236.324974645032	0.864765346797309
pn1	20230424	212.149739583334	0.77630281522003
pn1	20230424	449.920122342375	1.64635722996647
pn1	20230424	295.822860962568	1.08248127111878
pn1	20230424	293.159228048273	1.07273444920827
pn1	20230424	244.771379792024	0.89567261119922
pn1	20230424	148.394761904762	0.543009252129304
pn1	20230424	458.627450090745	1.6782192678713
pn1	20230424	190.643469887955	0.697606618174519
pn1	20230424	345.314942319685	1.26358374225114
pn1	20230424	256.69769904009	0.939313650899152
pn1	20230424	183.919455316374	0.673001961804208
pn1	20230424	160.88487208009	0.58871332751756
pn1	20230424	446.174404761906	1.63265082095344
pn1	20230424	284.085714285713	1.03953245569346
pn1	20230424	372.430092712656	1.36280407420403
pn1	20230424	431.42802495292	1.57869055598916
pn1	20230424	216.698735320688	0.792948596658497
pn1	20230424	367.93867053548	1.34636896715497
pn1	20230424	140.159773767158	0.51287560932078
pn1	20230424	266.514076814659	0.975233948122368
pn1	20230424	149.819508958194	0.548222716688478
pn1	20230424	264.601867448885	0.968236751157357
pn1	20230424	465.98598901099	1.70514578916193
pn1	20230424	165.180945419104	0.604433609965317
pn1	20230424	125.291734052112	0.458470163854468
pn1	20230424	464.813007432821	1.70085359015606
pn1	20230424	242.567204301076	0.887607045612279
pn1	20230424	326.350045423576	1.19418699031676
pn1	20230424	235.727410289668	0.86257872666638
pn1	20230424	365.126410297155	1.33607828499608
pn1	20230424	316.560132575759	1.1583635341134
pn1	20230424	464.997777222778	1.70152970368037
pn1	20230424	325.308277027027	1.19037492936097
pn1	20230424	133.500686106347	0.488508534875921
pn1	20230424	254.001205787781	0.929446585744604
pn1	20230424	200.380456349207	0.733236405024481
pn1	20230424	265.558602150538	0.97173765501786
pn1	20230424	280.499797304144	1.02641079241259
pn1	20230424	175.236174242425	0.641227915999143
pn1	20230424	183.913172954643	0.672978973253255
pn1	20230424	290.480801209372	1.06293349305587
pn1	20230424	208.078571428572	0.761405510580472
pn1	20230424	146.461994421199	0.535936828464762
pn1	20230424	351.082810867295	1.28468964886277
pn1	20230424	101.776959247648	0.372424402422836
pn1	20230424	557.335023041476	2.03941210702201
pn1	20230424	261.711069619709	0.957658682584523
pn1	20230424	498.268845866071	1.82327590192646
pn1	20230424	514.198626045399	1.88156649056133
pn1	20230424	279.661577181209	1.02334355960577
pn1	20230424	224.745762711864	0.822394449527285
pn1	20230424	362.618419740779	1.32690099289436
pn1	20230424	218.448731884059	0.79935222110526
pn1	20230424	210.478707046397	0.770188137609319
pn1	20230424	192.82143475251	0.705576273282864
pn1	20230424	180.723416289593	0.661306948183564
pn1	20230424	185.529078665443	0.67889192961553
pn1	20230424	349.671897810218	1.27952680595573
pn1	20230424	129.250160530822	0.472954921767909
pn1	20230424	220.355370036101	0.806329031767121
pn1	20230424	221.624394463669	0.810972672799342
pn1	20230424	248.199074074073	0.908215302630727
pn1	20230424	164.751070205479	0.60286060148939
pn1	20230424	255.791601460616	0.935998039467381
pn1	20230424	200.44847670251	0.733485306540293
pn1	20230424	183.387631233595	0.671055899869492
pn1	20230424	187.40404040404	0.685752829275183
pn1	20230424	216.433112386229	0.791976623597335
pn1	20230424	394.692668696091	1.44426776321884
pn1	20230424	168.146271008403	0.615284392094666
pn1	20230424	412.941521910776	1.51104435296588
pn1	20230424	142.65889154705	0.522020433971081
pn1	20230424	173.12990167727	0.63352059886945
pn1	20230424	225.815988788168	0.826310643426879
pn1	20230424	423.375723938224	1.54922540576562
pn1	20230424	291.760835913313	1.06761742312432
pn1	20230424	148.216923898271	0.542358503533698
pn1	20230424	627.416123019571	2.29585435066352
pn1	20230424	145.088606463607	0.530911298195613
pn1	20230424	221.171940418679	0.809317043386017
pn1	20230424	215.464762489763	0.788433217170247
pn1	20230424	261.073173790888	0.955324480672688
pn1	20230424	266.425702811246	0.974910568099482
pn1	20230424	362.074920997191	1.32491221079383
pn1	20230424	409.412104726281	1.49812943493774
pn1	20230424	195.803549517968	0.716488490720797
pn1	20230424	276.121428571428	1.0103893729192
pn1	20230424	198.158045021068	0.725104110476302
pn1	20230424	265.04254773805	0.969849297794287
pn1	20230424	173.964225589226	0.636573574578631
pn1	20230424	338.416294642857	1.23834006472766
pn1	20230424	498.609691088027	1.82452312997339
pn1	20230424	221.994572545847	0.812327236268955
pn1	20230424	348.841071428572	1.27648662848345
pn1	20230424	176.22537431048	0.644847617815206
pn1	20230424	395.454861111113	1.44705679382846
pn1	20230424	494.226055194803	1.80848243677484
pn1	20230424	234.52793263647	0.858189572662232
pn1	20230424	237.919647469008	0.870600607330924
pn1	20230424	175.425373134328	0.641920236586995
pn1	20230424	327.002542997543	1.19657462324334
pn1	20230424	243.699240986719	0.891749418201201
pn1	20230424	389.360728346457	1.42475701429153
pn1	20230424	251.528186274509	0.920397260423641
pn1	20230424	510.481088992973	1.86796320033269
pn1	20230424	261.082157784745	0.95535735509307
pn1	20230424	365.793266760854	1.33851846027574
pn1	20230424	425.648546739983	1.55754216704455
pn1	20230424	220.310277017785	0.806164026440534
pn1	20230424	252.780626223093	0.92498021517951
pn1	20230424	183.42386738674	0.671188495967674
pn1	20230424	373.912656735612	1.36822910384123
pn1	20230424	205.978624417126	0.753721340050731
pn1	20230424	164.014285714286	0.600164544092162
pn1	20230424	226.848214285714	0.83008778480476
pn1	20230424	158.115013869625	0.578577803756053
pn1	20230424	277.948372615038	1.01707456521352
pn1	20230424	307.918382352941	1.1267414588774
pn1	20230424	316.135885885885	1.15681112165065
pn1	20230424	171.28068475452	0.62675390518459
pn1	20230424	207.705417511833	0.760040057874078
pn1	20230424	212.943939393938	0.779208967968697
pn1	20230424	286.708333333334	1.04912919879537
pn1	20230424	258.709813296903	0.946676421954993
pn1	20230424	419.641474895397	1.53556096266815
pn1	20230424	143.128612479474	0.523739246744194
pn1	20230424	270.556010101009	0.990024275912955
pn1	20230424	264.816373534339	0.969021676363237
pn1	20230424	168.669680494348	0.617199663158633
pn1	20230424	254.701111111111	0.932007694110589
pn1	20230424	233.722178113009	0.855241138663833
pn1	20230424	189.814359028068	0.694572718175754
pn1	20230424	227.286081619112	0.831690038214438
pn1	20230424	231.85143097643	0.848395661165046
pn1	20230424	167.891920374708	0.614353666874931
pn1	20230424	110.832744924978	0.405561524953119
pn1	20230424	196.683983601922	0.719710193746837
pn1	20230424	113.383876500857	0.414896679586074
pn1	20230424	189.074876734321	0.691866788922348
pn1	20230424	579.142853104149	2.11921178014319
pn1	20230424	239.666433549273	0.876992483909987
pn1	20230424	113.991992882562	0.417121911915023
pn1	20230424	233.142592592592	0.853120307066094
pn1	20230424	460.443622052346	1.68486504273524
pn1	20230424	664.881436518888	2.43294821841817
pn1	20230424	187.805336617406	0.687221260868759
pn1	20230424	253.736162742667	0.928476734626801
pn1	20230424	225.778722426471	0.826174277567768
pn1	20230424	277.432411010233	1.01518654759378
pn1	20230424	412.4241008991	1.50915099505365
pn1	20230424	286.784432234431	1.04940766150418
pn1	20230424	374.712309160305	1.37115520891073
pn1	20230424	376.194498069498	1.37657886592372
pn1	20230424	316.454608386076	1.15797739776609
pn1	20230424	201.901198465962	0.738801136750192
pn1	20230424	792.153454172363	2.89866467792066
pn1	20230424	194.058794466403	0.710104046124921
pn1	20230424	278.949131274132	1.02073656247044
pn1	20230424	131.867298743602	0.482531609283016
pn1	20230424	212.101147725672	0.776125006866488
pn1	20230424	310.565749328776	1.13642876012178
pn1	20230424	342.533617424242	1.25340625935338
pn1	20230424	218.142477203647	0.798231567499721
pn1	20230424	309.509682719241	1.13256437884254
pn1	20230424	280.103215539947	1.02495961203115
pn1	20230424	230.787129322012	0.844501146035352
pn1	20230424	264.573693928532	0.968133658015656
pn1	20230424	212.077153110046	0.77603720526137
pn1	20230424	276.201429163215	1.01068211277712
pn1	20230424	448.275201288247	1.64033810004606
pn1	20230424	279.914055515825	1.02426743366911
pn1	20230424	162.879867724869	0.596013457786092
pn1	20230424	196.192728013634	0.717912580905409
pn1	20230424	206.699747383617	0.756360088465442
pn1	20230424	231.171825396827	0.845908834050758
pn1	20230424	280.576634765466	1.0266919576766
pn1	20230424	158.064375105344	0.578392505318507
pn1	20230424	269.168690637722	0.984947767183439
pn1	20230424	268.794504181601	0.983578536187095
pn1	20230424	469.989655172414	1.71979608907942
pn1	20230424	144.220364176886	0.527734207651932
pn1	20230424	454.394736842104	1.66273083400665
pn1	20230424	192.02142857143	0.702648873740514
pn1	20230424	376.866009188845	1.37903607361779
pn1	20230424	363.390862173648	1.32972753058613
pn1	20230424	184.31624782569	0.674453913348647
pn1	20230424	340.619743130226	1.24640297004772
pn1	20230424	420.108552631579	1.53727010340166
pn1	20230424	272.730614973263	0.99798163606639
pn1	20230424	144.923739608473	0.530308013911464
pn1	20230424	300.395190135542	1.0992124347585
pn1	20230424	558.89904618474	2.04513521359556
pn1	20230424	144.399216027874	0.52838866612877
pn1	20230424	162.962400318979	0.596315462800479
pn1	20230424	163.33335654596	0.597672873674017
pn1	20230424	164.086713109206	0.600429571947892
pn1	20230424	391.927184466019	1.43414824481893
pn1	20230424	179.120393338057	0.65544113268653
pn1	20230424	214.758116883117	0.785847444616957
pn1	20230424	120.99592177673	0.442750836696275
pn1	20230424	270.961391129032	0.99150765474674
pn1	20230424	140.957516582516	0.515794726707397
pn1	20230424	281.493434873951	1.03004673202894
pn1	20230424	158.539461096939	0.58013095002964
pn1	20230424	197.819253859349	0.723864398690039
pn1	20230424	314.468949840126	1.15071143400712
pn1	20230424	131.526749026817	0.481285462554852
pn1	20230424	188.271818848551	0.688928222517636
pn1	20230424	310.120516185477	1.13479955358469
pn1	20230424	320.893711153315	1.17422105652347
pn1	20230424	273.723785950025	1.0016158683156
pn1	20230424	182.219833333333	0.666782669087489
pn1	20230424	465.598868431149	1.70372922934644
pn1	20230424	409.33659874608	1.49785314185762
pn1	20230424	212.397367030645	0.777208938813916
pn1	20230424	199.64366786141	0.730540333002796
pn1	20230424	269.075090334235	0.984605262972757
pn1	20230424	293.547485228419	1.07415516809564
pn1	20230424	220.167954848754	0.805643238148717
pn1	20230424	257.817989417991	0.943413041150286
pn1	20230424	274.720375816993	1.00526261104018
pn1	20230424	193.455691964286	0.707897160690231
pn1	20230424	420.112487487489	1.53728450190965
pn1	20230424	285.383628618452	1.04428181127787
pn1	20230424	244.935214529499	0.896272118736597
pn1	20230424	152.71947337963	0.558834327849633
pn1	20230424	392.744222436208	1.4371379674443
pn1	20230424	292.10063908741	1.06886083808768
pn1	20230424	159.73712522046	0.584513467927627
pn1	20230424	514.673490488006	1.88330412457572
pn1	20230424	302.894883040938	1.10835936392021
pn1	20230424	250.083047047864	0.915109176392839
pn1	20230424	491.652816777818	1.79906638832123
pn1	20230424	188.691652701104	0.690464487432699
pn1	20230424	154.001278037569	0.5635247345712
pn1	20230424	377.938808715338	1.38296168434076
pn1	20230424	182.089189680233	0.666304615068232
pn1	20230424	255.405117883841	0.934583810586988
pn1	20230424	562.239129301355	2.05735731639705
pn1	20230424	393.629639959435	1.44037790597675
pn1	20230424	164.112644491626	0.600524460611035
pn1	20230424	175.328257361839	0.641564868497769
pn1	20230424	534.183531746033	1.95469568029204
pn1	20230424	351.361781076065	1.28571046255246
pn1	20230424	274.149789729971	1.00317471035951
pn1	20230424	201.468434343434	0.73721755711769
pn1	20230424	144.042204301076	0.527082281265305
pn1	20230424	466.776784582222	1.70803948504587
pn1	20230424	216.006007304882	0.790413751648043
pn1	20230424	274.015151515152	1.0026820393555
pn1	20230424	321.280026830808	1.17563467102326
pn1	20230424	223.838732547992	0.819075425562956
pn1	20230424	343.230950736647	1.25595795616257
pn1	20230424	154.962939958593	0.567043668217062
pn1	20230424	190.101357957632	0.695622910730425
pn1	20230424	190.650346020762	0.697631779465154
pn1	20230424	270.103686430608	0.988369123569084
pn1	20230424	185.797528677463	0.679874247578712
pn1	20230424	317.599544447179	1.16216697202259
pn1	20230424	165.908290239173	0.607095125518267
pn1	20230424	424.308122241411	1.55263725736201
pn1	20230424	170.449119574121	0.623711024284285
pn1	20230424	132.750385352441	0.485763018484231
pn1	20230424	483.700873470197	1.76996846914254
pn1	20230424	152.383689839573	0.557605621616184
pn1	20230424	381.833916083914	1.39721474362685
pn1	20230424	238.263315244699	0.871858163726201
pn1	20230424	492.570069532238	1.80242281900515
pn1	20230424	251.838522012578	0.921532847521695
pn1	20230424	145.187703619909	0.531273916606405
pn1	20230424	325.117521367521	1.18967691221617
pn1	20230424	137.42885375494	0.502882569038057
pn1	20230424	507.037140175218	1.85536102996026
pn1	20230424	243.293550106609	0.890264905550104
pn1	20230424	394.719696969697	1.44436666564942
pn1	20230424	238.692235792621	0.873427678869192
pn1	20230424	301.909233365478	1.10475265377584
pn1	20230424	383.846712538228	1.40458001099422
pn1	20230424	203.490151515152	0.744615467362906
pn1	20230424	154.863477088949	0.566679711580273
pn1	20230424	172.108928571428	0.629784632481343
pn1	20230424	161.845588235294	0.592228800397126
pn1	20230424	230.654422979155	0.844015544178099
pn1	20230424	357.786306001692	1.30921922007444
pn1	20230424	443.31840034965	1.62220006918787
pn1	20230424	205.99081421425	0.753765945214249
pn1	20230424	250.525223950967	0.916727199471153
pn1	20230424	854.383681535853	3.12637884240156
pn1	20230424	237.267739628041	0.868215132367813
pn1	20230424	219.980148883375	0.80495601458707
pn1	20230424	264.846011513158	0.969130128282338
pn1	20230424	213.664086538462	0.781844145635022
pn1	20230424	192.490259740261	0.704364430671865
pn1	20230424	213.410826210826	0.780917410086284
pn1	20230424	172.10101010101	0.62975565704687
pn1	20230424	142.48340832396	0.521378302048712
pn1	20230424	183.850534759357	0.672749766243922
pn1	20230424	446.732271634615	1.63469217921602
pn1	20230424	172.435416666666	0.630979324626461
pn1	20230424	295.191911764707	1.08017248846591
pn1	20230424	188.682367214164	0.690430509782449
pn1	20230424	246.284331797234	0.901208837183962
pn1	20230424	215.195416004238	0.787447618812251
pn1	20230424	164.550373768262	0.602126208840489
pn1	20230424	733.771281517468	2.68503139663702
pn1	20230424	272.874547552259	0.998508317204419
pn1	20230424	222.781439393938	0.815206556086062
pn1	20230424	285.680116959063	1.04536672768619
pn1	20230424	322.798179271707	1.18118992655229
pn1	20230424	260.733651446528	0.954082093327436
pn1	20230424	116.642314000298	0.426820023017947
pn1	20230424	238.447443061552	0.872531928128948
pn1	20230424	288.936541411043	1.05728270493221
pn1	20230424	289.470462543993	1.05923644043728
pn1	20230424	165.084559659091	0.604080913153188
pn1	20230424	171.673435828876	0.628191068224724
pn1	20230424	196.728357605178	0.719872568038306
pn1	20230424	532.893060475708	1.94997356051908
pn1	20230424	420.527777777779	1.53880414092556
pn1	20230424	285.963256113257	1.04640279646917
pn1	20230424	194.675437871777	0.712360480719274
pn1	20230424	136.883417508418	0.5008866971858
pn1	20230424	242.470740740741	0.887254064111565
pn1	20230424	237.888881653207	0.870488028406879
pn1	20230424	197.688172043011	0.723384741334592
pn1	20230424	169.123768472907	0.61886127149624
pn1	20230424	164.719336488955	0.602744480802542
pn1	20230424	312.918209876542	1.14503693352568
pn1	20230424	223.594474153298	0.81818163007768
pn1	20230424	108.211670973299	0.395970435698969
pn1	20230424	463.595113851991	1.69639704819993
pn1	20230424	385.878982300883	1.41201653550344
pn1	20230424	233.215472348542	0.853386990210874
pn1	20230424	179.112912087913	0.655413757137733
pn1	20230424	215.707604562737	0.789321830021122
pn1	20230424	271.547787408759	0.993653408419032
pn1	20230424	302.176836094941	1.10573187134476
pn1	20230424	278.13551980198	1.01775937815917
pn1	20230424	229.963454471213	0.841487137596044
pn1	20230424	375.660251046024	1.37462393791315
pn1	20230424	252.204893138357	0.922873480495915
pn1	20230424	117.028683133587	0.428233833124315
pn1	20230424	191.323523809523	0.70009508587121
pn1	20230424	143.151657706093	0.523823574324972
pn1	20230424	158.842288011695	0.581239060682574
pn1	20230424	327.1215715025	1.19701017486679
pn1	20230424	329.873188405795	1.2070789496512
pn1	20230424	460.518177779857	1.68513785863061
pn1	20230424	163.722695852534	0.599097552301306
pn1	20230424	302.187499999999	1.10577089293175
pn1	20230424	433.140715262999	1.58495766860464
pn1	20230424	367.39351851852	1.34437413536153
pn1	20230424	458.310232835447	1.67705849977982
pn1	20230424	276.475672043013	1.01168562812462
pn1	20230424	370.60138019351	1.35611241066662
pn1	20230424	530.02839489408	1.93949111561932
pn1	20230424	284.516347687401	1.04110823854719
pn1	20230424	203.428613053613	0.744390284522564
pn1	20230424	303.188612979816	1.10943418672656
pn1	20230424	348.304071018649	1.27452162522294
pn1	20230424	198.978376623378	0.728105885230011
pn1	20230424	400.482310215559	1.46545334194972
pn1	20230424	154.137931034483	0.564024778108472
pn1	20230424	227.805290046144	0.833589936674755
pn1	20230424	195.398426177536	0.715006054822896
pn1	20230424	381.850615887382	1.39727585190099
pn1	20230424	180.165097629009	0.659263936729237
pn1	20230424	173.760281385281	0.635827297633011
pn1	20230424	258.927045728038	0.947471323462666
pn1	20230424	178.859316827997	0.654485795997711
pn1	20230424	116.816905615292	0.427458892349108
pn1	20230424	165.580128205129	0.605894308060857
pn1	20230424	253.611111111111	0.92801914305108
pn1	20230424	259.341249220536	0.948986985645102
pn1	20230424	261.78874754179	0.957942923280318
pn1	20230424	327.689835164836	1.19908957728192
pn1	20230424	116.809509569378	0.427431828581433
pn1	20230424	224.91544117647	0.823015340554607
pn1	20230424	244.81161971831	0.895819857988783
pn1	20230424	306.07571485532	1.11999873098753
pn1	20230424	173.83045869849	0.636084091942142
pn1	20230424	129.750800800801	0.474786875235118
pn1	20230424	330.481285578747	1.20930411169107
pn1	20230424	179.797026872498	0.657917084430286
pn1	20230424	320.104641654641	1.17133367672075
pn1	20230424	300.654680866638	1.10016196873138
pn1	20230424	245.45269266243	0.898165685668134
pn1	20230424	235.866666666666	0.863088296547131
pn1	20230424	229.86886682243	0.841141020470567
pn1	20230424	219.656193693694	0.803770590903551
pn1	20230424	220.619884169885	0.807296947481396
pn1	20230424	468.133035714286	1.7130023078805
pn1	20230424	298.452929122469	1.09210527216993
pn1	20230424	271.794545596016	0.994556351198139
pn1	20230424	227.602902621724	0.832849356329707
pn1	20230424	422.718434343436	1.54682023777507
pn1	20230424	156.08723886751	0.571157726569692
pn1	20230424	132.490831772784	0.48481325453456
pn1	20230424	232.060396285857	0.84916031144607
pn1	20230424	255.611844984137	0.935340270765809
pn1	20230424	352.371502433091	1.28940525630327
pn1	20230424	189.433641975308	0.69317959028203
pn1	20230424	173.85670495111	0.636180132784982
pn1	20230424	321.519928315413	1.17651252361097
pn1	20230424	365.145851033703	1.33614942295053
pn1	20230424	278.99399942163	1.02090074494497
pn1	20230424	224.191276803119	0.820365462959571
pn1	20230424	191.027591204751	0.699012203023222
pn1	20230424	130.138988308279	0.476207339174787
pn1	20230424	374.706481481483	1.3711338841451
pn1	20230424	164.822303921568	0.603121261410289
pn1	20230424	401.959447760091	1.47085851490228
pn1	20230424	201.745850622407	0.738232684634592
pn1	20230424	386.316666666668	1.41361811939416
pn1	20230424	207.692910447762	0.759994291760636
pn1	20230424	341.973288848863	1.25135589317631
pn1	20230424	206.510333333334	0.755666980565495
pn1	20230424	511.122363502873	1.87030976558581
pn1	20230424	313.43713532844	1.1469357965174
pn1	20230424	513.642706817706	1.8795322591626
pn1	20230424	233.776326910076	0.855439281087606
pn1	20230424	195.651797385622	0.715933196107722
pn1	20230424	307.023773297831	1.12346788649702
pn1	20230424	179.53740920097	0.656967085954286
pn1	20230424	207.426878201479	0.759020820936988
pn1	20230424	139.929138851803	0.512031665159313
pn1	20230424	263.303502597621	0.963485747026037
pn1	20230424	319.298794429431	1.16838490350615
pn1	20230424	328.337313895781	1.20145884515194
pn1	20230424	521.593679342238	1.90862662603128
pn1	20230424	160.694444444446	0.588016510684617
pn1	20230424	152.325867507887	0.557394036916817
pn1	20230424	203.247408293462	0.74372721623074
pn1	20230424	239.980503478933	0.878141735240909
pn1	20230424	164.076227678571	0.600391203438288
pn1	20230424	238.087864616359	0.871216151075231
pn1	20230424	184.418363582707	0.674827577487034
pn1	20230424	376.428981348636	1.37743689209935
pn1	20230424	295.08140161725	1.07976810739644
pn1	20230424	226.892335766423	0.830249235060383
pn1	20230424	192.81741192412	0.705561552864114
pn1	20230424	291.336458107227	1.06606453087836
pn1	20230424	145.096906565657	0.530941670104628
pn1	20230424	128.81220657277	0.471352351379464
pn1	20230424	422.763176048563	1.54698395756901
pn1	20230424	165.641042780748	0.606117207964641
pn1	20230424	298.367443868741	1.091792462721
pn1	20230424	184.756144425676	0.676063592293554
pn1	20230424	340.669047619046	1.24658338607627
pn1	20230424	277.769785022443	1.01642107371658
pn1	20230424	196.656327509976	0.719608993990109
pn1	20230424	419.929422498925	1.53661462663066
pn1	20230424	210.69749392005	0.770988727165938
pn1	20230424	186.973758012821	0.684178330846389
pn1	20230424	188.009130391867	0.687966987359629
pn1	20230424	345.167503041361	1.26304422932474
pn1	20230424	343.984019886364	1.25871360272678
pn1	20230424	316.671323529412	1.15877040640331
pn1	20230424	254.54575671853	0.931439218030655
pn1	20230424	224.193317638538	0.820372930827711
pn1	20230424	265.315476190476	0.970848003361346
pn1	20230424	207.190532664678	0.758155980348715
pn1	20230424	210.69777992278	0.770989773713179
pn1	20230424	129.74994811125	0.474783755055474
pn1	20230424	215.611421210819	0.788969873864976
pn1	20230424	229.729045643152	0.840629383853364
pn1	20230424	329.505365012453	1.20573300250879
pn1	20230424	302.785093938322	1.10795762131327
pn1	20230424	279.047794117646	1.02109759163468
pn1	20230424	300.179166666665	1.09842195711109
pn1	20230424	226.232578084998	0.827835035795
pn1	20230424	167.535423886963	0.613049167385108
pn1	20230424	451.581142857141	1.65243527137385
pn1	20230424	192.160606060607	0.703158154953282
pn1	20230424	487.847843665767	1.78514315021345
pn1	20230424	323.717447399762	1.18455373193406
pn1	20230424	325.000692388501	1.18924940914456
pn1	20230424	425.576686529632	1.5572792146426
pn1	20230424	168.508340336135	0.616609283838466
pn1	20230424	201.875	0.738705270769302
pn1	20230424	198.125345781467	0.724984456726985
pn1	20230424	433.137178828365	1.58494472800822
pn1	20230424	159.780546389752	0.584672355588898
pn1	20230424	562.644336521222	2.05884005922835
pn1	20230424	194.921717171717	0.713261671143779
pn1	20230424	377.635289461781	1.38185104026704
pn1	20230424	257.716675178752	0.943042309942708
pn1	20230424	298.971344545986	1.09400226885501
pn1	20230424	179.435358624778	0.656593660326952
pn1	20230424	408.383653286793	1.49436610367295
pn1	20230424	503.98984848485	1.84421031573984
pn1	20230424	183.918215119982	0.672997423651334
pn1	20230424	242.768765638031	0.888344603120598
pn1	20230424	474.258262780853	1.73541586834481
pn1	20230424	285.664539336275	1.04530972571934
pn1	20230424	248.416666666667	0.90901152204883
pn1	20230424	189.062320574164	0.691820843155469
pn1	20230424	157.225898575662	0.575324334262693
pn1	20230424	325.812007615546	1.19221819098715
pn1	20230424	209.436274509803	0.766373646418218
pn1	20230424	292.991260399941	1.07211981843605
pn1	20230424	182.758063328425	0.668752171672061
pn1	20230424	410.234152421652	1.50113748925549
pn1	20230424	389.977182539681	1.42701275651678
pn1	20230424	285.990877403846	1.04650386888004
pn1	20230424	638.151731601735	2.33513831670469
pn1	20230424	354.086630377057	1.29568128876024
pn1	20230424	321.044734098017	1.17477368287769
pn1	20230424	132.016534391534	0.483077695523086
pn1	20230424	434.741747119276	1.59081619824378
pn1	20230424	179.257605344297	0.655943221762554
pn1	20230424	320.011334841627	1.17099224645662
pn1	20230424	137.277040816326	0.5023270519214
pn1	20230424	296.145238095236	1.08366092034269
pn1	20230424	450.179325955736	1.64730571331207
pn1	20230424	276.095463320465	1.01029436032357
pn1	20230424	147.499814814815	0.539734442804705
pn1	20230424	302.525183271505	1.10700655070271
pn1	20230424	271.488514173998	0.993436514544439
pn1	20230424	239.318498702984	0.875719313359705
pn1	20230424	132.097549019609	0.483374145964044
pn1	20230424	329.44113453366	1.20549796898196
pn1	20230424	261.587969981807	0.957208233785277
pn1	20230424	299.816368078176	1.0970943968409
pn1	20230424	219.964915966387	0.804900273974968
pn1	20230424	406.334126984127	1.48686643366745
pn1	20230424	258.775757575758	0.946917726655264
pn1	20230424	221.791989293567	0.811585939346459
pn1	20230424	230.210397316821	0.842390756080895
pn1	20230424	335.241317016316	1.22672211942833
pn1	20230424	246.826898101898	0.903194207284257
pn1	20230424	624.704406449818	2.28593158002372
pn1	20230424	177.907229070364	0.651001896333074
pn1	20230424	131.015151515152	0.47941341411706
pn1	20230424	339.018096268476	1.24054218996754
pn1	20230424	324.650205497046	1.18796690009662
pn1	20230424	324.899270482603	1.18887828396087
pn1	20230424	220.209498834498	0.805795256780236
pn1	20230424	171.501044932079	0.627560251808146
pn1	20230424	260.885089836415	0.954636239887467
pn1	20230424	448.69864800759	1.64188758523971
pn1	20230424	353.327256944444	1.29290257343069
pn1	20230424	157.373227294804	0.575863442628592
pn1	20230424	268.70301899593	0.983243771660271
pn1	20230424	143.758216783216	0.52604310813205
pn1	20230424	243.195736434108	0.88990698369039
pn1	20230424	553.438189338235	2.02515273069559
pn1	20230424	598.595256523665	2.19039242626147
pn1	20230424	170.835071230709	0.625123306751078
pn1	20230424	219.036303630363	0.801502276069718
pn1	20230424	167.414550183598	0.61260686377261
pn1	20230424	287.418547453703	1.05172802932957
pn1	20230424	192.436619231831	0.704168148188625
pn1	20230424	260.965152411958	0.954929206557659
pn1	20230424	240.639048531289	0.880551497228349
pn1	20230424	156.732923130086	0.573520428083093
pn1	20230424	211.613559222846	0.774340812701761
pn1	20230424	139.227239744582	0.509463261097134
pn1	20230424	328.316701680672	1.20138342049835
pn1	20230424	192.254585152838	0.70350204523575
pn1	20230424	168.717045454545	0.617372982023015
pn1	20230424	181.964600840335	0.665848716949536
pn1	20230424	161.933426750193	0.592550220949113
pn1	20230424	102.979287330317	0.376823986778806
pn1	20230424	150.32715260017	0.550080297042659
pn1	20230424	491.69276094276	1.79921255285462
pn1	20230424	278.238426163807	1.0181359352954
pn1	20230424	519.394044658305	1.90057767626143
pn1	20230424	263.481467340226	0.964136959377112
pn1	20230424	301.680295479713	1.10391491942095
pn1	20230424	214.948343079921	0.786543524340635
pn1	20230424	524.121839342765	1.91787772258973
pn1	20230424	419.910093582884	1.53654389785217
pn1	20230424	336.391060371518	1.2309292846371
pn1	20230424	242.615286678874	0.887782989666325
pn1	20230424	202.213461152378	0.739943774978403
pn1	20230424	160.170138888888	0.586097960703766
pn1	20230424	138.430964052287	0.506549512238267
pn1	20230424	268.21035338785	0.981440999244591
pn1	20230424	563.729556650246	2.06281111968286
pn1	20230424	296.281222063293	1.08415851575542
pn1	20230424	177.08712121212	0.648000940308385
pn1	20230424	215.325335233873	0.787923022005839
pn1	20230424	244.323486624978	0.894033671046956
pn1	20230424	289.470905923347	1.05923806286039
pn1	20230424	242.234852941175	0.886390898485066
pn1	20230424	361.606060606059	1.32319654693161
pn1	20230424	247.517297357815	0.905720530847259
pn1	20230424	315.031988694757	1.15277171769537
pn1	20230424	263.316206199461	0.963532232314641
pn1	20230424	191.153112560813	0.699471513424793
pn1	20230424	610.308683473388	2.23325444595946
pn1	20230424	132.898059475806	0.48630339076057
pn1	20230424	209.754088050314	0.767536596449165
pn1	20230424	376.890731507193	1.3791265380481
pn1	20230424	246.814393939395	0.903148451788294
pn1	20230424	216.459635416667	0.792073677231422
pn1	20230424	429.835988562089	1.57286494274748
pn1	20230424	218.495564620565	0.799523592445453
pn1	20230424	166.222909407666	0.608246386635547
pn1	20230424	304.76774074074	1.11521256443659
pn1	20230424	149.014644746788	0.545277540538786
pn1	20230424	452.671344421342	1.65642456000134
pn1	20230424	405.605857637171	1.48420153506616
pn1	20230424	293.8375	1.07521639628322
pn1	20230424	375.501039809865	1.3740413487896
pn1	20230424	494.999333333331	1.81131203249844
pn1	20230424	207.010191664132	0.75749607274431
pn1	20230424	353.709461152881	1.29430114315593
pn1	20230424	213.898698203155	0.782702641601797
pn1	20230424	176.315223311546	0.645176395180708
pn1	20230424	229.009198273904	0.837995303131071
pn1	20230424	272.036518199235	0.995441782466893
pn1	20230424	239.632661601853	0.876868904885524
pn1	20230424	245.099954504093	0.89687493873679
pn1	20230424	249.801799557031	0.914080029624448
pn1	20230424	162.68754152824	0.595309693698628
pn1	20230424	254.52114594039	0.931349161750631
pn1	20230424	121.084090909091	0.443073467050674
pn1	20230424	114.627928949358	0.419448942624197
pn1	20230424	341.301470588236	1.24889756158436
pn1	20230424	298.838029290036	1.09351443885008
pn1	20230424	288.591832403589	1.05602133843964
pn1	20230424	230.099883449883	0.841986361401018
pn1	20230424	418.455900028281	1.53122268203296
pn1	20230424	267.468434343435	0.978726153381589
pn1	20230424	600.66097060834	2.19795133094135
pn1	20230424	266.304705484089	0.974467812120189
pn1	20230424	191.102693829827	0.699287020137735
pn1	20230424	332.596789813486	1.21704520954141
pn1	20230424	196.039627039627	0.717352350582393
pn1	20230424	174.975574133764	0.640274322568402
pn1	20230424	166.856373815677	0.610564372998605
pn1	20230424	149.783771929824	0.548091946998231
pn1	20230424	339.657736780085	1.24288277605955
pn1	20230424	151.899197860963	0.555832758318377
pn1	20230424	345.250497287524	1.26334792362609
pn1	20230424	397.146363636363	1.45324637565346
pn1	20230424	572.252732604642	2.09399930544736
pn1	20230424	175.315334402199	0.641517580530462
pn1	20230424	237.858036890646	0.870375160599179
pn1	20230424	502.42880794702	1.8384981231792
pn1	20230424	331.996080791869	1.2148470823812
pn1	20230424	232.234055993533	0.849795770722259
pn1	20230424	365.197333125392	1.33633780730957
pn1	20230424	145.901478612492	0.533885777159541
pn1	20230424	589.038499394304	2.1554221383956
pn1	20230424	163.91384863124	0.599797022593082
pn1	20230424	561.340919972642	2.05407056981934
pn1	20230424	146.469565217391	0.535964531682351
pn1	20230424	437.127075750681	1.59954464323467
pn1	20230424	253.239893001736	0.926660773891945
pn1	20230424	290.952842565596	1.06466079677284
pn1	20230424	212.254775865331	0.77668716620521
pn1	20230424	248.488202600671	0.909273287851917
pn1	20230424	277.120364010989	1.01404469861263
pn1	20230424	228.59667006456	0.836485771180193
pn1	20230424	238.114732142858	0.871314465296593
pn1	20230424	148.272319973934	0.542561210025696
pn1	20230424	329.534415584418	1.2058393049763
pn1	20230424	468.13728233831	1.71301784721697
pn1	20230424	225.499460567483	0.825152396665431
pn1	20230424	199.987605932203	0.731798878467628
pn1	20230424	343.495721240713	1.25692680999241
pn1	20230424	243.203397912067	0.88993501873262
pn1	20230424	269.616957720588	0.986588075576383
pn1	20230424	472.367472096158	1.72849704707073
pn1	20230424	254.67800127714	0.931923130117222
pn1	20230424	294.357932263814	1.07712077303298
pn1	20230424	385.655574474384	1.4111990368584
pn1	20230424	238.151315789473	0.871448332950232
pn1	20230424	372.68359375	1.36373169056282
pn1	20230424	155.311325724319	0.568318488781287
pn1	20230424	285.720822102427	1.04551567680793
pn1	20230424	519.992759747578	1.90276850718222
pn1	20230424	271.85462962963	0.994776211965048
pn1	20230424	364.570680929374	1.33404474833675
pn1	20230424	319.236662846955	1.16815755030513
pn1	20230424	288.5711780062	1.05594575943176
pn1	20230424	158.364750445632	0.579491645118283
pn1	20230424	273.043604651163	0.999126934517218
pn1	20230424	360.530232969478	1.31925985568415
pn1	20230424	240.470370370369	0.879934266533437
pn1	20230424	273.666385307961	1.00140582667182
pn1	20230424	212.672932001401	0.778217291984625
pn1	20230424	261.076201378399	0.955335559284958
pn1	20230424	258.057257699275	0.944288576707004
pn1	20230424	206.64302799433	0.756152539676235
pn1	20230424	140.736069150721	0.514984401580139
pn1	20230424	235.425267379678	0.861473118938156
pn1	20230424	427.580322128853	1.56461096041521
pn1	20230424	220.925399391404	0.80841489524331
pn1	20230424	242.550132275133	0.887544575293781
pn1	20230424	311.523684210528	1.13993405570669
pn1	20230424	220.166508892715	0.805637947075789
pn1	20230424	166.718708827404	0.610060626361143
pn1	20230424	133.965094590994	0.490207908227742
pn1	20230424	331.589826839827	1.21336050932538
pn1	20230424	232.481060606062	0.850699615225934
pn1	20230424	243.656923491379	0.891594569127005
pn1	20230424	173.076779065832	0.63332621148584
pn1	20230424	178.422916666667	0.652888911295102
pn1	20230424	357.0813599609	1.30663966660848
pn1	20230424	343.967216117215	1.25865211401922
pn1	20230424	196.004988406152	0.717225600161983
pn1	20230424	224.61816214089	0.821927530818522
pn1	20230424	217.103189300412	0.794428583217535
pn1	20230424	175.254343629342	0.641294401804133
pn1	20230424	149.310494652406	0.546360120772279
pn1	20230424	153.79185520362	0.562758410106766
pn1	20230424	221.553571428572	0.810713515651017
pn1	20230424	138.636228813559	0.507300621395195
pn1	20230424	224.141025641027	0.820181582844155
pn1	20230424	538.52978125	1.97059956842409
pn1	20230424	449.723850207603	1.64563902681868
pn1	20230424	133.435801393728	0.488271107362836
pn1	20230424	190.340999999999	0.696499813961605
pn1	20230424	124.99949048913	0.457400780026242
pn1	20230424	170.263963320232	0.623033496602979
pn1	20230424	182.426203208557	0.667537822100769
pn1	20230424	140.504050348953	0.514135393472232
pn1	20230424	302.720396270395	1.10772087823808
pn1	20230424	297.917265795206	1.09014516159058
pn1	20230424	286.04945162554	1.04671820491123
pn1	20230424	243.803693005982	0.892131631239825
pn1	20230424	272.918388704318	0.998668741675516
pn1	20230424	318.132575757575	1.16411745147014
pn1	20230424	298.98893018746	1.09406661860632
pn1	20230424	326.790578472054	1.19579899816746
pn1	20230424	198.34854904982	0.725801206848522
pn1	20230424	452.622441520469	1.6562456134719
pn1	20230424	432.537352269674	1.58274982997502
pn1	20230424	236.866611433307	0.866747315591569
pn1	20230424	448.610782286243	1.64156606513331
pn1	20230424	140.405212355213	0.51377372339457
pn1	20230424	330.954154854714	1.21103444494948
pn1	20230424	676.219243829174	2.4744357627851
pn1	20230424	154.883319021038	0.566752317597939
pn1	20230424	388.354030501088	1.42107328423854
pn1	20230424	234.425215152912	0.857813706673355
pn1	20230424	292.769857154898	1.07130965499789
pn1	20230424	336.196871884348	1.23021870601669
pn1	20230424	212.255497465147	0.776689806698522
pn1	20230424	321.241222993827	1.17549267920206
pn1	20230424	351.455000000001	1.28605157121102
pn1	20230424	349.591506816262	1.27923263752993
pn1	20230424	314.128400044229	1.14946528698947
pn1	20230424	320.014225181599	1.17100282284979
pn1	20230424	282.9923125	1.03553145674771
pn1	20230424	277.255788177339	1.01454024558711
pn1	20230424	228.137003968253	0.834803751276114
pn1	20230424	175.821380825058	0.64336931630666
pn1	20230424	293.530560661764	1.07409323736329
pn1	20230424	213.851284427966	0.782529144112562
pn1	20230424	304.529137529139	1.11433946251693
pn1	20230424	166.67512771392	0.609901153428702
pn1	20230424	265.661361168688	0.972113672990994
pn1	20230424	346.939516129032	1.26952841710299
pn1	20230424	264.066666666667	0.966278333132617
pn1	20230424	169.703956582634	0.62098430810153
pn1	20230424	228.589054861489	0.836457905468012
pn1	20230424	173.614878720413	0.635295237125658
pn1	20230424	232.607860397679	0.851163603705934
pn1	20230424	214.084803427419	0.783383641775575
pn1	20230424	225.713101374569	0.825934155626401
pn1	20230424	278.368230277187	1.01861091725316
pn1	20230424	178.034865601871	0.651468946629381
pn1	20230424	198.455324783943	0.72619192287372
pn1	20230424	186.037284783621	0.680751568194528
pn1	20230424	182.135714285715	0.666474858888863
pn1	20230424	301.775836074561	1.10426452358683
pn1	20230424	605.53748693835	2.21579558266133
pn1	20230424	402.525400282555	1.47292946034549
pn1	20230424	285.699180408325	1.04543648506303
pn1	20230424	225.288141025641	0.82437913172735
pn1	20230424	262.029063482704	0.958822292455318
pn1	20230424	274.263769201949	1.00359178645466
pn1	20230424	252.752385124611	0.92487687475449
pn1	20230424	159.433823529412	0.583403619963241
pn1	20230424	252.880866807612	0.925347017647023
pn1	20230424	222.714854204816	0.814962906153383
pn1	20230424	90.2028985507243	0.330072354665455
pn1	20230424	177.545499505441	0.649678247856533
pn1	20230424	237.343875951634	0.868493732013807
pn1	20230424	313.09090909091	1.14566887814443
pn1	20230424	229.717826120086	0.840588329137206
pn1	20230424	273.429896421847	1.00054046153671
pn1	20230424	335.677531206658	1.22831832362197
pn1	20230424	132.548218390804	0.485023244861263
pn1	20230424	258.033088235294	0.944200135293087
pn1	20230424	152.536684453068	0.558165462742564
pn1	20230424	499.718701197295	1.82858124322691
pn1	20230424	427.64912398922	1.5648627216382
pn1	20230424	203.249455825865	0.743734708604626
pn1	20230424	152.878281853281	0.559415443176092
pn1	20230424	267.979462028796	0.980596116698915
pn1	20230424	154.105891158859	0.563907537117768
pn1	20230424	277.180092592593	1.01426325870203
pn1	20230424	188.01857696567	0.688001554462336
pn1	20230424	238.959800664452	0.874406757908668
pn1	20230424	212.335325856961	0.776981916438659
pn1	20230424	399.612990893569	1.4622723102958
pn1	20230424	111.920512820513	0.409541908248749
pn1	20230424	210.267843071034	0.769416539689735
pn1	20230424	412.815233785823	1.51058223678736
pn1	20230424	172.378703703704	0.630771799352599
pn1	20230424	229.03718202088	0.838097701850016
pn1	20230424	287.30019258546	1.05129494269184
pn1	20230424	303.218680893411	1.10954421187209
pn1	20230424	232.915466186475	0.852289201315854
pn1	20230424	140.648773773774	0.514664968490036
pn1	20230424	430.0101010101	1.57350205870068
pn1	20230424	163.512994820569	0.598330209848807
pn1	20230424	344.737812352665	1.26147189606634
pn1	20230424	444.938246351169	1.62812744394531
pn1	20230424	764.064516129032	2.79588104159659
pn1	20230424	294.437698412698	1.07741265501247
pn1	20230424	269.728781512605	0.986997263561821
pn1	20230424	154.268037518037	0.564500866505562
pn1	20230424	147.961060147531	0.541422241484061
pn1	20230424	470.314412303381	1.72098444724346
pn1	20230424	243.935664112388	0.892614542704302
pn1	20230424	286.368796490003	1.04788675839518
pn1	20230424	340.47724562798	1.24588154017289
pn1	20230424	143.492986341823	0.525072571289818
pn1	20230424	225.299622674623	0.824421145620205
pn1	20230424	221.95275689223	0.812174223544608
pn1	20230424	293.344827586207	1.07341359896393
pn1	20230424	188.366882293252	0.689276080685602
pn1	20230424	205.226028175414	0.750967423961499
pn1	20230424	272.472756410256	0.997038074557504
pn1	20230424	470.897727272726	1.72311892571962
pn1	20230424	261.95916136725	0.958566505155634
pn1	20230424	276.168778801843	1.01056263788405
pn1	20230424	153.91065830721	0.563193136936763
pn1	20230424	272.748353482495	0.998046545194639
pn1	20230424	494.044323979592	1.80781744206752
pn1	20230424	344.598015335085	1.26096034786213
pn1	20230424	287.605704697987	1.05241287907726
pn1	20230424	218.985615557698	0.80131679720189
pn1	20230424	331.152573529413	1.21176050276159
pn1	20230424	185.75134175543	0.6797052394165
pn1	20230424	247.792167919798	0.906726343022695
pn1	20230424	204.607843137254	0.748705348191842
pn1	20230424	301.633933263267	1.10374526981771
pn1	20230424	220.080316742082	0.805322550934753
pn1	20230424	174.181999610592	0.637370457884734
pn1	20230424	145.359137881198	0.531901232482093
pn1	20230424	265.51711147422	0.97158583145732
pn1	20230424	172.76483983984	0.632184756870856
pn1	20230424	184.344345238094	0.67455672799453
pn1	20230424	282.716632387962	1.03452268224958
pn1	20230424	283.825809130854	1.03858140525238
pn1	20230424	199.669155427103	0.730633597642382
pn1	20230424	162.024517149518	0.592883540865387
pn1	20230424	337.399861055976	1.23462070944337
pn1	20230424	140.9140625	0.515635718609361
pn1	20230424	235.254365079366	0.860847749625329
pn1	20230424	237.125886524823	0.867696060491542
pn1	20230424	179.36758932077	0.656345677456031
pn1	20230424	194.329208144797	0.711093549577641
pn1	20230424	220.68582375479	0.807538235005466
pn1	20230424	189.367062845978	0.69293596252347
pn1	20230424	170.654181600957	0.624461391591076
pn1	20230424	183.451163419913	0.671288378189723
pn1	20230424	229.965574866309	0.841494896590637
pn1	20230424	340.330884904568	1.24534597391745
pn1	20230424	193.940815663337	0.70967233559284
pn1	20230424	434.796224040279	1.59101554134561
pn1	20230424	282.741914335666	1.03461519448747
pn1	20230424	253.280229651616	0.926808374614528
pn1	20230424	314.460602158448	1.15068088799373
pn1	20230424	425.131192881192	1.55564905485958
pn1	20230424	266.279100529101	0.974374117927211
pn1	20230424	249.588185041908	0.913298366871585
pn1	20230424	289.479974247765	1.05927124586494
pn1	20230424	330.950115740742	1.21101966493819
pn1	20230424	235.150412351362	0.860467363603843
pn1	20230424	262.65840792839	0.961125202965077
pn1	20230424	227.084335219236	0.830951803519963
pn1	20230424	194.072560975609	0.710154420826645
pn1	20230424	200.339351851852	0.733085994578173
pn1	20230424	176.370135688685	0.645377331712835
pn1	20230424	193.778576115486	0.709078665207083
pn1	20230424	401.244188921861	1.46824122462976
pn1	20230424	223.971846846847	0.819562520221427
pn1	20230424	409.84202998619	1.49970262654409
pn1	20230424	248.821313364054	0.910492213804417
pn1	20230424	228.660002278424	0.83671751775699
pn1	20230424	511.722186147188	1.87250464929544
pn1	20230424	109.195589753516	0.399570812114846
pn1	20230424	183.850780197576	0.672750664356645
pn1	20230424	648.09203494347	2.37151208498498
pn1	20230424	150.509200231816	0.550746449587689
pn1	20230424	145.526672640383	0.532514279217187
pn1	20230424	350.885472045963	1.28396754247295
pn1	20230424	144.005125368731	0.526946601251644
pn1	20230424	235.737546410891	0.862615816975594
pn1	20230424	208.628871902477	0.763419181716474
pn1	20230424	227.298478414722	0.831735400831195
pn1	20230424	301.741896816263	1.10414033233486
pn1	20230424	372.780524735342	1.36408638247501
pn1	20230424	151.132936507937	0.553028838564732
pn1	20230424	214.725824420678	0.785729279355237
pn1	20230424	331.565372670806	1.21327102611275
pn1	20230424	336.219207552017	1.23030043716435
pn1	20230424	285.416555258466	1.04440229713559
pn1	20230424	274.120055922723	1.00306590778299
pn1	20230424	282.566203703704	1.03397223042575
pn1	20230424	315.135714285716	1.15315127257217
pn1	20230424	298.779103415561	1.0932988160436
pn1	20230424	224.841054673403	0.822743143888899
pn1	20230424	157.227350794332	0.575329648251973
pn1	20230424	216.388178599528	0.791812200934441
pn1	20230424	142.289162561576	0.520667513845628
pn1	20230424	323.547893006576	1.1839332949115
pn1	20230424	235.15963081862	0.860501096014255
pn1	20230424	221.906645184825	0.812005490609355
pn1	20230424	477.323646299058	1.74663278456439
pn1	20230424	197.372685185185	0.722230305150148
pn1	20230424	492.304008737389	1.80144924371599
pn1	20230424	364.335076279528	1.3331826188177
pn1	20230424	135.336877076411	0.495227563719142
pn1	20230424	210.201610644256	0.769174180592488
pn1	20230424	183.002083182378	0.669645094284011
pn1	20230424	279.837163561078	1.02398606900161
pn1	20230424	137.968131868132	0.504855906918554
pn1	20230424	273.082802322289	0.99927036746465
pn1	20230424	314.831843020367	1.15203934040945
pn1	20230424	158.455631499008	0.579824198991432
pn1	20230424	172.96636904762	0.632922196811418
pn1	20230424	201.484395424836	0.737275962244421
pn1	20230424	200.399786701972	0.733307139060263
pn1	20230424	301.817033811475	1.1044152752173
pn1	20230424	197.852543290043	0.723986212079089
pn1	20230424	490.316133186163	1.79417516744442
pn1	20230424	235.061386194451	0.86014159720708
pn1	20230424	164.425347222221	0.601668709058215
pn1	20230424	509.828532811337	1.86557535294769
pn1	20230424	229.700894932591	0.840526374177736
pn1	20230424	285.283410138248	1.04391508969493
pn1	20230424	296.690268065268	1.08565530553942
pn1	20230424	132.633896151052	0.485336758734119
pn1	20230424	191.923780487804	0.702291557807115
pn1	20230424	175.297084048027	0.64145079844838
pn1	20230424	208.143593975655	0.761643442460343
pn1	20230424	195.71591281547	0.716167808645017
pn1	20230424	104.975925925926	0.384130128967774
pn1	20230424	440.459706121623	1.61173947479153
pn1	20230424	294.146346186952	1.07634653278431
pn1	20230424	391.978036669214	1.43433432427666
pn1	20230424	279.580387205388	1.02304646752863
pn1	20230424	168.93731126597	0.618178983340018
pn1	20230424	579.315205627704	2.11984245614359
pn1	20230424	422.308315565031	1.54531952246486
pn1	20230424	178.590972222223	0.653503863739294
pn1	20230424	379.426845114345	1.38840673861218
pn1	20230424	248.407266646397	0.908977125295796
pn1	20230424	446.110008071024	1.63241517921982
pn1	20230424	245.80940491053	0.899470974672812
pn1	20230424	278.866285982477	1.02043341322658
pn1	20230424	425.443765133169	1.55679282585664
pn1	20230424	224.742230292926	0.822381523625177
pn1	20230424	240.163676236043	0.87881200486884
pn1	20230424	328.250603378924	1.20114155219425
pn1	20230424	202.944214576074	0.742617763365855
pn1	20230424	264.770202020201	0.968852724581921
pn1	20230424	307.146457999541	1.12391681695298
pn1	20230424	221.652168295434	0.811074303392106
pn1	20230424	298.70710955711	1.09303537459369
pn1	20230424	379.472689075632	1.38857449180518
pn1	20230424	277.191116231438	1.0143035966345
pn1	20230424	236.449471126358	0.865220906955564
pn1	20230424	541.239304812836	1.98051431436659
pn1	20230424	233.144349845202	0.85312673724202
pn1	20230424	514.22956793337	1.88167971377239
pn1	20230424	212.743074555404	0.778473959102135
pn1	20230424	214.453666118591	0.784733391938591
pn1	20230424	117.430801725156	0.42970527398161
pn1	20230424	461.967269039279	1.69044040402336
pn1	20230424	265.446016242316	0.971325678280681
pn1	20230424	265.743856837607	0.972415542887941
pn1	20230424	190.602970125058	0.697458420585333
pn1	20230424	151.350534028813	0.553825076016509
pn1	20230424	242.723667396858	0.888179578682422
pn1	20230424	272.869271814188	0.998489012112059
pn1	20230424	316.811459693211	1.15928319561853
pn1	20230424	183.19346473029	0.670345401692906
pn1	20230424	348.885312679286	1.27664851700401
pn1	20230424	479.196302816901	1.75348524891149
pn1	20230424	248.249771838332	0.908400816962241
pn1	20230424	374.094047619047	1.36889285319932
pn1	20230424	293.555390211641	1.07418409417748
pn1	20230424	240.255290611029	0.879147242127938
pn1	20230424	267.577813852813	0.979126397196285
pn1	20230424	138.990339578454	0.508596390997494
pn1	20230424	206.864782403028	0.756963988099871
pn1	20230424	214.225325059101	0.783897841503033
pn1	20230424	637.453703703707	2.33258407825308
pn1	20230424	412.401960784314	1.50906997947724
pn1	20230424	445.829694835683	1.63138945109889
pn1	20230424	290.725641025641	1.06382941609127
pn1	20230424	134.102027767629	0.490708977004576
pn1	20230424	230.765779187493	0.844423021171447
pn1	20230424	183.426859632742	0.671199445257547
pn1	20230424	202.75493697479	0.741925154762972
pn1	20230424	339.572100789315	1.24256941503045
pn1	20230424	379.678747416943	1.38932850484697
pn1	20230424	239.911927702115	0.877890801307621
pn1	20230424	177.353621730383	0.648976124642768
pn1	20230424	319.010198135201	1.1673288658409
pn1	20230424	178.472368421052	0.653069866200925
pn1	20230424	262.025058275058	0.958807636514768
pn1	20230424	223.66811123891	0.818451084459182
pn1	20230424	298.063998190863	1.09068208787696
pn1	20230424	200.542351973684	0.733828816918553
pn1	20230424	238.796239356669	0.873808250911005
pn1	20230424	278.454642666192	1.0189271192951
pn1	20230424	235.631196581198	0.862226659428896
pn1	20230424	264.72977022977	0.96870477571902
pn1	20230424	167.504347185381	0.612935450861236
pn1	20230424	275.734051367026	1.00897187405769
pn1	20230424	281.844311972179	1.03133066892976
pn1	20230424	308.22128780662	1.12784985692162
pn1	20230424	294.169600136706	1.0764316241292
pn1	20230424	241.413300304878	0.88338465569796
pn1	20230424	280.416917293234	1.0261075161233
pn1	20230424	423.598469387757	1.55004048062685
pn1	20230424	188.033998270751	0.688057984428134
pn1	20230424	224.70705868206	0.822252822922623
pn1	20230424	382.112881738063	1.39823554065017
pn1	20230424	241.887289598618	0.8851190873491
pn1	20230424	288.231053771201	1.05470116963555
pn1	20230424	453.931602589844	1.66103612335293
pn1	20230424	135.876591435185	0.497202497918703
pn1	20230424	296.900862068966	1.08642591557298
pn1	20230424	252.885135135135	0.925362636401393
pn1	20230424	161.940972222223	0.592577831499994
pn1	20230424	327.287186967354	1.19761619847947
pn1	20230424	215.4202067403	0.788270177829212
pn1	20230424	215.401653764956	0.788202288389336
pn1	20230424	195.668968329125	0.715996028387449
pn1	20230424	411.602056688557	1.50614295348766
pn1	20230424	198.085382766272	0.724838223216345
pn1	20230424	241.681097672715	0.88436458549174
pn1	20230424	266.350790513833	0.97463644743598
pn1	20230424	139.644761372111	0.510991065069472
pn1	20230424	105.109199134199	0.384617805110949
pn1	20230424	219.682633526384	0.803867340098679
pn1	20230424	499.838139100255	1.82901829292819
pn1	20230424	192.421972764077	0.704114553523966
pn1	20230424	281.409837235866	1.02974082978311
pn1	20230424	450.478716563786	1.64840124975881
pn1	20230424	292.641314935063	1.07083929058769
pn1	20230424	271.171357551843	0.992275968323038
pn1	20230424	366.1140637611	1.33969232744566
pn1	20230424	237.980854605995	0.870824577781455
pn1	20230424	247.596940227704	0.906011961721643
pn1	20230424	213.824362943559	0.782430632447283
pn1	20230424	468.84526247208	1.71560850310015
pn1	20230424	296.760855094726	1.08591359909092
pn1	20230424	268.490502630042	0.982466127278321
pn1	20230424	260.379010695189	0.952784384387529
pn1	20230424	264.552542087543	0.968056258751631
pn1	20230424	225.321539548023	0.824501344307013
pn1	20230424	161.559575589824	0.591182216874077
pn1	20230424	289.533912497384	1.05946861784904
pn1	20230424	177.837024886879	0.650745003699661
pn1	20230424	384.275260416667	1.40614816245715
pn1	20230424	169.768640350877	0.621221000314704
pn1	20230424	358.263787375413	1.31096643001853
pn1	20230424	157.359375	0.575812754018393
pn1	20230424	251.715478211659	0.921082603042317
pn1	20230424	317.158458349782	1.16055294044359
pn1	20230424	202.770099828252	0.741980638997138
pn1	20230424	324.403920159496	1.18706568757916
pn1	20230424	121.955174927114	0.446260956117653
pn1	20230424	222.430660587189	0.8139229788555
pn1	20230424	189.266046473838	0.692566321277482
pn1	20230424	221.471704339218	0.810413945865713
pn1	20230424	223.1022620722	0.816380517217527
pn1	20230424	365.728988603987	1.33828325228429
pn1	20230424	165.224293496764	0.604592230168142
pn1	20230424	361.451245626735	1.32263004468408
pn1	20230424	169.045490959029	0.618574836761457
pn1	20230424	151.758201357466	0.555316820929928
pn1	20230424	473.381015037594	1.73220582484405
pn1	20230424	299.74019607843	1.09681566664798
pn1	20230424	217.78683062043	0.796930177998528
pn1	20230424	463.709595959598	1.69681596355001
pn1	20230424	214.46167313079	0.784762691367022
pn1	20230424	176.068230115362	0.644272592451964
pn1	20230424	429.170711350793	1.57043054630163
pn1	20230424	366.181025420489	1.3399373549663
pn1	20230424	296.254388875483	1.08406032718691
pn1	20230424	273.20618556701	0.999721854043969
pn1	20230424	208.088235294117	0.761440872801718
pn1	20230424	307.750999000999	1.12612896617489
pn1	20230424	285.993281845112	1.04651266726239
pn1	20230424	190.353030303031	0.696543835500966
pn1	20230424	375.79077879249	1.3751015678044
pn1	20230424	177.613717076057	0.649927871034109
pn1	20230424	473.292112299467	1.73188051006391
pn1	20230424	184.864123315868	0.676458710932893
pn1	20230424	210.956007167106	0.771934684308546
pn1	20230424	328.468385460692	1.20193846499515
pn1	20230424	261.99316678273	0.95869093849136
pn1	20230424	110.619664634146	0.404781817045083
pn1	20230424	171.097146972825	0.626082299850976
pn1	20230424	223.000920004826	0.816009684180648
pn1	20230424	177.51877076412	0.649580441480831
pn1	20230424	207.511726546906	0.759331299797585
pn1	20230424	379.522486772486	1.388756712591
pn1	20230424	150.639061676332	0.551221641332747
pn1	20230424	227.886078106738	0.833885558055193
pn1	20230424	391.128030303033	1.43122396299921
pn1	20230424	229.61189516129	0.840200704331756
pn1	20230424	327.909586466167	1.1998936958927
pn1	20230424	261.090010141989	0.955386088604818
pn1	20230424	162.734545696776	0.595481692346532
pn1	20230424	386.772964015152	1.41528781230493
pn1	20230424	245.958770090847	0.900017534900525
pn1	20230424	180.500184592665	0.660490094035584
pn1	20230424	267.385928247999	0.978424245331711
pn1	20230424	166.142674461089	0.607952789221621
pn1	20230424	316.634558823529	1.15863587621376
pn1	20230424	185.706787559986	0.679542205761965
pn1	20230424	245.410011248593	0.898009504935674
pn1	20230424	452.316204690834	1.65512502518631
pn1	20230424	214.091370884774	0.783407673554467
pn1	20230424	199.473043639838	0.729915981241577
pn1	20230424	237.454629629628	0.868899004215374
pn1	20230424	243.470151515152	0.890911129160338
pn1	20230424	194.259928164815	0.710840038809237
pn1	20230424	274.745296892342	1.00535380276631
pn1	20230424	287.733042635659	1.05287883675269
pn1	20230424	341.145281124496	1.24832602979438
pn1	20230424	336.034128289474	1.2296231912114
pn1	20230424	288.800388291517	1.05678449055685
pn1	20230424	260.885164940545	0.954636514710089
pn1	20230424	219.125764414678	0.801829632864272
pn1	20230424	221.028099730457	0.808790698496651
pn1	20230424	216.838849487786	0.793461305382929
pn1	20230424	162.078676470588	0.593081721798815
pn1	20230424	181.318609593199	0.663484892111739
pn1	20230424	225.985267857143	0.826930072977258
pn1	20230424	160.483483483484	0.587244557873277
pn1	20230424	233.619208494209	0.854864350056345
pn1	20230424	126.664248807631	0.463492498884118
pn1	20230424	377.923186274508	1.38290451837477
pn1	20230424	196.784065934065	0.720076417133908
pn1	20230424	177.488355780023	0.649469146327579
pn1	20230424	246.314129422718	0.901317873285517
pn1	20230424	346.433486238532	1.26767674182235
pn1	20230424	333.771271929826	1.22134289934829
pn1	20230424	238.589041923403	0.87305006967983
pn1	20230424	162.557097301287	0.594832369423747
pn1	20230424	121.145833333334	0.443299396235657
pn1	20230424	157.772680995475	0.577325132060736
pn1	20230424	378.946684079038	1.38664972319373
pn1	20230424	316.295454545455	1.15739501866551
pn1	20230424	272.043449197862	0.995467144523697
pn1	20230424	215.550050813008	0.788745306006983
pn1	20230424	205.493686868688	0.751946846314384
pn1	20230424	139.505731640483	0.510482324534254
pn1	20230424	439.200161637931	1.6071305229705
pn1	20230424	165.601981654552	0.605974274665307
pn1	20230424	120.173596956108	0.439741768315951
pn1	20230424	196.355446355447	0.718508003304161
pn1	20230424	463.506494341564	1.69607276981258
pn1	20230424	178.332060731132	0.652556449333689
pn1	20230424	206.629791271348	0.756104103579469
pn1	20230424	157.830491382472	0.577536673051843
pn1	20230424	207.880497685184	0.760680714948315
pn1	20230424	141.620822041555	0.51822190807568
pn1	20230424	216.090756302522	0.790723866973115
pn1	20230424	433.438459079283	1.58604717907611
pn1	20230424	136.073190323191	0.497921896728845
pn1	20230424	280.518939393938	1.02648083755253
pn1	20230424	366.397538363173	1.34072962370662
pn1	20230424	208.323149905122	0.762300477316047
pn1	20230424	139.498671247083	0.510456488993358
pn1	20230424	273.571253071252	1.00105771677868
pn1	20230424	271.179030823947	0.992304046522653
pn1	20230424	261.150549613784	0.955607615920754
pn1	20230424	411.442577030811	1.50555938215016
pn1	20230424	197.318459416863	0.72203188107153
pn1	20230424	291.883943222842	1.06806789999574
pn1	20230424	159.435739436621	0.583410630691432
pn1	20230424	237.711131348327	0.869837600730863
pn1	20230424	160.65234204793	0.587862448704587
pn1	20230424	231.719183006537	0.84791173659584
pn1	20230424	363.119197108068	1.32873344803094
pn1	20230424	277.775350706058	1.01644143978381
pn1	20230424	292.48657616893	1.07027306722108
pn1	20230424	296.152182334711	1.08368633085069
pn1	20230424	360.583316072909	1.31945409849922
pn1	20230424	198.385798281322	0.725937510024461
pn1	20230424	144.772277917015	0.529753782085831
pn1	20230424	398.869618775934	1.45955214731653
pn1	20230424	494.47470095694	1.80939228660788
pn1	20230424	444.281520562772	1.62572433904703
pn1	20230424	217.058898643257	0.794266513907881
pn1	20230424	442.461604486152	1.6190648636382
pn1	20230424	292.380811371041	1.06988605043514
pn1	20230424	136.186474008207	0.49833642678563
pn1	20230424	225.488707983194	0.825113050581525
pn1	20230424	397.615429950604	1.45496279303387
pn1	20230424	300.176623596595	1.09841265145529
pn1	20230424	478.492854183927	1.75091117479189
pn1	20230424	383.157934466564	1.40205961970293
pn1	20230424	591.565051020408	2.16466734955634
pn1	20230424	470.0005083223	1.71983580315509
pn1	20230424	253.482071713147	0.927546959356155
pn1	20230424	303.045180722892	1.10890933637764
pn1	20230424	267.672971338172	0.979474599479816
pn1	20230424	264.874603174605	0.969234751494776
pn1	20230424	210.19375296349	0.769145427600795
pn1	20230424	329.850621118013	1.20699637095432
pn1	20230424	132.323451053283	0.484200771464737
pn1	20230424	583.841342374214	2.13640459147916
pn1	20230424	202.833492075586	0.742212605249678
pn1	20230424	204.116447573723	0.746907223150043
pn1	20230424	179.375121202327	0.656373238276365
pn1	20230424	223.402330508475	0.817478533987646
pn1	20230424	207.832945247215	0.760506710061302
pn1	20230424	201.52205882353	0.737413780949711
pn1	20230424	238.314095586781	0.872043980228232
pn1	20230424	261.945448179272	0.958516325568075
pn1	20230424	214.102456467662	0.783448238153892
pn1	20230424	280.738869863014	1.02728561177771
pn1	20230424	241.907739677476	0.885193918710289
pn1	20230424	525.736087328767	1.92378461297035
pn1	20230424	229.878274509805	0.841175445279234
pn1	20230424	306.208604819526	1.1204850047559
pn1	20230424	237.791947224751	0.870133323895575
pn1	20230424	166.190615835777	0.608128217314103
pn1	20230424	341.614463601532	1.25004287224015
pn1	20230424	274.131637032496	1.00310828562488
pn1	20230424	405.600503177966	1.48418194191576
pn1	20230424	207.338727678571	0.758698258678694
pn1	20230424	443.378712551653	1.62242076487338
pn1	20230424	298.984523809522	1.09405049469495
pn1	20230424	288.92370337251	1.05723572771002
pn1	20230424	213.421103896105	0.780955018409687
pn1	20230424	192.102040816326	0.702943851772431
pn1	20230424	407.702130824866	1.49187226226231
pn1	20230424	322.146911883047	1.17880679514581
pn1	20230424	224.847549019608	0.822766908137924
pn1	20230424	368.795235751011	1.34950332871271
pn1	20230424	213.048600143576	0.779591944797924
pn1	20230424	309.860224089637	1.13384708724097
pn1	20230424	156.997291021671	0.574487808664819
pn1	20230424	354.792150359316	1.29826294240496
pn1	20230424	227.700231184176	0.833205503064467
pn1	20230424	275.403929624946	1.00776388559517
pn1	20230424	145.108881963382	0.530985490733329
pn1	20230424	219.728139904611	0.804033858000598
pn1	20230424	285.724333584809	1.04552852609855
pn1	20230424	751.980566534917	2.75166319759965
pn1	20230424	344.497660098523	1.26059312585744
pn1	20230424	168.601718403547	0.6169509748382
pn1	20230424	179.775635254101	0.657838807767697
pn1	20230424	272.430503512881	0.996883461861548
pn1	20230424	492.721774193547	1.80297793991121
pn1	20230424	172.456018518518	0.631054711358601
pn1	20230424	412.840484603734	1.51067463511446
pn1	20230424	180.79342359768	0.661563120406357
pn1	20230424	189.817606209151	0.694584600329469
pn1	20230424	124.666666666666	0.456182904054022
pn1	20230424	207.524048025008	0.759376386810923
pn1	20230424	217.83494800219	0.797106250139812
pn1	20230424	255.029684601114	0.933210017176349
pn1	20230424	266.792226019039	0.976251757575425
pn1	20230424	126.482541763792	0.462827592625196
pn1	20230424	159.024069884363	0.581904240756729
pn1	20230424	232.053719008264	0.849135877810641
pn1	20230424	358.4949527745	1.31181231533729
pn1	20230424	184.274430407085	0.674300894165818
pn1	20230424	237.482105519934	0.868999544574448
pn1	20230424	253.379629629631	0.927172101116938
pn1	20230424	282.109952738394	1.03230270724126
pn1	20230424	248.577830188679	0.909601255018074
pn1	20230424	163.104366746698	0.596834949356161
pn1	20230424	326.276530263307	1.19391798208706
pn1	20230424	174.660723905725	0.639122215953143
pn1	20230424	355.507782658516	1.30088159925376
pn1	20230424	287.485357142857	1.05197250075752
pn1	20230424	161.777487914161	0.591979606261338
pn1	20230424	310.694221787428	1.13689886926038
pn1	20230424	316.070135746606	1.15657052735003
pn1	20230424	284.189015151516	1.03991045640699
pn1	20230424	219.803555987896	0.80430982212802
pn1	20230424	286.242878375029	1.047425996165
pn1	20230424	299.60632780083	1.09632581301453
pn1	20230424	299.306199752628	1.09522757811119
pn1	20230424	136.375025869205	0.499026379744305
pn1	20230424	247.519155844156	0.905727331459795
pn1	20230424	471.593457553476	1.72566475668147
pn1	20230424	433.456238140415	1.58611223659273
pn1	20230424	277.561958234831	1.01566058953867
pn1	20230424	184.712066123717	0.675902300038526
pn1	20230424	179.556219907892	0.657035918491005
pn1	20230424	268.642857142857	0.983023626134752
pn1	20230424	177.447680995476	0.649320308295469
pn1	20230424	303.112762794648	1.10915663412434
pn1	20230424	309.516631765464	1.13258980693949
pn1	20230424	169.508663489225	0.620269687482602
pn1	20230424	320.928062678063	1.17434675634955
pn1	20230424	219.37103914259	0.80272714733756
pn1	20230424	242.727569406141	0.888193856997339
pn1	20230424	215.458080947137	0.788408767928119
pn1	20230424	239.879061230864	0.877770535620712
pn1	20230424	346.136975623584	1.2665917439073
pn1	20230424	287.079218106996	1.05048634820541
pn1	20230424	334.403546712801	1.22365653261025
pn1	20230424	207.515307770394	0.759344404286335
pn1	20230424	263.471805336143	0.964101603967367
pn1	20230424	241.611989459816	0.88411170325708
pn1	20230424	259.4671107628	0.94944754086322
pn1	20230424	530.249085022523	1.94029866960613
pn1	20230424	151.896400831419	0.555822523368697
pn1	20230424	439.61221810983	1.60863832872974
pn1	20230424	143.533969728243	0.525222538564431
pn1	20230424	246.858333333333	0.903309235748152
pn1	20230424	433.326031242372	1.58563578075682
pn1	20230424	309.693762925361	1.13323796902708
pn1	20230424	137.640214384509	0.503655984325218
pn1	20230424	196.599305555556	0.719400338048167
pn1	20230424	232.702675668919	0.851510553752321
pn1	20230424	351.320603437537	1.28555978446643
pn1	20230424	322.487327406848	1.18005245083217
pn1	20230424	158.191241032231	0.578856735802086
pn1	20230424	280.133101851853	1.02506897265594
pn1	20230424	232.753519356459	0.851696602049392
pn1	20230424	206.129824076633	0.754274613043506
pn1	20230424	222.853784146887	0.815471281536543
pn1	20230424	321.615785155263	1.17686328498724
pn1	20230424	235.172385620916	0.860547768656651
pn1	20230424	316.701244212963	1.15887989280154
pn1	20230424	295.60267235376	1.08167555230322
pn1	20230424	233.585276183644	0.85474018422767
pn1	20230424	220.065195193769	0.805267217845262
pn1	20230424	370.792617046817	1.35681218860595
pn1	20230424	378.91015625	1.38651605978895
pn1	20230424	287.468758474195	1.05191176255799
pn1	20230424	300.130892255893	1.09824531036593
pn1	20230424	171.446953781514	0.627362320325673
pn1	20230424	325.333944954129	1.19046885398284
pn1	20230424	184.477608900702	0.675044369208007
pn1	20230424	238.45047487139	0.872543022191647
pn1	20230424	446.338788006757	1.63325233560061
pn1	20230424	265.52890037594	0.971628969655894
pn1	20230424	253.796102286809	0.928696066674777
pn1	20230424	374.974954044116	1.37211628462596
pn1	20230424	149.123744189534	0.545676759527736
pn1	20230424	211.810537687343	0.775061600466229
pn1	20230424	183.177981552983	0.67028874532295
pn1	20230424	292.571805006586	1.07058493838689
pn1	20230424	328.293163966618	1.20129729079713
pn1	20230424	371.778854382088	1.36042104912753
pn1	20230424	502.170211287184	1.83755186081078
pn1	20230424	291.305299539171	1.06595051478695
pn1	20230424	362.515237324701	1.32652342561457
pn1	20230424	123.705062571104	0.452664182004313
pn1	20230424	241.403591778592	0.883349130053185
pn1	20230424	152.438205043132	0.557805104802344
pn1	20230424	575.606389986824	2.10627107948858
pn1	20230424	327.064326765187	1.19680070371297
pn1	20230424	186.163608562691	0.681213814839346
pn1	20230424	364.681060606059	1.33444865198482
pn1	20230424	357.904211607603	1.30965066276195
pn1	20230424	231.592543980842	0.847448336393904
pn1	20230424	463.679188255612	1.69670469503629
pn1	20230424	148.97934397163	0.545148367195521
pn1	20230424	250.806510536843	0.917756489296953
pn1	20230424	223.919801311728	0.81937207409827
pn1	20230424	195.036964930376	0.71368338818039
pn1	20230424	213.587573385517	0.781564167087091
pn1	20230424	278.66474654378	1.01969593584883
pn1	20230424	414.040481434863	1.51506568890547
pn1	20230424	187.922304666201	0.687649272827429
pn1	20230424	433.342278649689	1.5856952336134
pn1	20230424	171.771417445484	0.628549604629067
pn1	20230424	296.888573232322	1.08638094800195
pn1	20230424	197.141612057666	0.72138475747346
pn1	20230424	161.676253051846	0.59160916551148
pn1	20230424	229.111111111112	0.838368224741001
pn1	20230424	217.581623958597	0.796179281440296
pn1	20230424	275.83033459596	1.00932419568592
pn1	20230424	243.488095238096	0.890976789210943
pn1	20230424	189.751886335319	0.694344116776805
pn1	20230424	145.935334407736	0.534009663001735
pn1	20230424	235.802278555927	0.862852686210151
pn1	20230424	174.342240529503	0.637956814845192
pn1	20230424	152.978477328431	0.559782080578448
pn1	20230424	210.506127450982	0.770288474933869
pn1	20230424	143.611537433154	0.525506375951226
pn1	20230424	210.833603545178	0.771486782385676
pn1	20230424	164.973371302959	0.603674050368183
pn1	20230424	347.897931598139	1.27303547126332
pn1	20230424	279.817048517521	1.02391246360868
pn1	20230424	238.670906080674	0.873349628735994
pn1	20230424	176.982332332332	0.647617494622602
pn1	20230424	319.585846560847	1.16943529073816
pn1	20230424	469.135453216374	1.7166703752108
pn1	20230424	176.292633928571	0.645093735632636
pn1	20230424	376.823587768443	1.37888084425881
pn1	20230424	184.971307563826	0.676850921800559
pn1	20230424	224.863249634324	0.822824360159447
pn1	20230424	177.475051925982	0.649420464583422
pn1	20230424	148.125014764942	0.542022187688635
pn1	20230424	256.287535293141	0.937812771039092
pn1	20230424	457.617152095921	1.67452236407526
pn1	20230424	279.196475875119	1.02164165106707
pn1	20230424	217.137767379678	0.794555112056702
pn1	20230424	195.346330956626	0.714815426888441
pn1	20230424	130.519056847546	0.477598094014218
pn1	20230424	373.383278062505	1.36629199020132
pn1	20230424	238.009348739494	0.870928844117563
pn1	20230424	275.475	1.0080239478151
pn1	20230424	194.662499999999	0.712313138185156
pn1	20230424	318.074650585167	1.16390549045383
pn1	20230424	237.227560083593	0.86806810652875
pn1	20230424	777.609901835256	2.8454466035324
pn1	20230424	253.492633696782	0.927585607990116
pn1	20230424	139.396796049609	0.510083705115539
pn1	20230424	367.04411764706	1.34309560030093
pn1	20230424	371.397439148072	1.35902536643419
pn1	20230424	126.453605604921	0.462721708820496
pn1	20230424	180.712406015038	0.661266659153984
pn1	20230424	140.785112516793	0.515163862102807
pn1	20230424	294.789872685185	1.07870133856078
pn1	20230424	460.531676470588	1.68518725332531
pn1	20230424	563.918836648585	2.0635037370571
pn1	20230424	342.545954941116	1.25345140505613
pn1	20230424	419.157724264187	1.53379081212444
pn1	20230424	477.41187258687	1.74695562406322
pn1	20230424	323.012977867202	1.1819759221171
pn1	20230424	332.033377215515	1.21498355824363
pn1	20230424	188.177026026236	0.68858135461683
pn1	20230424	289.472883035966	1.05924529755271
pn1	20230424	507.6171875	1.8574835514023
pn1	20230424	447.81848205384	1.63866686336138
pn1	20230424	248.878787878789	0.910702525764639
pn1	20230424	197.737772331155	0.723566239758288
pn1	20230424	204.726973684212	0.749141273209538
pn1	20230424	155.924722362443	0.570563042736231
pn1	20230424	259.422077922076	0.94928275573975
pn1	20230424	257.663576745833	0.942848011033646
pn1	20230424	262.652989483634	0.961105375677396
pn1	20230424	477.234444506228	1.74630637547696
pn1	20230424	176.581678639198	0.646151414152652
pn1	20230424	130.982722007721	0.479294747377405
pn1	20230424	242.404816980173	0.887012834492244
pn1	20230424	367.734394237871	1.34562147500518
pn1	20230424	384.465441176472	1.4068440759168
pn1	20230424	255.980681133211	0.936689923805419
pn1	20230424	259.932592592592	0.951150841822302
pn1	20230424	254.793290043288	0.932344997209304
pn1	20230424	213.617669172931	0.781674294229088
pn1	20230424	289.197727272729	1.05823844176281
pn1	20230424	252.066827697263	0.922368268513018
pn1	20230424	632.514545454547	2.31451060589733
pn1	20230424	322.633693492298	1.1805880367085
pn1	20230424	311.476646191647	1.13976193319289
pn1	20230424	413.220586271367	1.51206551117791
pn1	20230424	172.922969187675	0.632763387125761
pn1	20230424	177.870408163264	0.650867160490849
pn1	20230424	564.854625759878	2.06692799637024
pn1	20230424	339.869387755101	1.24365725378491
pn1	20230424	312.964277389278	1.14520550474286
pn1	20230424	349.974765807964	1.28063506694041
pn1	20230424	432.415167865706	1.58230273021914
pn1	20230424	179.053457507405	0.655196199678946
pn1	20230424	204.711813186812	0.749085797596724
pn1	20230424	302.754142754662	1.10784436408723
pn1	20230424	209.500592979126	0.766609001921855
pn1	20230424	147.981465951023	0.541496910831894
pn1	20230424	302.116712426277	1.10551186554444
pn1	20230424	217.671953781514	0.796509818239288
pn1	20230424	173.590474347634	0.635205936128498
pn1	20230424	121.91610040568	0.446117973802181
pn1	20230424	441.64429738562	1.61607415620539
pn1	20230424	156.000641025642	0.570840845914707
pn1	20230424	173.659967320262	0.635460226284098
pn1	20230424	272.436039484286	0.996903719205229
pn1	20230424	271.128563348418	0.992119374868532
pn1	20230424	476.18748130049	1.74247530556547
pn1	20230424	372.452308695258	1.36288536739756
pn1	20230424	199.78602574751	0.731061251991267
pn1	20230424	414.346366728511	1.51618499084315
pn1	20230424	180.591075485989	0.660822683915279
pn1	20230424	358.369931559917	1.311354835064
pn1	20230424	209.127826130452	0.765244965583113
pn1	20230424	425.990392080745	1.55879305474738
pn1	20230424	303.601953226226	1.11094669010065
pn1	20230424	233.064102564103	0.85283309469335
pn1	20230424	276.589009324008	1.01210035430095
pn1	20230424	380.032406033633	1.39062261993899
pn1	20230424	203.760806074766	0.745605852253281
pn1	20230424	199.265491958373	0.729156503737897
pn1	20230424	313.404810996565	1.14681751463836
pn1	20230424	407.172532467532	1.48993434474923
pn1	20230424	353.51555839727	1.29359161009048
pn1	20230424	329.41566985646	1.20540478809643
pn1	20230424	241.69949066214	0.884431889507757
pn1	20230424	159.521916411826	0.583725971302221
pn1	20230424	237.56044502954	0.869286206165311
pn1	20230424	148.115541767555	0.541987523896191
pn1	20230424	180.170617816091	0.65928413631459
pn1	20230424	125.638865546218	0.459740394761446
pn1	20230424	293.727674391386	1.07481452009276
pn1	20230424	239.660714285715	0.876971555859781
pn1	20230424	327.556065036328	1.19860008279771
pn1	20230424	359.600155763238	1.31585649749481
pn1	20230424	265.996103896104	0.973338570660809
pn1	20230424	392.747117590242	1.43714856145319
pn1	20230424	548.500335921172	2.00708403300905
pn1	20230424	317.562152616951	1.16203014704638
pn1	20230424	382.088127853884	1.39814496071351
pn1	20230424	209.429840686275	0.766350103635054
pn1	20230424	404.631146797315	1.48063485254045
pn1	20230424	336.754493464052	1.23225916669791
pn1	20230424	378.7015442607	1.38575270238441
pn1	20230424	257.287212643679	0.941470811548868
pn1	20230424	212.485088616224	0.777529931495662
pn1	20230424	395.986046670306	1.44900051926417
pn1	20230424	143.048181114551	0.523444930592102
pn1	20230424	379.90468402314	1.39015525685617
pn1	20230424	240.29603608701	0.879296338835639
pn1	20230424	145.967068361086	0.534125784555181
pn1	20230424	152.183659957627	0.556873668040432
pn1	20230424	347.049102154826	1.26992941660693
pn1	20230424	387.602174849268	1.41832207813151
pn1	20230424	202.221326813957	0.739972557173655
pn1	20230424	257.580848975587	0.942545291826613
pn1	20230424	506.611471861475	1.85380341546138
pn1	20230424	522.122389346619	1.91056129286444
pn1	20230424	240.513359569179	0.880091573519181
pn1	20230424	225.245674286913	0.824223736538591
pn1	20230424	158.925974025974	0.581545286316444
pn1	20230424	234.892813267814	0.859524751587683
pn1	20230424	569.372380145582	2.08345945879383
pn1	20230424	176.544616151546	0.64601579431376
pn1	20230424	343.303924785463	1.2562249843458
pn1	20230424	387.642973856207	1.41847137072083
pn1	20230424	163.089546783627	0.596780719833768
pn1	20230424	327.907324293354	1.19988541810209
pn1	20230424	165.872199820789	0.606963062695805
pn1	20230424	312.910549450548	1.14500890233282
pn1	20230424	259.372868623341	0.949102688032771
pn1	20230424	390.689554154997	1.42961948180213
pn1	20230424	365.657942430705	1.338023278624
pn1	20230424	217.659753024194	0.796465172969989
pn1	20230424	241.68350311262	0.884373387528328
pn1	20230424	318.299560107887	1.16472848413744
pn1	20230424	246.786051693404	0.903044741242169
pn1	20230424	182.695474113833	0.668523143893919
pn1	20230424	229.987025616698	0.841573389630262
pn1	20230424	181.254487179487	0.663250254018942
pn1	20230424	316.683721270677	1.15881577248042
pn1	20230424	154.124175824176	0.563974444751918
pn1	20230424	347.482850037538	1.27151659603551
pn1	20230424	366.634550035152	1.34159690183083
pn1	20230424	169.91999781564	0.621774850751809
pn1	20230424	307.330488621153	1.12459022569684
pn1	20230424	276.668112116641	1.01238980891321
pn1	20230424	171.66204564666	0.628149389028994
pn1	20230424	244.821075183322	0.89585445762639
pn1	20230424	528.415336134451	1.933588576881
pn1	20230424	190.005892255892	0.695273580614992
pn1	20230424	371.690435157261	1.36009750362949
pn1	20230424	253.701851851853	0.92835118348927
pn1	20230424	180.898277964035	0.661946805721971
pn1	20230424	175.553003494976	0.642387264302764
pn1	20230424	388.338158449222	1.42101520489057
pn1	20230424	533.361124288424	1.9516863095247
pn1	20230424	259.332266325224	0.948954115244539
pn1	20230424	231.479575892857	0.847034961176451
pn1	20230424	156.407038512617	0.572327944196593
pn1	20230424	210.467447516642	0.770146936499838
pn1	20230424	220.264618011097	0.805996950037321
pn1	20230424	220.817646674791	0.808020604223116
pn1	20230424	236.977074457293	0.867151524225841
pn1	20230424	253.845296637056	0.928876079681933
pn1	20230424	164.842548696279	0.6031953415182
pn1	20230424	233.918042986424	0.855957851552255
pn1	20230424	270.809513403263	0.990951900559555
pn1	20230424	506.009541117671	1.85160081774949
pn1	20230424	644.881944444444	2.35976565391984
pn1	20230424	165.394263904473	0.605214189479842
pn1	20230424	253.852910666342	0.928903941098975
pn1	20230424	140.120944085249	0.512733522927277
pn1	20230424	174.811274509804	0.639673113908565
pn1	20230424	319.284293606947	1.16833184178975
pn1	20230424	329.43484477124	1.20547495335025
pn1	20230424	136.018840609898	0.497723019108167
pn1	20230424	333.710860030512	1.22112183884828
pn1	20230424	246.688423392613	0.902687497698538
pn1	20230424	311.261121856868	1.13897328198754
pn1	20230424	500.411568986568	1.83111659969939
pn1	20230424	114.728291316527	0.419816190721359
pn1	20230424	217.164327094473	0.794652299926964
pn1	20230424	213.060091277891	0.779633993399711
pn1	20230424	258.526326312982	0.946005002501668
pn1	20230424	171.080796252928	0.62602246895082
pn1	20230424	354.924983660129	1.29874900882945
pn1	20230424	222.620433789953	0.814617400973804
pn1	20230424	213.499591503267	0.781242221922259
pn1	20230424	213.800117710975	0.782341913779291
pn1	20230424	168.433490196079	0.616335390622479
pn1	20230424	209.335045415225	0.766003226773785
pn1	20230424	285.950806451612	1.0463572404039
pn1	20230424	286.107221761945	1.04692959861652
pn1	20230424	439.208590138676	1.60716136471873
pn1	20230424	201.846484508	0.738600926277715
pn1	20230424	400.902591922846	1.4669912456643
pn1	20230424	184.971245421245	0.676850694407112
pn1	20230424	289.155796370968	1.05808500732002
pn1	20230424	204.551363636364	0.748498677207332
pn1	20230424	204.07212121212	0.746745023189919
pn1	20230424	254.89452750623	0.932715447475432
pn1	20230424	137.423753665689	0.502863906683574
pn1	20230424	190.533617424242	0.697204643715315
pn1	20230424	303.180783927744	1.10940553849359
pn1	20230424	235.191009463722	0.860615917416243
pn1	20230424	175.672523608104	0.642824614829231
pn1	20230424	404.875309214593	1.48152829682314
pn1	20230424	232.689298561151	0.851461603956577
pn1	20230424	213.51529338327	0.781299678573748
pn1	20230424	330.83933479934	1.21061429297378
pn1	20230424	353.518318414324	1.29360170960328
pn1	20230424	187.520261437907	0.686178107741025
pn1	20230424	233.277605188577	0.853614348013583
pn1	20230424	224.624056765564	0.821949100553833
pn1	20230424	208.331028123558	0.762329305459616
pn1	20230424	125.744262295082	0.460126064774611
pn1	20230424	380.980462184872	1.39409176706422
pn1	20230424	300.686842105262	1.10027965381614
pn1	20230424	459.666534391535	1.68202150712711
pn1	20230424	355.616122159089	1.30127803744624
pn1	20230424	204.533460271716	0.748433164836657
pn1	20230424	397.484631147541	1.45448417128659
pn1	20230424	275.245908699398	1.00718565208139
pn1	20230424	262.941606570513	0.962161489427547
pn1	20230424	283.908727134146	1.0388848205642
pn1	20230424	232.397759103642	0.850394796605993
pn1	20230424	201.132631527286	0.73598878034876
pn1	20230424	205.899812030076	0.753432948096721
pn1	20230424	182.053194726167	0.666172901570821
pn1	20230424	216.551985370952	0.792411606137852
pn1	20230424	410.064037754525	1.50051500206667
pn1	20230424	430.447928262212	1.57510416544407
pn1	20230424	406.945114160899	1.48910217087045
pn1	20230424	241.027850304611	0.88197420890259
pn1	20230424	254.490635179153	0.931237516127642
pn1	20230424	149.771832032702	0.548048256274088
pn1	20230424	248.590293961864	0.90964686272059
pn1	20230424	414.978054298643	1.51849647536345
pn1	20230424	168.612528895053	0.616990532817421
pn1	20230424	279.774835796386	1.02375799792647
pn1	20230424	249.559932372645	0.913194984106518
pn1	20230424	187.685775667118	0.686783760910092
pn1	20230424	379.620454545456	1.38911519833841
pn1	20230424	178.18995078894	0.652036437626811
pn1	20230424	287.095531400967	1.05054604215583
pn1	20230424	209.64460495283	0.76713597358268
pn1	20230424	355.046720847486	1.29919447212084
pn1	20230424	223.835679806918	0.819064254908236
pn1	20230424	540.558837656102	1.97802433455103
pn1	20230424	267.164046653143	0.977612331505795
pn1	20230424	167.62861746109	0.613390183283112
pn1	20230424	458.975290697674	1.67949209357892
pn1	20230424	249.702740641712	0.91371755114587
pn1	20230424	126.698094816128	0.46361634891444
pn1	20230424	311.412823123229	1.13952839047072
pn1	20230424	283.805006126378	1.0385052824583
pn1	20230424	176.22482638889	0.644845612848932
pn1	20230424	250.578247261345	0.916921223490224
pn1	20230424	166.313579706975	0.608578169312955
pn1	20230424	385.238191244237	1.40967173931269
pn1	20230424	477.792532467529	1.74834854275159
pn1	20230424	162.558395522388	0.594837119901864
pn1	20230424	115.868789808917	0.423989526932544
pn1	20230424	476.044509594885	1.74195214047569
pn1	20230424	170.65191740413	0.624453106394147
pn1	20230424	241.077409465413	0.882155556832246
pn1	20230424	151.461999999999	0.554232954656392
pn1	20230424	248.304320469799	0.908600422468509
pn1	20230424	331.32259956512	1.21238266562844
pn1	20230424	171.170122587377	0.626349333763581
pn1	20230424	357.569217081849	1.30842484370633
pn1	20230424	261.580296355627	0.957180154290019
pn1	20230424	182.824587574587	0.668995598600972
pn1	20230424	221.376488095238	0.810065528571392
pn1	20230424	283.433779021558	1.03714688038284
pn1	20230424	212.219216816048	0.776557047779804
pn1	20230424	353.25858318833	1.29265128096949
pn1	20230424	245.663888888887	0.89893849936795
pn1	20230424	156.894906075478	0.574113159503703
pn1	20230424	150.737803481448	0.551582959434961
pn1	20230424	268.840544608649	0.983747008291758
pn1	20230424	151.466216216216	0.55424838272397
pn1	20230424	200.794734275962	0.734752339578326
pn1	20230424	272.158753768044	0.995889069446235
pn1	20230424	197.647745571659	0.723236811935378
pn1	20230424	671.597043918915	2.45752211108847
pn1	20230424	196.63309950417	0.719523997579863
pn1	20230424	328.757865827645	1.20299773767801
pn1	20230424	561.048484848488	2.05300048502642
pn1	20230424	375.907102609729	1.37552722237733
pn1	20230424	146.384729649435	0.535654099577347
pn1	20230424	395.100140056021	1.44575879103937
pn1	20230424	240.862399770904	0.881368788809458
pn1	20230424	390.95375	1.43058623282736
pn1	20230424	227.096546863989	0.830996488628787
pn1	20230424	274.145864661654	1.00316034766648
pn1	20230424	165.277744391026	0.604787818811206
pn1	20230424	150.15897565923	0.549464900422501
pn1	20230424	341.057293256025	1.24800406272464
pn1	20230424	377.765884856193	1.38232891769708
pn1	20230424	194.529958010337	0.711828137732591
pn1	20230424	318.618238304095	1.16589459813481
pn1	20230424	289.737280883727	1.06021278775071
pn1	20230424	273.077393570039	0.999250575643992
pn1	20230424	341.023668950974	1.24788102395626
pn1	20230424	173.938806923792	0.63648056206033
pn1	20230424	183.511176470588	0.671507979214359
pn1	20230424	222.347451790634	0.813618499466821
pn1	20230424	204.73106060606	0.749156228160425
pn1	20230424	349.360838779957	1.27838857217158
pn1	20230424	192.541674891434	0.704552570080751
pn1	20230424	407.22811069856	1.49013771778799
pn1	20230424	136.815853658537	0.500639466116967
pn1	20230424	333.729196089081	1.2211889345417
pn1	20230424	629.314751193403	2.30280185104366
pn1	20230424	293.883324084352	1.07538407674211
pn1	20230424	300.015344518088	1.09782249563928
pn1	20230424	283.335381842018	1.03678682334183
pn1	20230424	257.203968253968	0.94116620191696
pn1	20230424	283.072871099446	1.03582623847906
pn1	20230424	228.293666666666	0.835377014736427
pn1	20230424	264.605122133599	0.968248660768517
pn1	20230424	275.560907883616	1.00833830376025
pn1	20230424	178.765860799228	0.654143819720129
pn1	20230424	350.503000377999	1.28256799405415
pn1	20230424	281.732282913164	1.03092072982698
pn1	20230424	132.128349093774	0.48348685024702
pn1	20230424	347.019733656172	1.26982195077535
pn1	20230424	149.660764587526	0.547641835929011
pn1	20230424	210.152573529412	0.768994742944445
pn1	20230424	290.206908990012	1.06193126085245
pn1	20230424	272.37268740032	0.996671899919335
pn1	20230424	202.712852541783	0.741771158515395
pn1	20230424	563.824275362319	2.06315771639791
pn1	20230424	239.50492081448	0.876401473093947
pn1	20230424	760.303838383837	2.78211989003231
pn1	20230424	305.780715197955	1.11891926200043
pn1	20230424	311.196274878968	1.13873599255414
pn1	20230424	290.059523809524	1.061391945882
pn1	20230424	243.94609375	0.892652707054896
pn1	20230424	264.785683391002	0.968909374341472
pn1	20230424	576.087226587384	2.10803056694969
pn1	20230424	191.565710872162	0.700981301894411
pn1	20230424	248.724055738906	0.910136326644941
pn1	20230424	128.549380287232	0.470390611875198
pn1	20230424	544.927547284928	1.99401040924713
pn1	20230424	321.104682662538	1.17499304793323
pn1	20230424	214.580871212121	0.785198863507926
pn1	20230424	282.579922894425	1.03402243197867
pn1	20230424	392.611932447398	1.43665388911858
pn1	20230424	240.57752309879	0.880326362064146
pn1	20230424	173.600764087869	0.63524358856365
pn1	20230424	269.080749128919	0.98462596975398
pn1	20230424	134.762602619685	0.49312616647802
pn1	20230424	190.007635467981	0.695279959413546
pn1	20230424	183.72584485407	0.672293498304617
pn1	20230424	262.834151404624	0.961768287211256
pn1	20230424	151.242675544794	0.553430397969985
pn1	20230424	390.36526110444	1.42843282181094
pn1	20230424	300.891819532692	1.101029711555
pn1	20230424	261.859390298176	0.95820142074897
pn1	20230424	284.259650735295	1.04016892762949
pn1	20230424	205.975560897436	0.753710129954671
pn1	20230424	242.743421052632	0.888251861677529
pn1	20230424	250.262926868557	0.915767396438169
pn1	20230424	281.05573870574	1.02844510495054
pn1	20230424	144.992647058823	0.530560161511557
pn1	20230424	276.722212583854	1.01258777448736
pn1	20230424	525.366930171277	1.92243378528996
pn1	20230424	186.71481092437	0.683230786182171
pn1	20230424	233.04538637519	0.852764608018929
pn1	20230424	156.651580179477	0.573222776237372
pn1	20230424	173.833333333333	0.636094610866774
pn1	20230424	343.308863636364	1.25624305669351
pn1	20230424	388.975195694718	1.42334626505614
pn1	20230424	172.463198757765	0.631080985441955
pn1	20230424	290.87927756654	1.06439160617199
pn1	20230424	357.098703022876	1.30670312870776
pn1	20230424	138.575395361097	0.507078018338983
pn1	20230424	347.830451318457	1.27278854599633
pn1	20230424	191.506302521007	0.70076391359905
pn1	20230424	272.60101010101	0.997507383175984
pn1	20230424	471.108145933016	1.72388889413287
pn1	20230424	192.118412384718	0.70300375896184
pn1	20230424	170.032674068933	0.622187158081583
pn1	20230424	176.890795206971	0.647282540036966
pn1	20230424	243.091582528535	0.889525861515688
pn1	20230424	244.762163561078	0.895638886971969
pn1	20230424	177.346428571429	0.648949803283349
[truncated: 694,723 more rows]
