# Supplementary material for: TOR regulates variability of protein synthesis rates
Source: EMBO J. 2024 Mar 18;43(8):1618–33. doi: 10.1038/s44318-024-00075-8 (PMC11021518; doi:10.1038/s44318-024-00075-8)
Supplement: Supplementary file 5 — Source Data Fig. 4 [file 44318_2024_75_MOESM5_ESM.zip › Figure 4/CE/figure4CE.csv]

strain	length	length.bin	signal	background	signal.minus.background	fitted.values	signal.minus.background.norm	replicate
pn1	10.949	10.5	4.96196574611454	1.1700760488426	3.79188969727194	3.82715737341008	0.990784890011795	replicate1
pn1	10.673	10.5	3.62956499314398	1.1700760488426	2.45948894430138	3.71302455480548	0.662395011936632	replicate1
pn1	10.9	10.5	4.45008284722011	1.1700760488426	3.28000679837752	3.80689466286074	0.861596416201522	replicate1
pn1	10.446	10.5	10.148652039709	1.1700760488426	8.97857599086641	3.61915444675022	2.4808490831135	replicate1
pn1	10.863	10.5	4.08673325728142	1.1700760488426	2.91665720843883	3.79159424877244	0.769242966697484	replicate1
pn1	10.076	10.5	4.04703886565782	1.1700760488426	2.87696281681523	3.46615030586719	0.830016751421702	replicate1
pn1	10.118	10.5	4.07407795899869	1.1700760488426	2.90400191015609	3.48351834348094	0.833640481782059	replicate1
pn1	10.307	10.5	4.43572591587444	1.1700760488426	3.26564986703184	3.56167451274281	0.91688610381104	replicate1
pn1	10.238	10.5	4.32381627234111	1.1700760488426	3.15374022349851	3.53314130809165	0.892616498603033	replicate1
pn1	10.056	10.5	6.58349168761143	1.1700760488426	5.41341563876884	3.45787981176541	1.56553030569476	replicate1
pn1	10.096	10.5	6.13622301723656	1.1700760488426	4.96614696839397	3.47442079996898	1.42934527920116	replicate1
pn1	10.24	10.5	5.60973964552276	1.1700760488426	4.43966359668016	3.53396835750183	1.25628278115613	replicate1
pn1	10.375	10.5	4.59574621322236	1.1700760488426	3.42567016437976	3.58979419268888	0.954280379459251	replicate1
pn1	10.409	10.5	7.16324986043589	1.1700760488426	5.99317381159329	3.60385403266192	1.66299016477273	replicate1
pn1	10.078	10.5	6.38539329566532	1.1700760488426	5.21531724682273	3.46697735527737	1.50428362010616	replicate1
pn1	10.315	10.5	5.95706018685778	1.1700760488426	4.78698413801518	3.56498271038353	1.3427790614727	replicate1
pn1	10.559	10.5	3.12045028345005	1.1700760488426	1.95037423460746	3.6658827384253	0.532033993931091	replicate1
pn1	10.214	10.5	5.4733666497492	1.1700760488426	4.30329060090661	3.52321671516951	1.2214095665414	replicate1
pn1	10.137	10.5	5.56948595104515	1.1700760488426	4.39940990220256	3.49137531287764	1.26007934064714	replicate1
pn1	10.949	10.5	3.31234526866969	1.1700760488426	2.14226921982709	3.82715737341012	0.559754671890659	replicate1
pn1	10.039	10.5	6.77798435232951	1.1700760488426	5.60790830348692	3.45084989177889	1.6250803365417	replicate1
pn1	10.289	10.5	4.88790068674943	1.1700760488426	3.71782463790683	3.55423106805121	1.04602783744877	replicate1
pn1	10.895	10.5	6.54158054357107	1.1700760488426	5.37150449472848	3.8048270393353	1.41176049244722	replicate1
pn1	10.116	10.5	4.31184108243189	1.1700760488426	3.14176503358929	3.48269129407076	0.902108389261519	replicate1
pn1	10.781	10.5	3.17741744681035	1.1700760488426	2.00734139796775	3.75768522295512	0.534196261492371	replicate1
pn1	10.53	10.5	5.38481595136575	1.1700760488426	4.21473990252315	3.65389052197772	1.15349375608601	replicate1
pn1	10.786	10.5	8.92553497982813	1.1700760488426	7.75545893098553	3.75975284648057	2.06275764595677	replicate1
pn1	10.416	10.5	4.01932592432505	1.1700760488426	2.84924987548245	3.60674870559754	0.789977375207905	replicate1
pn1	10.251	10.5	5.20236232523274	1.1700760488426	4.03228627639015	3.53851712925781	1.13954126236939	replicate1
pn1	10.099	10.5	4.06674277630893	1.1700760488426	2.89666672746634	3.47566137408425	0.833414540629563	replicate1
pn1	10.497	10.5	4.65988026866816	1.1700760488426	3.48980421982556	3.64024420670977	0.958673105884788	replicate1
pn1	10.178	10.5	4.85978587221666	1.1700760488426	3.68970982337407	3.5083298257863	1.05169981347096	replicate1
pn1	10.919	10.5	4.54863857357403	1.1700760488426	3.37856252473144	3.81475163225744	0.885657272196283	replicate1
pn1	10.036	10.5	4.83358395607442	1.1700760488426	3.66350790723183	3.44960931766362	1.06200661288597	replicate1
pn1	10.218	10.5	6.50327330457274	1.1700760488426	5.33319725573015	3.52487081398987	1.5130192103958	replicate1
pn1	10.261	10.5	3.28527490950366	1.1700760488426	2.11519886066106	3.54265237630871	0.597066445131998	replicate1
pn1	10.08	10.5	4.57444900838893	1.1700760488426	3.40437295954633	3.46780440468755	0.981708470911602	replicate1
pn1	10.762	10.5	5.30100728457643	1.1700760488426	4.13093123573384	3.74982825355842	1.10163211656794	replicate1
pn1	10.977	10.5	6.194314541526	1.1700760488426	5.02423849268341	3.83873606515261	1.3088262405672	replicate1
pn1	10.121	10.5	3.10964876174072	1.1700760488426	1.93957271289812	3.48475891759621	0.556587344709643	replicate1
pn1	10.33	10.5	4.32713075651335	1.1700760488426	3.15705470767076	3.57118558095986	0.884035465561609	replicate1
pn1	10.424	10.5	4.97289832088447	1.1700760488426	3.80282227204187	3.61005690323826	1.05339676741126	replicate1
pn1	10.041	10.5	5.79424241904321	1.1700760488426	4.62416637020061	3.45167694118907	1.33968689682981	replicate1
pn1	10.05	10.5	6.16068362717706	1.1700760488426	4.99060757833447	3.45539866353487	1.44429284846371	replicate1
pn1	10.353	10.5	4.32478708252704	1.1700760488426	3.15471103368444	3.58069664917692	0.881032755011404	replicate1
pn1	10.906	10.5	5.73281086389459	1.1700760488426	4.562734815052	3.80937581109128	1.1977644216061	replicate1
pn1	10.853	10.5	3.26900973446041	1.1700760488426	2.09893368561782	3.78745900172155	0.554179909185491	replicate1
pn1	10.338	10.5	8.35686305880694	1.1700760488426	7.18678700996434	3.57449377860058	2.01057477089189	replicate1
pn1	10.562	10.5	3.881865967539	1.1700760488426	2.71178991869641	3.66712331254057	0.739486973187625	replicate1
pn1	10.699	10.5	3.88697934620724	1.1700760488426	2.71690329736464	3.7237761971378	0.729609716999892	replicate1
pn1	10.816	10.5	5.06687704074684	1.1700760488426	3.89680099190424	3.77215858763324	1.03304272643245	replicate1
pn1	10.178	10.5	4.52362990060011	1.1700760488426	3.35355385175752	3.5083298257863	0.955883288711576	replicate1
pn1	10.256	10.5	3.68122845862675	1.1700760488426	2.51115240978416	3.54058475278326	0.709247930814292	replicate1
pn1	10.738	10.5	3.55222672843408	1.1700760488426	2.38215067959149	3.73990366063628	0.63695509182881	replicate1
pn1	10.626	10.5	4.30264346327486	1.1700760488426	3.13256741443227	3.69358889366629	0.84810938754011	replicate1
pn1	10.133	10.5	5.70939212939411	1.1700760488426	4.53931608055152	3.48972121405728	1.30076754047466	replicate1
pn1	10.737	10.5	4.59793328746115	1.1700760488426	3.42785723861856	3.73949013593119	0.916664334980246	replicate1
pn1	10.564	10.5	5.75730153088341	1.1700760488426	4.58722548204081	3.66795036195075	1.2506236533695	replicate1
pn1	10.168	10.5	3.64836102217129	1.1700760488426	2.4782849733287	3.5041945787354	0.707233835805734	replicate1
pn1	10.889	10.5	5.785522465199	1.1700760488426	4.6154464163564	3.80234589110476	1.21384180938242	replicate1
pn1	10.746	10.5	4.22937015274844	1.1700760488426	3.05929410390584	3.743211858277	0.817291197969767	replicate1
pn1	10.874	10.5	4.16552710581963	1.1700760488426	2.99545105697703	3.79614302052842	0.789077503344452	replicate1
pn1	10.528	10.5	6.17776683744519	1.1700760488426	5.00769078860259	3.65306347256754	1.37081953987593	replicate1
pn1	10.225	10.5	2.41628618611075	1.1700760488426	1.24621013726816	3.52776548692549	0.35325764762052	replicate1
pn1	10.544	10.5	4.59428581232808	1.1700760488426	3.42420976348549	3.65967986784897	0.935658278082701	replicate1
pn1	10.119	10.5	4.19771636433624	1.1700760488426	3.02764031549365	3.48393186818603	0.869029714140202	replicate1
pn1	10.642	10.5	8.2806541885895	1.1700760488426	7.11057813974691	3.70020528894771	1.92167125456141	replicate1
pn1	10.249	10.5	5.4947406930993	1.1700760488426	4.3246646442567	3.53769007984764	1.22245435486055	replicate1
pn1	10.022	10.5	4.79229780379138	1.1700760488426	3.62222175494878	3.44381997179237	1.05180345796751	replicate1
pn1	10.318	10.5	3.41611643414942	1.1700760488426	2.24604038530682	3.56622328449879	0.629809242474981	replicate1
pn1	10.082	10.5	3.52262865449551	1.1700760488426	2.35255260565292	3.46863145409773	0.678236542793754	replicate1
pn1	10.676	10.5	5.46762835148943	1.1700760488426	4.29755230264684	3.71426512892075	1.15703972481242	replicate1
pn1	10.468	10.5	5.29892365998651	1.1700760488426	4.12884761114392	3.62825199026218	1.13797156929157	replicate1
pn1	10.993	10.5	4.28556055971131	1.1700760488426	3.11548451086872	3.84535246043404	0.810194785243966	replicate1
pn1	10.62	10.5	9.65705676439555	1.1700760488426	8.48698071555296	3.69110774543575	2.29930451801294	replicate1
pn1	10.059	10.5	3.50613386597454	1.1700760488426	2.33605781713194	3.45912038588068	0.675332904476869	replicate1
pn1	10.279	10.5	2.84086196542317	1.1700760488426	1.67078591658058	3.55009582100031	0.470631216965237	replicate1
pn1	10.482	10.5	4.37891304295663	1.1700760488426	3.20883699411403	3.63404133613343	0.88299408215543	replicate1
pn1	10.228	10.5	7.47447562132528	1.1700760488426	6.30439957248269	3.52900606104076	1.78645189706005	replicate1
pn1	10.591	10.5	6.72211142068428	1.1700760488426	5.55203537184168	3.67911552898816	1.5090679616056	replicate1
pn1	10.587	10.5	2.67193437186028	1.1700760488426	1.50185832301769	3.6774614301678	0.408395397623288	replicate1
pn1	10.881	10.5	4.82004193878354	1.1700760488426	3.64996588994094	3.79903769346405	0.96076064110141	replicate1
pn1	10.084	10.5	3.38190687651682	1.1700760488426	2.21183082767423	3.46945850350791	0.637514708833637	replicate1
pn1	10.468	10.5	3.88286125996657	1.1700760488426	2.71278521112397	3.62825199026218	0.747683793299027	replicate1
pn1	10.428	10.5	7.31806662601207	1.1700760488426	6.14799057716948	3.61171100205861	1.70223768559146	replicate1
pn1	10.376	10.5	3.71951246024319	1.1700760488426	2.5494364114006	3.59020771739397	0.710108331350578	replicate1
pn1	10.751	10.5	5.29993560466834	1.1700760488426	4.12985955582574	3.74527948180244	1.10268394545505	replicate1
pn1	10.382	10.5	4.59578826783197	1.1700760488426	3.42571221898938	3.59268886562451	0.953523209807342	replicate1
pn1	10.005	10.5	3.49212230202134	1.1700760488426	2.32204625317875	3.43679005180586	0.675643905556183	replicate1
pn1	10.619	10.5	4.58090986654364	1.1700760488426	3.41083381770104	3.69069422073066	0.924171338427974	replicate1
pn1	10.382	10.5	4.29575024187715	1.1700760488426	3.12567419303456	3.59268886562451	0.870009708589455	replicate1
pn1	10.147	10.5	3.2956043587483	1.1700760488426	2.1255283099057	3.49551055992853	0.608073777339458	replicate1
pn1	10.071	10.5	5.46252751162586	1.1700760488426	4.29245146278327	3.46408268234175	1.23913077614	replicate1
pn1	10.501	10.5	3.47417003532028	1.1700760488426	2.30409398647768	3.64189830553013	0.632662911805906	replicate1
pn1	10.769	10.5	5.21785105058314	1.1700760488426	4.04777500174055	3.75272292649405	1.07862346382235	replicate1
pn1	10.87	10.5	4.56639739989573	1.1700760488426	3.39632135105314	3.79448892170806	0.895066877550483	replicate1
pn1	10.272	10.5	4.71961789445109	1.1700760488426	3.54954184560849	3.54720114806469	1.00065987166955	replicate1
pn1	10.315	10.5	3.91886841311107	1.1700760488426	2.74879236426848	3.56498271038353	0.77105349102037	replicate1
pn1	10.604	10.5	3.38818910631898	1.1700760488426	2.21811305747638	3.68449135015432	0.602013370823487	replicate1
pn1	10.186	10.5	5.02092264638202	1.1700760488426	3.85084659753943	3.51163802342701	1.09659554084147	replicate1
pn1	10.171	10.5	3.64108173187991	1.1700760488426	2.47100568303731	3.50543515285067	0.704906973112269	replicate1
pn1	10.288	10.5	4.18546346245542	1.1700760488426	3.01538741361282	3.55381754334612	0.848492466716135	replicate1
pn1	10.318	10.5	3.96432984301723	1.1700760488426	2.79425379417464	3.56622328449879	0.783533046380002	replicate1
pn1	10.506	10.5	5.73925727085141	1.1700760488426	4.56918122200881	3.64396592905557	1.25390338739886	replicate1
pn1	10.061	10.5	2.27380114549107	1.1700760488426	1.10372509664847	3.45994743529085	0.319000538965035	replicate1
pn1	10.232	10.5	4.13468999952389	1.1700760488426	2.96461395068129	3.53066015986112	0.83967694891312	replicate1
pn1	10.6	10.5	5.37116628076917	1.1700760488426	4.20109023192657	3.68283725133396	1.14072111940458	replicate1
pn1	10.318	10.5	3.9982235490623	1.1700760488426	2.8281475002197	3.56622328449879	0.793037136096534	replicate1
pn1	10.562	10.5	4.27606964077371	1.1700760488426	3.10599359193112	3.66712331254057	0.846983678271591	replicate1
pn1	10.345	10.5	3.40508890725147	1.1700760488426	2.23501285840888	3.5773884515362	0.624761020137222	replicate1
pn1	10.116	10.5	5.27641791283893	1.1700760488426	4.10634186399633	3.48269129407076	1.17907144712692	replicate1
pn1	10.714	10.5	7.30046232467165	1.1700760488426	6.13038627582906	3.72997906771414	1.64354441795459	replicate1
pn1	10.401	10.5	3.96661578437774	1.1700760488426	2.79653973553514	3.6005458350212	0.776698829475857	replicate1
pn1	10.441	10.5	2.72580656131653	1.1700760488426	1.55573051247394	3.61708682322477	0.430105935662043	replicate1
pn1	10.996	10.5	5.85511687239417	1.1700760488426	4.68504082355158	3.84659303454931	1.2179715351927	replicate1
pn1	10.553	10.5	3.44576459114088	1.1700760488426	2.27568854229829	3.66340159019477	0.621195489020164	replicate1
pn1	10.256	10.5	5.39114835442802	1.1700760488426	4.22107230558543	3.54058475278326	1.19219637441731	replicate1
pn1	10.015	10.5	3.82430937211061	1.1700760488426	2.65423332326801	3.44092529885675	0.771371969089211	replicate1
pn1	10.046	10.5	5.87411750945566	1.1700760488426	4.70404146061306	3.45374456471452	1.36201197641317	replicate1
pn1	10.114	10.5	3.26248657919416	1.1700760488426	2.09241053035157	3.48186424466059	0.6009454657976	replicate1
pn1	10.404	10.5	9.52201286387544	1.1700760488426	8.35193681503284	3.60178640913647	2.31883178687301	replicate1
pn1	10.546	10.5	3.90796145719385	1.1700760488426	2.73788540835125	3.66050691725914	0.747952529591525	replicate1
pn1	10.82	10.5	7.33559286201753	1.1700760488426	6.16551681317493	3.7738126864536	1.63376333841543	replicate1
pn1	10.022	10.5	4.64653870987896	1.1700760488426	3.47646266103636	3.44381997179237	1.00947862824171	replicate1
pn1	10.66	10.5	4.69198936904212	1.1700760488426	3.52191332019952	3.70764873363932	0.949904797680905	replicate1
pn1	10.722	10.5	4.57535468895637	1.1700760488426	3.40527864011377	3.73328726535485	0.912139462643279	replicate1
pn1	10.086	10.5	6.76743225360514	1.1700760488426	5.59735620476254	3.47028555291809	1.61293822061872	replicate1
pn1	10.554	10.5	4.23331789166007	1.1700760488426	3.06324184281748	3.66381511489986	0.836079809365928	replicate1
pn1	10.133	10.5	4.00094892591246	1.1700760488426	2.83087287706987	3.48972121405728	0.811203160202756	replicate1
pn1	10.421	10.5	4.28632607628814	1.1700760488426	3.11625002744555	3.60881632912299	0.863510287929466	replicate1
pn1	10.798	10.5	4.00408579205311	1.1700760488426	2.83400974321051	3.76471514294164	0.752781986314136	replicate1
pn1	10.975	10.5	4.21710770694291	1.1700760488426	3.04703165810032	3.83790901574244	0.793930144149307	replicate1
pn1	10.272	10.5	3.32519272638916	1.1700760488426	2.15511667754656	3.54720114806469	0.607554121570571	replicate1
pn1	10.913	10.5	6.85836575787034	1.1700760488426	5.68828970902775	3.8122704840269	1.49210024127648	replicate1
pn1	10.602	10.5	5.93389612540291	1.1700760488426	4.76382007656032	3.68366430074414	1.29322861358403	replicate1
pn1	10.662	10.5	8.6961059939257	1.1700760488426	7.5260299450831	3.7084757830495	2.0294132644691	replicate1
pn1	10.027	10.5	4.32991691499363	1.1700760488426	3.15984086615104	3.44588759531782	0.916988955311411	replicate1
pn1	10.123	10.5	4.97962289084902	1.1700760488426	3.80954684200643	3.48558596700639	1.09294301677439	replicate1
pn1	10.106	10.5	3.19843028237875	1.1700760488426	2.02835423353616	3.47855604701987	0.583102358024065	replicate1
pn1	10.78	10.5	5.69525416707328	1.1700760488426	4.52517811823068	3.75727169825003	1.20437873053958	replicate1
pn1	10.191	10.5	5.67369563190082	1.1700760488426	4.50361958305822	3.51370564695246	1.28172932953685	replicate1
pn1	10.586	10.5	5.89637168668627	1.1700760488426	4.72629563784367	3.67704790546272	1.28535057452533	replicate1
pn1	10.015	10.5	3.23821704620366	1.1700760488426	2.06814099736106	3.44092529885675	0.601042108658448	replicate1
pn1	10.251	10.5	2.95655296965712	1.1700760488426	1.78647692081453	3.53851712925781	0.504865980736182	replicate1
pn1	10.423	10.5	5.52250691082083	1.1700760488426	4.35243086197823	3.60964337853317	1.20577863393998	replicate1
pn1	10.727	10.5	4.42917835053233	1.1700760488426	3.25910230168974	3.7353548888803	0.872501381700489	replicate1
pn1	10.506	10.5	3.46018132987861	1.1700760488426	2.29010528103602	3.64396592905557	0.628465064059904	replicate1
pn1	10.853	10.5	4.17455926687936	1.1700760488426	3.00448321803677	3.78745900172155	0.793271482719975	replicate1
pn1	10.283	10.5	7.59130550985206	1.1700760488426	6.42122946100947	3.55174991982067	1.80790585090903	replicate1
pn1	10.737	10.5	4.85787549962852	1.1700760488426	3.68779945078592	3.73949013593119	0.986177076749422	replicate1
pn1	10.203	10.5	4.53855602151197	1.1700760488426	3.36847997266938	3.51866794341353	0.957316810463663	replicate1
pn1	10.677	10.5	7.57362978242865	1.1700760488426	6.40355373358605	3.71467865362584	1.72385132892603	replicate1
pn1	10.054	10.5	5.07629667793301	1.1700760488426	3.90622062909041	3.45705276235523	1.12992797553636	replicate1
pn1	10.168	10.5	5.13965717031726	1.1700760488426	3.96958112147466	3.5041945787354	1.132808419248	replicate1
pn1	10.96	10.5	6.56196679973496	1.1700760488426	5.39189075089236	3.8317061451661	1.40717752004405	replicate1
pn1	10.212	10.5	4.25821256073946	1.1700760488426	3.08813651189686	3.52238966575933	0.876716321852808	replicate1
pn1	10.281	10.5	4.69039968314892	1.1700760488426	3.52032363430632	3.55092287041049	0.991382737045867	replicate1
pn1	10.629	10.5	4.68476339122238	1.1700760488426	3.51468734237978	3.69482946778155	0.951244806567506	replicate1
pn1	10.121	10.5	4.80011606422762	1.1700760488426	3.63004001538502	3.48475891759621	1.04169043001948	replicate1
pn1	10.138	10.5	6.34331234553929	1.1700760488426	5.1732362966967	3.49178883758273	1.48154328263389	replicate1
pn1	10.216	10.5	2.53455468146556	1.1700760488426	1.36447863262296	3.52404376457969	0.387191171215691	replicate1
pn1	10.3	10.5	5.33525386325533	1.1700760488426	4.16517781441274	3.55877983980719	1.17039491114977	replicate1
pn1	10.602	10.5	2.99319307083643	1.1700760488426	1.82311702199384	3.68366430074414	0.494919426188089	replicate1
pn1	10.173	10.5	4.44919737307171	1.1700760488426	3.27912132422912	3.50626220226085	0.935218513354399	replicate1
pn1	10.269	10.5	6.07109850447061	1.1700760488426	4.90102245562801	3.54596057394942	1.38214239933563	replicate1
pn1	10.467	10.5	6.24792538260178	1.1700760488426	5.07784933375918	3.62783846555709	1.3996900308458	replicate1
pn1	10.508	10.5	4.33564969257106	1.1700760488426	3.16557364372847	3.64479297846575	0.868519463912321	replicate1
pn1	10.638	10.5	4.34034965151414	1.1700760488426	3.17027360267155	3.69855119012736	0.857166344252324	replicate1
pn1	10.844	10.5	9.01895872678343	1.1700760488426	7.84888267794084	3.78373727937574	2.07437305986418	replicate1
pn1	11.556	11.5	4.87577203630422	1.29319670979601	3.58257532650822	4.0781668693993	0.878476884648892	replicate1
pn1	11.034	11.5	5.84174154001888	1.29319670979601	4.54854483022287	3.8623069733427	1.17767563832096	replicate1
pn1	11.302	11.5	3.6877575134457	1.29319670979601	2.3945608036497	3.97313159430662	0.602688520833549	replicate1
pn1	11.343	11.5	5.29554462352203	1.29319670979601	4.00234791372602	3.99008610721528	1.00307306814471	replicate1
pn1	11.071	11.5	3.99085450257921	1.29319670979601	2.69765779278321	3.877607387431	0.695701633313233	replicate1
pn1	11.973	11.5	3.82275416341988	1.29319670979601	2.52955745362388	4.25060667142152	0.595105040094883	replicate1
pn1	11.888	11.5	5.44897102509563	1.29319670979601	4.15577431529963	4.21545707148893	0.985841925281849	replicate1
pn1	11.031	11.5	5.94648452600549	1.29319670979601	4.65328781620948	3.86106639922744	1.20518202358306	replicate1
pn1	11.082	11.5	5.03651336002421	1.29319670979601	3.7433166502282	3.88215615918699	0.964236495579853	replicate1
pn1	11.238	11.5	3.3644034990229	1.29319670979601	2.0712067892269	3.94666601318091	0.524799104436394	replicate1
pn1	11.228	11.5	6.6917918693375	1.29319670979601	5.3985951595415	3.94253076613002	1.3693222652618	replicate1
pn1	11.469	11.5	6.83223180385355	1.29319670979601	5.53903509405754	4.04219022005653	1.37030540190167	replicate1
pn1	11.851	11.5	4.5292757544928	1.29319670979601	3.2360790446968	4.20015665740063	0.770466272726962	replicate1
pn1	11.559	11.5	4.999419318033	1.29319670979601	3.70622260823699	4.07940744351456	0.908519842539666	replicate1
pn1	11.406	11.5	4.3608306433087	1.29319670979601	3.06763393351269	4.01613816363591	0.763826792934705	replicate1
pn1	11.556	11.5	3.68903854628815	1.29319670979601	2.39584183649215	4.0781668693993	0.587480089269876	replicate1
pn1	11.442	11.5	4.74247481833662	1.29319670979601	3.44927810854062	4.03102505301912	0.855682627414387	replicate1
pn1	11.965	11.5	6.57076198640718	1.29319670979601	5.27756527661117	4.2472984737808	1.24256990865849	replicate1
pn1	11.77	11.5	7.67401543456493	1.29319670979601	6.38081872476893	4.1666611562884	1.53139851920497	replicate1
pn1	11.303	11.5	4.21726620104221	1.29319670979601	2.92406949124621	3.97354511901171	0.735884305743953	replicate1
pn1	11.786	11.5	3.29699127683478	1.29319670979601	2.00379456703877	4.17327755156982	0.480148885924212	replicate1
pn1	11.094	11.5	7.29533357469179	1.29319670979601	6.00213686489579	3.88711845564806	1.54410958487117	replicate1
pn1	11.877	11.5	5.28618600250477	1.29319670979601	3.99298929270876	4.21090829973295	0.948248930750165	replicate1
pn1	11.764	11.5	4.13232124792823	1.29319670979601	2.83912453813223	4.16418000805786	0.681796784154	replicate1
pn1	11.129	11.5	5.83500841840912	1.29319670979601	4.54181170861312	3.90159182032618	1.16409197009066	replicate1
pn1	11.051	11.5	4.7853873708546	1.29319670979601	3.49219066105859	3.86933689332922	0.902529492089243	replicate1
pn1	11.425	11.5	4.86872917915699	1.29319670979601	3.57553246936098	4.0239951330326	0.888552881192565	replicate1
pn1	11.217	11.5	4.20902129650122	1.29319670979601	2.91582458670521	3.93798199437404	0.74043624142286	replicate1
pn1	11.736	11.5	5.01335694814227	1.29319670979601	3.72016023834626	4.15260131631536	0.895862606345073	replicate1
pn1	11.567	11.5	4.07771006282013	1.29319670979601	2.78451335302413	4.08271564115528	0.682024808427804	replicate1
pn1	11.185	11.5	4.50391298206675	1.29319670979601	3.21071627227074	3.92474920381118	0.818069156916558	replicate1
pn1	11.138	11.5	6.27192974242535	1.29319670979601	4.97873303262934	3.90531354267199	1.27486128276987	replicate1
pn1	11.539	11.5	4.49317530903327	1.29319670979601	3.19997859923727	4.07113694941278	0.786015955493424	replicate1
pn1	11.938	11.5	4.92937080765291	1.29319670979601	3.63617409785691	4.23613330674339	0.858371027197982	replicate1
pn1	11.446	11.5	6.84549681278921	1.29319670979601	5.5523001029932	4.03267915183948	1.37682664400925	replicate1
pn1	11.306	11.5	4.41876632559133	1.29319670979601	3.12556961579533	3.97478569312698	0.786349216562776	replicate1
pn1	11.124	11.5	3.76183520182271	1.29319670979601	2.4686384920267	3.89952419680074	0.633061462742565	replicate1
pn1	11.364	11.5	3.46425683830775	1.29319670979601	2.17106012851174	3.99877012602216	0.542931966602301	replicate1
pn1	11.501	11.5	3.97162113086992	1.29319670979601	2.67842442107392	4.05542301061939	0.660455004092123	replicate1
pn1	11.899	11.5	3.59792114556829	1.29319670979601	2.30472443577228	4.22000584324491	0.546142475006646	replicate1
pn1	11.046	11.5	9.35356860063927	1.29319670979601	8.06037189084327	3.86726926980377	2.0842541153728	replicate1
pn1	11.825	11.5	6.03496082146743	1.29319670979601	4.74176411167142	4.18940501506831	1.13184666906551	replicate1
pn1	11.345	11.5	3.77384900042544	1.29319670979601	2.48065229062943	3.99091315662546	0.621575111578464	replicate1
pn1	11.195	11.5	7.64782383812955	1.29319670979601	6.35462712833355	3.92888445086207	1.61741257800015	replicate1
pn1	11.547	11.5	5.57722490128668	1.29319670979601	4.28402819149068	4.07444514705349	1.05143842581578	replicate1
pn1	11.972	11.5	6.02472121862171	1.29319670979601	4.7315245088257	4.25019314671643	1.11324929138365	replicate1
pn1	11.386	11.5	7.59675431507628	1.29319670979601	6.30355760528027	4.00786766953412	1.57279584183801	replicate1
pn1	11.16	11.5	3.50951091788001	1.29319670979601	2.21631420808401	3.91441108618395	0.566193524207656	replicate1
pn1	11.163	11.5	4.00991660684574	1.29319670979601	2.71671989704974	3.91565166029922	0.693810413371178	replicate1
pn1	11.141	11.5	8.2550812333226	1.29319670979601	6.9618845235266	3.90655411678725	1.78210369430439	replicate1
pn1	11.966	11.5	6.13394281305575	1.29319670979601	4.84074610325975	4.24771199848589	1.13961259731951	replicate1
pn1	11.764	11.5	3.57694729756375	1.29319670979601	2.28375058776775	4.16418000805786	0.54842744150075	replicate1
pn1	11.845	11.5	4.26564484248925	1.29319670979601	2.97244813269324	4.19767550917009	0.708117653734726	replicate1
pn1	11.694	11.5	3.44903130156527	1.29319670979601	2.15583459176927	4.13523327870161	0.521333246874565	replicate1
pn1	11.627	11.5	6.60191947269329	1.29319670979601	5.30872276289728	4.10752712346063	1.29243766464155	replicate1
pn1	11.315	11.5	6.44693892687425	1.29319670979601	5.15374221707825	3.97850741547278	1.2953959057698	replicate1
pn1	11.018	11.5	4.60984479106752	1.29319670979601	3.31664808127152	3.85569057806127	0.860195602868942	replicate1
pn1	11.792	11.5	6.54978577497327	1.29319670979601	5.25658906517727	4.17575869980036	1.25883448807245	replicate1
pn1	11.322	11.5	7.60715885281736	1.29319670979601	6.31396214302136	3.98140208840841	1.58586397525737	replicate1
pn1	11.363	11.5	5.90479000560205	1.29319670979601	4.61159329580604	3.99835660131707	1.15337218653458	replicate1
pn1	11.225	11.5	5.64709189668292	1.29319670979601	4.35389518688691	3.94129019201475	1.10468779886041	replicate1
pn1	11.911	11.5	5.68954989497984	1.29319670979601	4.39635318518384	4.22496813970598	1.04056481370053	replicate1
pn1	11.008	11.5	6.28561971761133	1.29319670979601	4.99242300781532	3.85155533101038	1.29620960333073	replicate1
pn1	11.337	11.5	6.91879170088452	1.29319670979601	5.62559499108852	3.98760495898475	1.41077038697454	replicate1
pn1	11.353	11.5	5.78945544620816	1.29319670979601	4.49625873641215	3.99422135426618	1.12569092637036	replicate1
pn1	11.755	11.5	3.76523013280074	1.29319670979601	2.47203342300473	4.16045828571206	0.594173346598437	replicate1
pn1	11.048	11.5	5.62869775889704	1.29319670979601	4.33550104910104	3.86809631921395	1.12083585601665	replicate1
pn1	11.547	11.5	3.60211486154877	1.29319670979601	2.30891815175277	4.07444514705349	0.566682841078988	replicate1
pn1	11.258	11.5	5.68986995022419	1.29319670979601	4.39667324042819	3.9549365072827	1.11169249679029	replicate1
pn1	11.513	11.5	4.95645807165344	1.29319670979601	3.66326136185744	4.06038530708046	0.902195502350351	replicate1
pn1	11.098	11.5	5.45182958389697	1.29319670979601	4.15863287410097	3.88877255446842	1.06939472953296	replicate1
pn1	11.559	11.5	6.11787277428775	1.29319670979601	4.82467606449175	4.07940744351456	1.18269041062863	replicate1
pn1	11.693	11.5	3.4412225309294	1.29319670979601	2.14802582113339	4.13481975399652	0.519496846037173	replicate1
pn1	11.734	11.5	4.05384372005515	1.29319670979601	2.76064701025914	4.15177426690518	0.664931865941013	replicate1
pn1	11.593	11.5	6.39575792572882	1.29319670979601	5.10256121593281	4.0934672834876	1.24651325210678	replicate1
pn1	11.473	11.5	8.39195300290029	1.29319670979601	7.09875629310428	4.04384431887689	1.75544747357531	replicate1
pn1	11.301	11.5	4.3693375818051	1.29319670979601	3.0761408720091	3.97271806960153	0.774316429737898	replicate1
pn1	11.489	11.5	7.66007872456939	1.29319670979601	6.36688201477338	4.05046071415831	1.57189082034991	replicate1
pn1	11.054	11.5	4.11330417510984	1.29319670979601	2.82010746531383	3.87057746744449	0.728601220110906	replicate1
pn1	11.923	11.5	5.43281276365881	1.29319670979601	4.13961605386281	4.22993043616705	0.978648731068475	replicate1
pn1	11.463	11.5	6.47418407156493	1.29319670979601	5.18098736176893	4.03970907182599	1.28251497067017	replicate1
pn1	11.388	11.5	3.56115794760587	1.29319670979601	2.26796123780987	4.0086947189443	0.565760527258894	replicate1
pn1	11.376	11.5	3.57856428016409	1.29319670979601	2.28536757036809	4.00373242248323	0.570809267256336	replicate1
pn1	11.783	11.5	4.566796530796	1.29319670979601	3.27359982099999	4.17203697745456	0.784652638193366	replicate1
pn1	11.413	11.5	6.22848372240342	1.29319670979601	4.93528701260742	4.01903283657153	1.22797877332535	replicate1
pn1	11.207	11.5	4.19107552472056	1.29319670979601	2.89787881492455	3.93384674732314	0.736652696726548	replicate1
pn1	11.429	11.5	5.1065549064063	1.29319670979601	3.8133581966103	4.02564923185296	0.947265391737832	replicate1
pn1	11.26	11.5	6.18894914190465	1.29319670979601	4.89575243210864	3.95576355669288	1.23762514163046	replicate1
pn1	11.33	11.5	3.20812633255245	1.29319670979601	1.91492962275644	3.98471028604912	0.480569347653907	replicate1
pn1	11.514	11.5	4.04072223081897	1.29319670979601	2.74752552102297	4.06079883178555	0.676597298914921	replicate1
pn1	11.344	11.5	3.97309645203968	1.29319670979601	2.67989974224367	3.99049963192037	0.671569976051848	replicate1
pn1	11.381	11.5	8.27061720921894	1.29319670979601	6.97742049942294	4.00580004600867	1.74182945211535	replicate1
pn1	11.534	11.5	11.444069398874	1.29319670979601	10.150872689078	4.06906932588733	2.49464235580809	replicate1
pn1	11.138	11.5	3.98326991494595	1.29319670979601	2.69007320514995	3.90531354267199	0.688823874384595	replicate1
pn1	11.213	11.5	5.57435710526521	1.29319670979601	4.28116039546921	3.93632789555368	1.08760258521782	replicate1
pn1	11.119	11.5	3.62491067905818	1.29319670979601	2.33171396926218	3.89745657327529	0.598265542007742	replicate1
pn1	11.229	11.5	3.07152157636914	1.29319670979601	1.77832486657314	3.94294429083511	0.451014454022755	replicate1
pn1	11.294	11.5	6.42669068776895	1.29319670979601	5.13349397797295	3.96982339666591	1.29312905513237	replicate1
pn1	11.888	11.5	3.00512804636348	1.29319670979601	1.71193133656748	4.21545707148893	0.406108117704734	replicate1
pn1	11.158	11.5	3.65417882908168	1.29319670979601	2.36098211928567	3.91358403677377	0.603278758575474	replicate1
pn1	11.792	11.5	4.70988980267007	1.29319670979601	3.41669309287406	4.17575869980036	0.818220912294911	replicate1
pn1	11.2	11.5	4.32112714075508	1.29319670979601	3.02793043095908	3.93095207438752	0.770279152139208	replicate1
pn1	11.799	11.5	5.10461978095484	1.29319670979601	3.81142307115883	4.17865337273598	0.912117548688489	replicate1
pn1	11.713	11.5	7.30178907453717	1.29319670979601	6.00859236474116	4.14309024809831	1.4502682792148	replicate1
pn1	11.649	11.5	4.45935966832318	1.29319670979601	3.16616295852717	4.1166246669726	0.769116257775232	replicate1
pn1	11.828	11.5	3.84697850258925	1.29319670979601	2.55378179279324	4.19064558918357	0.609400565723042	replicate1
pn1	11.134	11.5	5.28416696628997	1.29319670979601	3.99097025649397	3.90365944385163	1.02236640103938	replicate1
pn1	11.079	11.5	3.20625366658553	1.29319670979601	1.91305695678953	3.88091558507172	0.492939595014195	replicate1
pn1	11.58	11.5	4.69842056706031	1.29319670979601	3.40522385726431	4.08809146232144	0.832961759454041	replicate1
pn1	11.453	11.5	6.16892142338851	1.29319670979601	4.8757247135925	4.0355738247751	1.20818622711337	replicate1
pn1	11.008	11.5	2.76011384945976	1.29319670979601	1.46691713966376	3.85155533101038	0.38086357681351	replicate1
pn1	11.265	11.5	3.93081203049055	1.29319670979601	2.63761532069454	3.95783118021832	0.666429466187855	replicate1
pn1	11.368	11.5	8.93306627303119	1.29319670979601	7.63986956323519	4.00042422484252	1.90976484838578	replicate1
pn1	11.991	11.5	5.62343207434533	1.29319670979601	4.33023536454933	4.25805011611312	1.01695265355451	replicate1
pn1	11.484	11.5	8.07673883768095	1.29319670979601	6.78354212788495	4.04839309063287	1.67561350294284	replicate1
pn1	11.044	11.5	4.67218462475173	1.29319670979601	3.37898791495573	3.8664422203936	0.873926913257159	replicate1
pn1	11.614	11.5	4.23972276720919	1.29319670979601	2.94652605741318	4.10215130229447	0.7182880006803	replicate1
pn1	11.216	11.5	5.81714704451083	1.29319670979601	4.52395033471482	3.93756846966895	1.14891978883993	replicate1
pn1	11.072	11.5	6.9421809376215	1.29319670979601	5.6489842278255	3.87802091213609	1.45666677818762	replicate1
pn1	11.072	11.5	3.8831248094034	1.29319670979601	2.5899280996074	3.87802091213609	0.667847894141657	replicate1
pn1	11.813	11.5	4.03100108499449	1.29319670979601	2.73780437519849	4.18444271860723	0.654281719050452	replicate1
pn1	11.557	11.5	5.69037796124845	1.29319670979601	4.39718125145245	4.07858039410438	1.07811562518385	replicate1
pn1	11.541	11.5	4.03328244382782	1.29319670979601	2.74008573403182	4.07196399882296	0.67291501958855	replicate1
pn1	11.785	11.5	6.05651966334446	1.29319670979601	4.76332295354846	4.17286402686474	1.14149968052694	replicate1
pn1	11.536	11.5	10.6841612038523	1.29319670979601	9.39096449405625	4.06989637529751	2.30742103191012	replicate1
pn1	11.088	11.5	7.31788426308029	1.29319670979601	6.02468755328428	3.88463730741752	1.55090091468268	replicate1
pn1	11.768	11.5	7.78026219308096	1.29319670979601	6.48706548328495	4.16583410687822	1.55720686826538	replicate1
pn1	11.446	11.5	5.60894078835452	1.29319670979601	4.31574407855852	4.03267915183948	1.07019277161931	replicate1
pn1	12.319	12.5	8.24083845020302	1.38619820573855	6.85464024446447	4.3936862193824	1.56011146499852	replicate1
pn1	12.635	12.5	7.52765193418459	1.38619820573855	6.14145372844604	4.5243600261906	1.35741932403576	replicate1
pn1	12.292	12.5	11.3974073648897	1.38619820573855	10.0112091591512	4.38252105234499	2.28434935955286	replicate1
pn1	12.253	12.5	4.33522871348021	1.38619820573855	2.94903050774167	4.36639358884651	0.675392734927665	replicate1
pn1	12.958	12.5	3.79342561063663	1.38619820573855	2.40722740489808	4.65792850593443	0.51680213679346	replicate1
pn1	12.609	12.5	8.95039264590266	1.38619820573855	7.56419444016411	4.51360838385828	1.67586414169546	replicate1
pn1	12.338	12.5	3.561522655428	1.38619820573855	2.17532444968945	4.40154318877909	0.494218585707629	replicate1
pn1	12.678	12.5	6.98593561069418	1.38619820573855	5.59973740495564	4.54214158850944	1.23284078574778	replicate1
pn1	12.603	12.5	7.14758979547694	1.38619820573855	5.76139158973839	4.51112723562775	1.2771512060747	replicate1
pn1	12.094	12.5	2.58066589207524	1.38619820573855	1.1944676863367	4.30064316073732	0.277741640422897	replicate1
pn1	12.788	12.5	3.74482736871416	1.38619820573855	2.35862916297561	4.58762930606926	0.514128105305988	replicate1
pn1	12.353	12.5	7.48674411101508	1.38619820573855	6.10054590527653	4.40774605935543	1.38405112797461	replicate1
pn1	12.661	12.5	5.10203898824945	1.38619820573855	3.7158407825109	4.53511166852292	0.819349346632767	replicate1
pn1	12.522	12.5	5.50554724837194	1.38619820573855	4.1193490426334	4.47763173451552	0.919983885874239	replicate1
pn1	12.704	12.5	3.13708812259292	1.38619820573855	1.75088991685437	4.55289323084176	0.384566434590134	replicate1
pn1	12.78	12.5	3.65413892140408	1.38619820573855	2.26794071566554	4.58432110842855	0.494716810193726	replicate1
pn1	12.56	12.5	7.49508910949608	1.38619820573855	6.10889090375753	4.49334567330891	1.35954171966897	replicate1
pn1	12.004	12.5	4.62649632366757	1.38619820573855	3.24029811792903	4.26342593727928	0.760022143130469	replicate1
pn1	12.301	12.5	8.32166156445565	1.38619820573855	6.93546335871711	4.38624277469079	1.58118547353002	replicate1
pn1	12.994	12.5	4.51373604401723	1.38619820573855	3.12753783827868	4.67281539531765	0.669304813841481	replicate1
pn1	12.121	12.5	5.90375778233541	1.38619820573855	4.51755957659686	4.31180832777473	1.04771808790683	replicate1
pn1	12.199	12.5	4.90922280681918	1.38619820573855	3.52302460108064	4.34406325477169	0.810997537204554	replicate1
pn1	12.036	12.5	5.40200041022639	1.38619820573855	4.01580220448784	4.27665872784214	0.939004596823204	replicate1
pn1	12.019	12.5	5.67053985832522	1.38619820573855	4.28434165258667	4.26962880785562	1.00344593064015	replicate1
pn1	12.75	12.5	6.96975149586587	1.38619820573855	5.58355329012732	4.57191536727587	1.22127223309784	replicate1
pn1	12.215	12.5	4.04447162207805	1.38619820573855	2.6582734163395	4.35067965005312	0.611001873306633	replicate1
pn1	12.513	12.5	5.68766185770131	1.38619820573855	4.30146365196276	4.47391001216972	0.961455112029998	replicate1
pn1	12.07	12.5	4.78815233063634	1.38619820573855	3.40195412489779	4.29071856781517	0.792863496202236	replicate1
pn1	12.609	12.5	4.09731128156308	1.38619820573855	2.71111307582453	4.51360838385828	0.600653146054963	replicate1
pn1	12.083	12.5	4.62861038417617	1.38619820573855	3.24241217843762	4.29609438898133	0.754734855629287	replicate1
pn1	12.727	12.5	3.33100557190201	1.38619820573855	1.94480736616346	4.56240429905882	0.426268089955258	replicate1
pn1	12.678	12.5	6.96476678878741	1.38619820573855	5.57856858304886	4.54214158850944	1.22818024809296	replicate1
pn1	12.856	12.5	5.7664146439094	1.38619820573855	4.38021643817086	4.61574898601533	0.948971976474872	replicate1
pn1	12.382	12.5	7.23396189910102	1.38619820573855	5.84776369336247	4.41973827580302	1.32310180568328	replicate1
pn1	12.236	12.5	5.8295889485754	1.38619820573855	4.44339074283686	4.35936366885999	1.01927507782319	replicate1
pn1	12.58	12.5	6.10516003204233	1.38619820573855	4.71896182630378	4.5016161674107	1.04828169502024	replicate1
pn1	12.661	12.5	6.65313450000506	1.38619820573855	5.26693629426651	4.53511166852292	1.16136860109157	replicate1
pn1	12.237	12.5	6.78669108179412	1.38619820573855	5.40049287605558	4.35977719356508	1.23870845602536	replicate1
pn1	12.377	12.5	4.26820521227827	1.38619820573855	2.88200700653972	4.41767065227758	0.652381590523021	replicate1
pn1	12.385	12.5	8.03348030436135	1.38619820573855	6.6472820986228	4.42097884991829	1.5035769960188	replicate1
pn1	12.429	12.5	5.23569328250769	1.38619820573855	3.84949507676915	4.43917393694222	0.867164731873685	replicate1
pn1	12.137	12.5	4.52444710591849	1.38619820573855	3.13824890017995	4.31842472305615	0.726711498159219	replicate1
pn1	12.501	12.5	5.86025074614458	1.38619820573855	4.47405254040603	4.46894771570864	1.00114228785435	replicate1
pn1	12.985	12.5	4.47168107357282	1.38619820573855	3.08548286783427	4.66909367297184	0.660831219920756	replicate1
pn1	12.029	12.5	5.87484432713175	1.38619820573855	4.4886461213932	4.27376405490651	1.05027934713429	replicate1
pn1	12.296	12.5	4.05964837475171	1.38619820573855	2.67345016901316	4.38417515116535	0.609795475051343	replicate1
pn1	12.555	12.5	6.56349204158459	1.38619820573855	5.17729383584605	4.49127804978346	1.15274400258867	replicate1
pn1	12.064	12.5	4.60920772958312	1.38619820573855	3.22300952384458	4.28823741958464	0.751593069246795	replicate1
pn1	12.172	12.5	4.73354260688533	1.38619820573855	3.34734440114678	4.33289808773428	0.772541687657635	replicate1
pn1	12.578	12.5	4.85346212904826	1.38619820573855	3.46726392330971	4.50078911800052	0.770368002678173	replicate1
pn1	12.382	12.5	4.87772255110875	1.38619820573855	3.49152434537021	4.41973827580302	0.78998441253534	replicate1
pn1	12.522	12.5	5.17588453734634	1.38619820573855	3.7896863316078	4.47763173451552	0.846359539216961	replicate1
pn1	12.428	12.5	4.42089186045931	1.38619820573855	3.03469365472076	4.43876041223713	0.683680436176387	replicate1
pn1	13.954	13.5	8.24646923948866	1.39973215850326	6.8467370809854	5.06979911220334	1.35049474928994	replicate1
pn1	13.361	13.5	5.13704390300984	1.39973215850326	3.73731174450657	4.82457896208541	0.774639978716637	replicate1
pn1	13.15	13.5	4.16876491384822	1.39973215850326	2.76903275534495	4.73732524931157	0.584513962968312	replicate1
pn1	13.525	13.5	9.00911082176241	1.39973215850326	7.60937866325914	4.89239701372004	1.55534774506642	replicate1
pn1	13.346	13.5	6.47088854895197	1.39973215850326	5.07115639044871	4.81837609150907	1.05246172032629	replicate1
pn1	13.383	13.5	5.65222807973835	1.39973215850326	4.25249592123509	4.83367650559737	0.879764278041926	replicate1
pn1	13.687	13.5	6.15858423436372	1.39973215850326	4.75885207586045	4.9593880159445	0.959564377814496	replicate1
pn1	13.39	13.5	8.29457660976016	1.39973215850326	6.89484445125689	4.83657117853299	1.42556455735822	replicate1
pn1	13.372	13.5	7.51620149776112	1.39973215850326	6.11646933925786	4.82912773384139	1.26657849540717	replicate1
pn1	13.043	13.5	4.10467017071231	1.39973215850326	2.70493801220904	4.69307810586702	0.57636756755177	replicate1
pn1	13.456	13.5	4.6334183752953	1.39973215850326	3.23368621679204	4.86386380906889	0.664838972415857	replicate1
pn1	13.679	13.5	7.2862605317164	1.39973215850326	5.88652837321314	4.95607981830379	1.18773881556004	replicate1
pn1	13.1	13.5	5.29748137270359	1.39973215850326	3.89774921420033	4.71664901405711	0.826381018088011	replicate1
pn1	13.055	13.5	4.26434432488559	1.39973215850326	2.86461216638232	4.69804040232809	0.609746175227182	replicate1
pn1	13.393	13.5	5.98557243639493	1.39973215850326	4.58584027789166	4.83781175264826	0.947916229973465	replicate1
pn1	6.76	6.5	3.38481053893208	0.6803995444102	2.70441099452188	2.09490238379122	1.29094845442279	replicate1
pn1	6.777	6.5	2.67012983039183	0.6803995444102	1.98973028598163	2.10193230377773	0.946619585419356	replicate1
pn1	6.477	6.5	1.57236809001584	0.6803995444102	0.891968545605644	1.97787489225095	0.450973187990937	replicate1
pn1	6.988	6.5	2.41709689650873	0.6803995444102	1.73669735209853	2.18918601655157	0.793307347556603	replicate1
pn1	6.77	6.5	3.28003643145186	0.6803995444102	2.59963688704166	2.09903763084211	1.23848989119777	replicate1
pn1	6.626	6.5	2.10068443651631	0.6803995444102	1.42028489210611	2.03949007330925	0.696392157379601	replicate1
pn1	6.427	6.5	2.71373540895835	0.6803995444102	2.03333586454815	1.95719865699649	1.03890111373186	replicate1
pn1	6.786	6.5	2.79922790190383	0.6803995444102	2.11882835749363	2.10565402612354	1.00625664577687	replicate1
pn1	6.601	6.5	2.77428437658985	0.6803995444102	2.09388483217965	2.02915195568202	1.03190144351504	replicate1
pn1	6.856	6.5	2.18397693754797	0.6803995444102	1.50357739313777	2.13460075547978	0.704383425930071	replicate1
pn1	6.759	6.5	1.9071040374933	0.6803995444102	1.2267044930831	2.09448885908613	0.585682032998896	replicate1
pn1	6.935	6.5	3.16845801081769	0.6803995444102	2.48805846640749	2.16726920718183	1.14801541874107	replicate1
pn1	6.732	6.5	2.3546014914394	0.6803995444102	1.6742019470292	2.08332369204872	0.803620653583029	replicate1
pn1	6.969	6.5	2.39870903714591	0.6803995444102	1.71830949273571	2.18132904715487	0.787735117256573	replicate1
pn1	6.843	6.5	2.9487488537142	0.6803995444102	2.268349309304	2.12922493431362	1.06534038407512	replicate1
pn1	6.419	6.5	5.72292725485279	0.6803995444102	5.04252771044259	1.95389045935578	2.58076274762362	replicate1
pn1	6.38	6.5	2.11852333077343	0.6803995444102	1.43812378636323	1.9377629958573	0.742156697923207	replicate1
pn1	6.999	6.5	2.02591778141602	0.6803995444102	1.34551823700582	2.19373478830755	0.613345899503137	replicate1
pn1	6.88	6.5	1.70163506554123	0.6803995444102	1.02123552113103	2.14452534840193	0.476205852214359	replicate1
pn1	6.729	6.5	2.85565954103537	0.6803995444102	2.17525999662517	2.08208311793345	1.04475175745347	replicate1
pn1	6.743	6.5	4.08516076488585	0.6803995444102	3.40476122047565	2.0878724638047	1.63073237446276	replicate1
pn1	6.492	6.5	2.88518061408426	0.6803995444102	2.20478106967406	1.98407776282729	1.11123722617216	replicate1
pn1	6.743	6.5	2.49473513633406	0.6803995444102	1.81433559192386	2.0878724638047	0.868987748714127	replicate1
pn1	6.617	6.5	1.38257637652035	0.6803995444102	0.70217683211015	2.03576835096345	0.344919809652133	replicate1
pn1	6.843	6.5	2.95052580981238	0.6803995444102	2.27012626540218	2.12922493431362	1.06617493944292	replicate1
pn1	6.782	6.5	3.17340028441617	0.6803995444102	2.49300074000597	2.10399992730318	1.18488632421266	replicate1
pn1	6.552	6.5	2.57972252292802	0.6803995444102	1.89932297851782	2.00888924513265	0.945459279609216	replicate1
pn1	6.721	6.5	3.16459903581824	0.6803995444102	2.48419949140804	2.07877492029273	1.19503052839324	replicate1
pn1	6.729	6.5	2.17191969514431	0.6803995444102	1.49152015073411	2.08208311793345	0.716359562155476	replicate1
pn1	6.866	6.5	2.29801731188559	0.6803995444102	1.61761776747539	2.13873600253068	0.756342889239874	replicate1
pn1	6.728	6.5	2.19400810757306	0.6803995444102	1.51360856316286	2.08166959322836	0.727112779130081	replicate1
pn1	6.907	6.5	2.95020321072421	0.6803995444102	2.26980366631401	2.15569051543934	1.05293577628949	replicate1
pn1	6.142	6.5	3.59099808361961	0.6803995444102	2.91059853920941	1.83934411604605	1.58241109633481	replicate1
pn1	6.344	6.5	1.95806352577007	0.6803995444102	1.27766398135987	1.92287610647408	0.664454655741018	replicate1
pn1	6.979	6.5	2.45605001925834	0.6803995444102	1.77565047484814	2.18546429420576	0.812482033934782	replicate1
pn1	6.916	6.5	2.5353659331069	0.6803995444102	1.8549663886967	2.15941223778514	0.859014483774205	replicate1
pn1	6.654	6.5	2.54674458261846	0.6803995444102	1.86634503820826	2.05106876505175	0.909937818765024	replicate1
pn1	6.518	6.5	2.95400147625933	0.6803995444102	2.27360193184913	1.99482940515961	1.13974755233128	replicate1
pn1	6.964	6.5	3.20282532285032	0.6803995444102	2.52242577844012	2.17926142362942	1.15746819132841	replicate1
pn1	6.866	6.5	1.67197193414995	0.6803995444102	0.991572389739751	2.13873600253068	0.463625425749819	replicate1
pn1	6.925	6.5	2.03788494288196	0.6803995444102	1.35748539847176	2.16313396013094	0.627554938109142	replicate1
pn1	6.298	6.5	2.79156463552645	0.6803995444102	2.11116509111625	1.90385397003998	1.10889024281201	replicate1
pn1	6.935	6.5	1.17844248958165	0.6803995444102	0.498042945171452	2.16726920718183	0.229802067745461	replicate1
pn1	6.971	6.5	2.99592400445184	0.6803995444102	2.31552446004164	2.18215609656505	1.06111770083108	replicate1
pn1	6.767	6.5	2.29380477867738	0.6803995444102	1.61340523426718	2.09779705672684	0.769095003300534	replicate1
pn1	6.78	6.5	1.55308440071487	0.6803995444102	0.872684856304667	2.103172877893	0.414937290927287	replicate1
pn1	6.68	6.5	2.07604905909261	0.6803995444102	1.39564951468241	2.06182040738407	0.676901591275417	replicate1
pn1	6.114	6.5	1.57319278253413	0.6803995444102	0.892793238123934	1.82776542430355	0.488461607957225	replicate1
pn1	6.905	6.5	3.29302823877731	0.6803995444102	2.61262869436711	2.15486346602916	1.21243351866812	replicate1
pn1	6.812	6.5	2.40851304732987	0.6803995444102	1.72811350291967	2.11640566845586	0.81653225970639	replicate1
pn1	6.466	6.5	3.11730315172688	0.6803995444102	2.43690360731668	1.97332612049497	1.23492188240301	replicate1
pn1	6.721	6.5	4.26812875263195	0.6803995444102	3.58772920822175	2.07877492029273	1.72588632525763	replicate1
pn1	6.647	6.5	2.31428874731045	0.6803995444102	1.63388920290025	2.04817409211613	0.797729650613904	replicate1
pn1	6.32	6.5	1.49500236622579	0.6803995444102	0.814602821815593	1.91295151355194	0.425835582368238	replicate1
pn1	6.743	6.5	2.99721542916693	0.6803995444102	2.31681588475673	2.0878724638047	1.10965392997944	replicate1
pn1	6.871	6.5	2.28759435382858	0.6803995444102	1.60719480941838	2.14080362605612	0.750743687957601	replicate1
pn1	6.856	6.5	2.93798426284394	0.6803995444102	2.25758471843374	2.13460075547978	1.05761450362005	replicate1
pn1	6.575	6.5	2.07243934470511	0.6803995444102	1.39203980029491	2.0184003133497	0.689674784079231	replicate1
pn1	6.78	6.5	2.66875346655101	0.6803995444102	1.98835392214081	2.103172877893	0.945406791348878	replicate1
pn1	6.875	6.5	2.34871554198911	0.6803995444102	1.66831599757891	2.14245772487648	0.77869260999075	replicate1
pn1	6.601	6.5	1.60568299040424	0.6803995444102	0.925283445994042	2.02915195568202	0.455995147826691	replicate1
pn1	6.888	6.5	7.67810135290816	0.6803995444102	6.99770180849796	2.14783354604264	3.2580279888966	replicate1
pn1	6.721	6.5	1.99745805052691	0.6803995444102	1.31705850611671	2.07877492029273	0.633574367893201	replicate1
pn1	6.598	6.5	2.83436219187038	0.6803995444102	2.15396264746018	2.02791138156676	1.06215817270873	replicate1
pn1	6.584	6.5	3.34324086533196	0.6803995444102	2.66284132092176	2.02212203569551	1.31685490485537	replicate1
pn1	6.743	6.5	1.82901530277217	0.6803995444102	1.14861575836197	2.0878724638047	0.550136935217234	replicate1
pn1	6.286	6.5	2.36389144671483	0.6803995444102	1.68349190230463	1.89889167357891	0.886565529634294	replicate1
pn1	6.486	6.5	2.27338498346619	0.6803995444102	1.59298543905599	1.98159661459676	0.80388986705054	replicate1
pn1	6.609	6.5	2.66924662946557	0.6803995444102	1.98884708505537	2.03246015332274	0.978541735149853	replicate1
pn1	6.996	6.5	2.53130397380339	0.6803995444102	1.85090442939319	2.19249421419228	0.844200371162697	replicate1
pn1	6.429	6.5	1.76306584490769	0.6803995444102	1.08266630049749	1.95802570640667	0.552937735676808	replicate1
pn1	6.925	6.5	4.78394982847186	0.6803995444102	4.10355028406166	2.16313396013094	1.89703936958821	replicate1
pn1	6.461	6.5	2.20627057142003	0.6803995444102	1.52587102700983	1.97125849696953	0.774059327762237	replicate1
pn1	6.843	6.5	2.29057761510167	0.6803995444102	1.61017807069147	2.12922493431362	0.756227322319297	replicate1
pn1	6.966	6.5	2.23044536877987	0.6803995444102	1.55004582436967	2.1800884730396	0.711001339412848	replicate1
pn1	6.67	6.5	3.22543381603041	0.6803995444102	2.54503427162021	2.05768516033318	1.23684338142776	replicate1
pn1	6.543	6.5	1.73491426190886	0.6803995444102	1.05451471749866	2.00516752278685	0.525898562347079	replicate1
pn1	6.752	6.5	5.39921372854419	0.6803995444102	4.71881418413399	2.0915941861505	2.25608495920463	replicate1
pn1	6.72	6.5	2.79867173826135	0.6803995444102	2.11827219385115	2.07836139558764	1.01920301173234	replicate1
pn1	6.743	6.5	4.8199291617073	0.6803995444102	4.1395296172971	2.0878724638047	1.98265444324779	replicate1
pn1	6.54	6.5	2.15243729736187	0.6803995444102	1.47203775295167	2.00392694867158	0.734576554263864	replicate1
pn1	6.888	6.5	3.05473089009943	0.6803995444102	2.37433134568923	2.14783354604264	1.10545407490441	replicate1
pn1	6.856	6.5	3.98942691907443	0.6803995444102	3.30902737466423	2.13460075547978	1.55018561019879	replicate1
pn1	6.197	6.5	2.18632925338671	0.6803995444102	1.50592970897651	1.86208797482596	0.808731772792453	replicate1
pn1	6.958	6.5	2.10370311314705	0.6803995444102	1.42330356873685	2.17678027539889	0.653857251842305	replicate1
pn1	6.668	6.5	5.02588104903284	0.6803995444102	4.34548150462264	2.056858110923	2.11267927600151	replicate1
pn1	6.791	6.5	2.4062235157217	0.6803995444102	1.7258239713115	2.10772164964898	0.818810193271451	replicate1
pn1	6.692	6.5	2.65343815557539	0.6803995444102	1.97303861116519	2.06678270384515	0.9546425018433	replicate1
pn1	6.732	6.5	2.43452145092697	0.6803995444102	1.75412190651677	2.08332369204872	0.841982411668245	replicate1
pn1	6.412	6.5	2.76456813803856	0.6803995444102	2.08416859362836	1.95099578642015	1.06825889022168	replicate1
pn1	6.822	6.5	2.10618983775526	0.6803995444102	1.42579029334506	2.12054091550675	0.672371036521284	replicate1
pn1	6.989	6.5	2.17724334686063	0.6803995444102	1.49684380245043	2.18959954125665	0.683615325198397	replicate1
pn1	6.574	6.5	7.33018105979817	0.6803995444102	6.64978151538797	2.01798678864461	3.29525522803562	replicate1
pn1	6.963	6.5	4.06961394608072	0.6803995444102	3.38921440167052	2.17884789892433	1.5555075704659	replicate1
pn1	6.51	6.5	2.60625445319256	0.6803995444102	1.92585490878236	1.9915212075189	0.967027065296308	replicate1
pn1	6.186	6.5	3.91671191912251	0.6803995444102	3.23631237471231	1.85753920306998	1.7422579127071	replicate1
pn1	6.412	6.5	2.47935231426914	0.6803995444102	1.79895276985894	1.95099578642015	0.922069018488145	replicate1
pn1	6.964	6.5	1.75265840249386	0.6803995444102	1.07225885808366	2.17926142362942	0.492028559060107	replicate1
pn1	6.993	6.5	2.10676620781678	0.6803995444102	1.42636666340658	2.19125364007701	0.650936357762969	replicate1
pn1	6.683	6.5	2.57097428009716	0.6803995444102	1.89057473568696	2.06306098149934	0.916393045402358	replicate1
pn1	6.978	6.5	2.03962289337482	0.6803995444102	1.35922334896462	2.18505076950067	0.622055728835642	replicate1
pn1	6.985	6.5	3.83943665514053	0.6803995444102	3.15903711073033	2.1879454424363	1.4438372408467	replicate1
pn1	6.723	6.5	2.20160516184521	0.6803995444102	1.52120561743501	2.07960196970291	0.731488832765591	replicate1
pn1	6.412	6.5	2.62120180888585	0.6803995444102	1.94080226447565	1.95099578642015	0.994775220933097	replicate1
pn1	6.963	6.5	1.95895215717144	0.6803995444102	1.27855261276124	2.17884789892433	0.586802141348392	replicate1
pn1	6.78	6.5	3.04855456358275	0.6803995444102	2.36815501917255	2.103172877893	1.12599161203763	replicate1
pn1	6.445	6.5	4.0831195737759	0.6803995444102	3.4027200293657	1.9646421016881	1.73197959386188	replicate1
pn1	6.945	6.5	1.90539147131435	0.6803995444102	1.22499192690415	2.17140445423273	0.564147284729136	replicate1
pn1	6.976	6.5	1.94608682037942	0.6803995444102	1.26568727596922	2.18422372009049	0.579467782685184	replicate1
pn1	6.882	6.5	2.10645286399018	0.6803995444102	1.42605331957998	2.1453523978121	0.664717517287282	replicate1
pn1	6.568	6.5	2.09701386833292	0.6803995444102	1.41661432392272	2.01550564041408	0.702858030023513	replicate1
pn1	6.598	6.5	2.73135049908321	0.6803995444102	2.05095095467301	2.02791138156676	1.01136123270261	replicate1
pn1	6.72	6.5	2.60017551439905	0.6803995444102	1.91977596998885	2.07836139558764	0.923696896056926	replicate1
pn1	6.754	6.5	3.65427250026706	0.6803995444102	2.97387295585686	2.09242123556068	1.42125921172846	replicate1
pn1	6.995	6.5	2.58064563153187	0.6803995444102	1.90024608712167	2.19208068948719	0.866868676976581	replicate1
pn1	6.935	6.5	1.48844105330217	0.6803995444102	0.80804150889197	2.16726920718183	0.372838550104577	replicate1
pn1	6.836	6.5	2.10494306561795	0.6803995444102	1.42454352120775	2.126330261378	0.669954026936789	replicate1
pn1	6.985	6.5	2.54972616603712	0.6803995444102	1.86932662162692	2.1879454424363	0.854375335586708	replicate1
pn1	6.614	6.5	2.50265262472092	0.6803995444102	1.82225308031072	2.03452777684818	0.895663898545385	replicate1
pn1	6.576	6.5	3.63058880909699	0.6803995444102	2.95018926468679	2.01881383805479	1.46134785143409	replicate1
pn1	6.935	6.5	2.85812784532766	0.6803995444102	2.17772830091746	2.16726920718183	1.00482593196127	replicate1
pn1	6.32	6.5	3.45557671997535	0.6803995444102	2.77517717556515	1.91295151355194	1.45073053650599	replicate1
pn1	6.905	6.5	2.36912633451896	0.6803995444102	1.68872679010876	2.15486346602916	0.783681572745135	replicate1
pn1	6.385	6.5	1.74347869849228	0.6803995444102	1.06307915408208	1.93983061938274	0.548026793401351	replicate1
pn1	6.18	6.5	2.33515019710911	0.6803995444102	1.65475065269891	1.85505805483945	0.892020952326543	replicate1
pn1	7.411	7.5	3.13702465278742	0.819506901673815	2.3175177511136	2.36410696680432	0.980293101646879	replicate1
pn1	7.828	7.5	3.42078397261482	0.819506901673815	2.601277070941	2.53654676882654	1.02551906509668	replicate1
pn1	7.57	7.5	4.37881219127591	0.819506901673815	3.5593052896021	2.42985739491351	1.46482065040232	replicate1
pn1	7.531	7.5	3.76395545054713	0.819506901673815	2.94444854887331	2.41372993141503	1.2198748959239	replicate1
pn1	7.937	7.5	2.66156386028553	0.819506901673815	1.84205695861172	2.58162096168127	0.713527270638553	replicate1
pn1	7.205	7.5	6.12086137582873	0.819506901673815	5.30135447415492	2.27892087755593	2.32625648672824	replicate1
pn1	7.217	7.5	2.87601635356009	0.819506901673815	2.05650945188627	2.28388317401701	0.900444241317817	replicate1
pn1	7.744	7.5	3.65197829592449	0.819506901673815	2.83247139425067	2.50181069359904	1.13216855355908	replicate1
pn1	7.619	7.5	3.22471829229924	0.819506901673815	2.40521139062542	2.45012010546289	0.981670810856442	replicate1
pn1	7.457	7.5	2.85475829866354	0.819506901673815	2.03525139698972	2.38312910323843	0.854024817297572	replicate1
pn1	7.231	7.5	2.98493661977027	0.819506901673815	2.16542971809646	2.28967251988826	0.945737741658419	replicate1
pn1	7.05	7.5	6.21293775154624	0.819506901673815	5.39343084987242	2.2148245482671	2.43515038430123	replicate1
pn1	7.019	7.5	1.97734553721661	0.819506901673815	1.15783863554279	2.20200528240933	0.525811016345945	replicate1
pn1	7.797	7.5	2.79074084508043	0.819506901673815	1.97123394340662	2.52372750296878	0.781080342900637	replicate1
pn1	7.203	7.5	2.61835717808049	0.819506901673815	1.79885027640667	2.27809382814576	0.789629581618611	replicate1
pn1	7.391	7.5	1.98860940705147	0.819506901673815	1.16910250537766	2.35583647270254	0.496257918970286	replicate1
pn1	7.515	7.5	2.90454189964262	0.819506901673815	2.0850349979688	2.4071135361336	0.866197197045331	replicate1
pn1	7.899	7.5	3.79143289689092	0.819506901673815	2.9719259952171	2.56590702288788	1.15823604234586	replicate1
pn1	7.348	7.5	2.16778852885561	0.819506901673815	1.34828162718179	2.3380549103837	0.576668076183259	replicate1
pn1	7.002	7.5	2.74410314900623	0.819506901673815	1.92459624733241	2.19497536242282	0.876819066072816	replicate1
pn1	7.845	7.5	2.82463662589174	0.819506901673815	2.00512972421792	2.54357668881306	0.788311094781106	replicate1
pn1	7.599	7.5	3.31904375070395	0.819506901673815	2.49953684903014	2.4418496113611	1.02362440233855	replicate1
pn1	7.027	7.5	3.23046546695023	0.819506901673815	2.41095856527641	2.20531348005005	1.09324982007624	replicate1
pn1	7.656	7.5	2.75456540133169	0.819506901673815	1.93505849965787	2.46542051955119	0.784879692657922	replicate1
pn1	7.352	7.5	3.01802726499028	0.819506901673815	2.19852036331647	2.33970900920406	0.939655467696122	replicate1
pn1	7.127	7.5	2.42741732503059	0.819506901673815	1.60791042335677	2.24666595055897	0.715687360177744	replicate1
pn1	7.642	7.5	3.24737006690724	0.819506901673815	2.42786316523343	2.45963117367994	0.987084238975967	replicate1
pn1	7.28	7.5	3.59146281321596	0.819506901673815	2.77195591154214	2.30993523043763	1.20001456102169	replicate1
pn1	7.521	7.5	2.81376384047242	0.819506901673815	1.9942569387986	2.40959468436414	0.827631697454901	replicate1
pn1	7.367	7.5	3.01665402231954	0.819506901673815	2.19714712064573	2.34591187978039	0.936585529739253	replicate1
pn1	7.331	7.5	3.37412722477409	0.819506901673815	2.55462032310028	2.33102499039718	1.09592146528854	replicate1
pn1	7.16	7.5	2.72061610959283	0.819506901673815	1.90110920791902	2.26031226582692	0.84108255158431	replicate1
pn1	7.577	7.5	4.01461068427757	0.819506901673815	3.19510378260376	2.43275206784914	1.31337008190425	replicate1
pn1	7.084	7.5	4.02493715668369	0.819506901673815	3.20543025500988	2.22888438824013	1.43813213099886	replicate1
pn1	7.994	7.5	2.50394993094727	0.819506901673815	1.68444302927345	2.60519186987136	0.646571582213877	replicate1
pn1	7.628	7.5	2.26868165077278	0.819506901673815	1.44917474909897	2.45384182780869	0.590573822923664	replicate1
pn1	7.76	7.5	1.98447609383074	0.819506901673815	1.16496919215693	2.50842708888047	0.46442218604682	replicate1
pn1	7.495	7.5	3.06105748381624	0.819506901673815	2.24155058214242	2.39884304203182	0.93442986592563	replicate1
pn1	7.067	7.5	3.35381286377079	0.819506901673815	2.53430596209698	2.22185446825362	1.14062644439937	replicate1
pn1	7.516	7.5	2.13359165435924	0.819506901673815	1.31408475268543	2.40752706083869	0.545823460953187	replicate1
pn1	7.002	7.5	2.73559016662556	0.819506901673815	1.91608326495174	2.19497536242282	0.872940670658267	replicate1
pn1	7.62	7.5	3.6855503229951	0.819506901673815	2.86604342132128	2.45053363016798	1.16955890179921	replicate1
pn1	7.179	7.5	4.46416064131999	0.819506901673815	3.64465373964617	2.26816923522361	1.60687028244912	replicate1
pn1	7.92	7.5	2.96432396150598	0.819506901673815	2.14481705983216	2.57459104169475	0.833070971310579	replicate1
pn1	7.411	7.5	4.06353065929883	0.819506901673815	3.24402375762501	2.36410696680432	1.37219838322718	replicate1
pn1	7.348	7.5	3.93759469390983	0.819506901673815	3.11808779223601	2.3380549103837	1.33362470589893	replicate1
pn1	7.601	7.5	3.0294795416412	0.819506901673815	2.20997263996738	2.44267666077128	0.904734005715509	replicate1
pn1	7.809	7.5	6.06225994616324	0.819506901673815	5.24275304448943	2.52868979942985	2.07330810037338	replicate1
pn1	7.301	7.5	2.89900310368792	0.819506901673815	2.07949620201411	2.3186192492445	0.896868342092687	replicate1
pn1	7.367	7.5	2.50090282099832	0.819506901673815	1.6813959193245	2.34591187978039	0.716734474903593	replicate1
pn1	7.178	7.5	2.13990906498025	0.819506901673815	1.32040216330644	2.26775571051852	0.582250617728365	replicate1
pn1	7.955	7.5	3.81096422307374	0.819506901673815	2.99145732139993	2.58906440637288	1.15542020277154	replicate1
pn1	7.694	7.5	3.89098741571285	0.819506901673815	3.07148051403903	2.48113445834458	1.23793392321363	replicate1
pn1	7.822	7.5	3.08853238631621	0.819506901673815	2.26902548464239	2.53406562059601	0.895409126819976	replicate1
pn1	7.661	7.5	2.83821259718318	0.819506901673815	2.01870569550936	2.46748814307664	0.818121740999453	replicate1
pn1	7.677	7.5	2.81392051238571	0.819506901673815	1.9944136107119	2.47410453835806	0.806115335787504	replicate1
pn1	7.822	7.5	5.84870205600855	0.819506901673815	5.02919515433473	2.53406562059601	1.98463493346786	replicate1
pn1	7.558	7.5	3.41698381272792	0.819506901673815	2.5974769110541	2.42489509845244	1.07117083650827	replicate1
pn1	7.084	7.5	4.33408692451465	0.819506901673815	3.51458002284083	2.22888438824013	1.57683370271881	replicate1
pn1	7.402	7.5	2.85440176361625	0.819506901673815	2.03489486194244	2.36038524445852	0.862102856607736	replicate1
pn1	7.112	7.5	4.92129136120921	0.819506901673815	4.10178445953539	2.24046307998263	1.83077529649236	replicate1
pn1	7.788	7.5	3.94727293717675	0.819506901673815	3.12776603550293	2.52000578062297	1.24117415108854	replicate1
pn1	7.655	7.5	2.76218852549268	0.819506901673815	1.94268162381886	2.4650069948461	0.788103899048024	replicate1
pn1	7.477	7.5	4.17510794332193	0.819506901673815	3.35560104164812	2.39139959734021	1.40319545314816	replicate1
pn1	7.57	7.5	2.55333257884008	0.819506901673815	1.73382567716627	2.42985739491351	0.713550383983739	replicate1
pn1	7.494	7.5	3.37952941090296	0.819506901673815	2.56002250922915	2.39842951732673	1.06737450099535	replicate1
pn1	7.679	7.5	3.73798168652552	0.819506901673815	2.9184747848517	2.47493158776824	1.17921432627696	replicate1
pn1	7.008	7.5	2.26438379956849	0.819506901673815	1.44487689789467	2.19745651065335	0.657522408698355	replicate1
pn1	7.916	7.5	3.2985208666728	0.819506901673815	2.47901396499898	2.5729369428744	0.96349581044513	replicate1
pn1	7.899	7.5	3.30337926559084	0.819506901673815	2.48387236391703	2.56590702288788	0.968028982251071	replicate1
pn1	7.278	7.5	1.83005005184119	0.819506901673815	1.01054315016738	2.30910818102745	0.437633523829849	replicate1
pn1	7.549	7.5	3.01307450931192	0.819506901673815	2.19356760763811	2.42117337610664	0.905993610075734	replicate1
pn1	7.503	7.5	2.48873036592327	0.819506901673815	1.66922346424946	2.40215123967253	0.69488691497918	replicate1
pn1	7.974	7.5	2.08917215401744	0.819506901673815	1.26966525234362	2.59692137576957	0.48891170298422	replicate1
pn1	7.658	7.5	3.59725967400804	0.819506901673815	2.77775277233422	2.46624756896137	1.12630735344386	replicate1
pn1	7.969	7.5	4.5503944211809	0.819506901673815	3.73088751950709	2.59485375224413	1.43780261846375	replicate1
pn1	7.894	7.5	2.59949883390019	0.819506901673815	1.77999193222637	2.56383939936243	0.694268109254041	replicate1
pn1	7.964	7.5	1.30958007434916	0.819506901673815	0.490073172675343	2.59278612871868	0.189014113909014	replicate1
pn1	7.937	7.5	3.35545140589859	0.819506901673815	2.53594450422477	2.58162096168127	0.982307062835921	replicate1
pn1	7.535	7.5	2.46927923396599	0.819506901673815	1.64977233229218	2.41538403023539	0.683026927246597	replicate1
pn1	7.695	7.5	2.58960667321319	0.819506901673815	1.77009977153937	2.48154798304967	0.713304672579422	replicate1
pn1	7.196	7.5	3.6633160274375	0.819506901673815	2.84380912576369	2.27519915521013	1.24991657071051	replicate1
pn1	7.086	7.5	4.54491463879465	0.819506901673815	3.72540773712084	2.22971143765031	1.67080263132466	replicate1
pn1	7.544	7.5	2.68286824561429	0.819506901673815	1.86336134394048	2.41910575258119	0.770268658967168	replicate1
pn1	7.055	7.5	2.83647495339489	0.819506901673815	2.01696805172107	2.21689217179255	0.909817842015375	replicate1
pn1	7.375	7.5	1.74516059421377	0.819506901673815	0.925653692539958	2.34922007742111	0.394025958417701	replicate1
pn1	7.31	7.5	2.49194010146256	0.819506901673815	1.67243319978875	2.32234097159031	0.720149719721601	replicate1
pn1	7.247	7.5	2.13685347555188	0.819506901673815	1.31734657387807	2.29628891516968	0.573685029429637	replicate1
pn1	7.742	7.5	2.87092063746706	0.819506901673815	2.05141373579324	2.50098364418887	0.820242763506183	replicate1
pn1	7.494	7.5	3.3070278051692	0.819506901673815	2.48752090349539	2.39842951732673	1.03714571786456	replicate1
pn1	7.89	7.5	4.43953877693901	0.819506901673815	3.6200318752652	2.56218530054208	1.41286887974079	replicate1
pn1	7.93	7.5	2.86320743236835	0.819506901673815	2.04370053069453	2.57872628874565	0.792523246695033	replicate1
pn1	7.493	7.5	5.3224868343002	0.819506901673815	4.50297993262639	2.39801599262164	1.87779395403593	replicate1
pn1	7.873	7.5	2.65937036329211	0.819506901673815	1.8398634616183	2.55515538055556	0.720059326184015	replicate1
pn1	7.19	7.5	2.60996056302372	0.819506901673815	1.79045366134991	2.2727180069796	0.787802822810116	replicate1
pn1	7.37	7.5	2.89014635960343	0.819506901673815	2.07063945792961	2.34715245389566	0.882192144993774	replicate1
pn1	7.171	7.5	2.14688785695429	0.819506901673815	1.32738095528047	2.2648610375829	0.586076113833931	replicate1
pn1	7.021	7.5	2.66350207082418	0.819506901673815	1.84399516915037	2.20283233181951	0.83710191761497	replicate1
pn1	7.617	7.5	2.92007053267061	0.819506901673815	2.1005636309968	2.44929305605271	0.857620375726731	replicate1
pn1	7.294	7.5	2.63011368762799	0.819506901673815	1.81060678595418	2.31572457630888	0.781874841454667	replicate1
pn1	7.955	7.5	3.46505654342393	0.819506901673815	2.64554964175011	2.58906440637288	1.0218168521564	replicate1
pn1	7.354	7.5	2.74140414874948	0.819506901673815	1.92189724707567	2.34053605861423	0.821135500135626	replicate1
pn1	7.974	7.5	2.36850157730044	0.819506901673815	1.54899467562663	2.59692137576957	0.59647345895006	replicate1
pn1	7.061	7.5	3.09291580809682	0.819506901673815	2.27340890642301	2.21937332002308	1.02434722717103	replicate1
pn1	7.985	7.5	3.30058432092657	0.819506901673815	2.48107741925276	2.60147014752556	0.95372127241694	replicate1
pn1	7.712	7.5	2.60048626025749	0.819506901673815	1.78097935858367	2.48857790303619	0.715661485385203	replicate1
pn1	7.648	7.5	2.61295950231301	0.819506901673815	1.7934526006392	2.46211232191048	0.728420301819362	replicate1
pn1	7.255	7.5	3.06259555313367	0.819506901673815	2.24308865145986	2.2995971128104	0.975426799313781	replicate1
pn1	7.5	7.5	3.51430804804892	0.819506901673815	2.6948011463751	2.40091066555727	1.12240792005879	replicate1
pn1	7.585	7.5	1.73324741275297	0.819506901673815	0.913740511079153	2.43606026548985	0.375089452434139	replicate1
pn1	7.343	7.5	2.23166765867555	0.819506901673815	1.41216075700174	2.33598728685825	0.604524161987627	replicate1
pn1	7.247	7.5	2.46358086142526	0.819506901673815	1.64407395975145	2.29628891516968	0.71596999353627	replicate1
pn1	7.17	7.5	3.55992898237533	0.819506901673815	2.74042208070151	2.26444751287781	1.21019456848386	replicate1
pn1	7.681	7.5	2.58926182902263	0.819506901673815	1.76975492734881	2.47575863717842	0.714833385117772	replicate1
pn1	7.127	7.5	2.57000781789961	0.819506901673815	1.75050091622579	2.24666595055897	0.779154958835899	replicate1
pn1	7.689	7.5	5.91273724433265	0.819506901673815	5.09323034265883	2.47906683481914	2.05449497009241	replicate1
pn1	7.101	7.5	3.06294200301289	0.819506901673815	2.24343510133907	2.23591430822665	1.00336363208766	replicate1
pn1	7.774	7.5	2.30504144201233	0.819506901673815	1.48553454033852	2.51421643475172	0.590853881871635	replicate1
pn1	7.826	7.5	2.9445299879586	0.819506901673815	2.12502308628478	2.53571971941636	0.838035477664657	replicate1
pn1	7.727	7.5	3.14927304430685	0.819506901673815	2.32976614263304	2.49478077361253	0.933856059528411	replicate1
pn1	7.38	7.5	1.97661770921956	0.819506901673815	1.15711080754575	2.35128770094655	0.492117917803054	replicate1
pn1	7.69	7.5	3.4650534042124	0.819506901673815	2.64554650253859	2.47948035952422	1.06697618812606	replicate1
pn1	7.28	7.5	1.65274016812931	0.819506901673815	0.833233266455499	2.30993523043763	0.360717155821567	replicate1
pn1	7.866	7.5	5.42404371904122	0.819506901673815	4.6045368173674	2.55226070761993	1.80410128307828	replicate1
pn1	7.487	7.5	3.00266470346873	0.819506901673815	2.18315780179491	2.39553484439111	0.911344623897476	replicate1
pn1	7.92	7.5	2.16678490128019	0.819506901673815	1.34727799960637	2.57459104169475	0.523297866646623	replicate1
pn1	7.172	7.5	2.6595789404443	0.819506901673815	1.84007203877049	2.26527456228799	0.812295370019944	replicate1
pn1	7.462	7.5	3.21142973927712	0.819506901673815	2.3919228376033	2.38519672676387	1.00281993965695	replicate1
pn1	7.299	7.5	3.21531433312927	0.819506901673815	2.39580743145545	2.31779219983432	1.03365928646524	replicate1
pn1	7.042	7.5	3.15725499477872	0.819506901673815	2.3377480931049	2.21151635062639	1.05707927162409	replicate1
pn1	7.292	7.5	2.44605682647617	0.819506901673815	1.62654992480235	2.3148975268987	0.702644460889577	replicate1
pn1	7.125	7.5	3.90171698813726	0.819506901673815	3.08221008646345	2.24583890114879	1.37240925201128	replicate1
pn1	7.955	7.5	5.55825226454872	0.819506901673815	4.7387453628749	2.58906440637288	1.83029257642671	replicate1
pn1	7.422	7.5	2.4969340638026	0.819506901673815	1.67742716212878	2.3686557385603	0.708176851038869	replicate1
pn1	7.563	7.5	5.64201009054442	0.819506901673815	4.82250318887061	2.42696272197789	1.98705284807195	replicate1
pn1	7.157	7.5	2.67415157531318	0.819506901673815	1.85464467363936	2.25907169171165	0.820976457030514	replicate1
pn1	7.485	7.5	2.51830527464574	0.819506901673815	1.69879837297192	2.39470779498093	0.709396936249357	replicate1
pn1	7.867	7.5	2.7652217254871	0.819506901673815	1.94571482381329	2.55267423232502	0.76222606048759	replicate1
pn1	7.309	7.5	2.43302251350497	0.819506901673815	1.61351561183115	2.32192744688522	0.694903544034344	replicate1
pn1	7.344	7.5	3.6008099057495	0.819506901673815	2.78130300407569	2.33640081156334	1.19042203303065	replicate1
pn1	7.891	7.5	3.02985074438373	0.819506901673815	2.21034384270992	2.56259882524717	0.862539942238803	replicate1
pn1	8	7.5	2.09510602154715	0.819506901673815	1.27559911987334	2.60767301810189	0.489171422574229	replicate1
pn1	7.012	7.5	1.97008896110519	0.819506901673815	1.15058205943137	2.19911060947371	0.523203359792225	replicate1
pn1	7.771	7.5	4.02228564151168	0.819506901673815	3.20277873983786	2.51297586063645	1.27449642076017	replicate1
pn1	7.579	7.5	5.2849817360132	0.819506901673815	4.46547483433939	2.43357911725932	1.83494130216254	replicate1
pn1	7.671	7.5	1.94347124376697	0.819506901673815	1.12396434209316	2.47162339012753	0.454747412806757	replicate1
pn1	7.681	7.5	4.01114984789889	0.819506901673815	3.19164294622507	2.47575863717842	1.28915755287944	replicate1
pn1	7.405	7.5	2.14255276820634	0.819506901673815	1.32304586653253	2.36162581857379	0.560226711669137	replicate1
pn1	7.333	7.5	4.07145619417041	0.819506901673815	3.25194929249659	2.33185203980736	1.39457788786858	replicate1
pn1	7.891	7.5	4.39314619194427	0.819506901673815	3.57363929027046	2.56259882524717	1.39453716089399	replicate1
pn1	7.437	7.5	2.00253036686504	0.819506901673815	1.18302346519122	2.37485860913664	0.498144799290304	replicate1
pn1	7.671	7.5	3.76527171833277	0.819506901673815	2.94576481665895	2.47162339012753	1.19183401015919	replicate1
pn1	7.974	7.5	2.40697313778499	0.819506901673815	1.58746623611118	2.59692137576957	0.611287754385997	replicate1
pn1	7.096	7.5	3.56213831975796	0.819506901673815	2.74263141808414	2.23384668470121	1.22776170668624	replicate1
pn1	7.139	7.5	1.84978829536322	0.819506901673815	1.0302813936894	2.25162824702004	0.457571712849555	replicate1
pn1	7.343	7.5	3.40454181845611	0.819506901673815	2.5850349167823	2.33598728685825	1.10661343549476	replicate1
pn1	7.515	7.5	5.20969658780877	0.819506901673815	4.39018968613496	2.4071135361336	1.82383988965749	replicate1
pn1	7.866	7.5	2.89092786090103	0.819506901673815	2.07142095922722	2.55226070761993	0.811602417042609	replicate1
pn1	7.084	7.5	1.62491206824949	0.819506901673815	0.805405166575675	2.22888438824013	0.361349009766989	replicate1
pn1	7.627	7.5	2.32548137147677	0.819506901673815	1.50597446980296	2.4534283031036	0.613824527864903	replicate1
pn1	7.639	7.5	3.36434822003369	0.819506901673815	2.54484131835987	2.45839059956467	1.03516557491332	replicate1
pn1	7.326	7.5	3.82936249235065	0.819506901673815	3.00985559067684	2.32895736687173	1.29236182400354	replicate1
pn1	7.086	7.5	3.77035505799414	0.819506901673815	2.95084815632032	2.22971143765031	1.32342154526953	replicate1
pn1	7.099	7.5	4.98458297135428	0.819506901673815	4.16507606968046	2.23508725881647	1.86349595670192	replicate1
pn1	7.494	7.5	2.39941332105649	0.819506901673815	1.57990641938268	2.39842951732673	0.658725390080934	replicate1
pn1	7.389	7.5	3.77075669665534	0.819506901673815	2.95124979498152	2.35500942329236	1.25317961184869	replicate1
pn1	7.783	7.5	2.79201047572929	0.819506901673815	1.97250357405547	2.51793815709753	0.783380468855205	replicate1
pn1	7.503	7.5	3.54723415528536	0.819506901673815	2.72772725361154	2.40215123967253	1.13553518552953	replicate1
pn1	7.236	7.5	3.24815692651418	0.819506901673815	2.42865002484036	2.2917401434137	1.05974057827635	replicate1
pn1	7.405	7.5	2.17140504486808	0.819506901673815	1.35189814319427	2.36162581857379	0.572443836174985	replicate1
pn1	7.648	7.5	4.04712755740423	0.819506901673815	3.22762065573041	2.46211232191048	1.31091527669458	replicate1
pn1	7.607	7.5	4.37319960580885	0.819506901673815	3.55369270413503	2.44515780900182	1.45335924374785	replicate1
pn1	7.708	7.5	3.19380824443907	0.819506901673815	2.37430134276526	2.48692380421583	0.954714148756928	replicate1
pn1	7.213	7.5	2.95020306639265	0.819506901673815	2.13069616471883	2.28222907519665	0.933603111044074	replicate1
pn1	7.413	7.5	3.35796650970068	0.819506901673815	2.53845960802686	2.3649340162145	1.07337439041539	replicate1
pn1	7.807	7.5	4.10807993175859	0.819506901673815	3.28857303008478	2.52786275001967	1.30093021468796	replicate1
pn1	7.146	7.5	2.90417015565672	0.819506901673815	2.08466325398291	2.25452291995567	0.924658266070721	replicate1
pn1	7.127	7.5	2.97631109485216	0.819506901673815	2.15680419317835	2.24666595055897	0.960002172393155	replicate1
pn1	7.522	7.5	3.51293153987653	0.819506901673815	2.69342463820271	2.41000820906923	1.11759977748912	replicate1
pn1	7.123	7.5	3.74691880525001	0.819506901673815	2.9274119035762	2.24501185173862	1.30396278367489	replicate1
pn1	7.769	7.5	3.00704430046288	0.819506901673815	2.18753739878907	2.51214881122628	0.870783366420578	replicate1
pn1	7.739	7.5	3.67138928566538	0.819506901673815	2.85188238399157	2.4997430700736	1.14087020307555	replicate1
pn1	7.737	7.5	2.1107996616363	0.819506901673815	1.29129275996248	2.49891602066342	0.516741158680341	replicate1
pn1	7.789	7.5	2.5745410919271	0.819506901673815	1.75503419025329	2.52041930532806	0.696326276561688	replicate1
pn1	7.185	7.5	2.34679208935293	0.819506901673815	1.52728518767911	2.27065038345415	0.672620143905987	replicate1
pn1	7.308	7.5	3.88935322157343	0.819506901673815	3.06984631989962	2.32151392218013	1.32234671977187	replicate1
pn1	7.808	7.5	3.99740589270778	0.819506901673815	3.17789899103396	2.52827627472476	1.2569429309619	replicate1
pn1	7.565	7.5	2.6373035825566	0.819506901673815	1.81779668088278	2.42778977138807	0.748745506017795	replicate1
pn1	7.344	7.5	2.85267299621918	0.819506901673815	2.03316609454537	2.33640081156334	0.870212886625787	replicate1
pn1	7.581	7.5	3.25793165543199	0.819506901673815	2.43842475375817	2.4344061666695	1.00165074634779	replicate1
pn1	7.367	7.5	2.27516138027956	0.819506901673815	1.45565447860574	2.34591187978039	0.620506887386583	replicate1
pn1	7.605	7.5	3.67670833681308	0.819506901673815	2.85720143513926	2.44433075959164	1.16890949554495	replicate1
pn1	7.405	7.5	3.02826502760855	0.819506901673815	2.20875812593474	2.36162581857379	0.935270146762129	replicate1
pn1	7.611	7.5	2.8151806532342	0.819506901673815	1.99567375156038	2.44681190782217	0.815622052999025	replicate1
pn1	7.864	7.5	3.34213609741269	0.819506901673815	2.52262919573888	2.55143365820976	0.988710479546198	replicate1
pn1	7.075	7.5	3.77109374694141	0.819506901673815	2.9515868452676	2.22516266589433	1.32645891040119	replicate1
pn1	7.839	7.5	2.69246483329858	0.819506901673815	1.87295793162476	2.54109554058252	0.737067104212619	replicate1
pn1	7.548	7.5	3.34056383955591	0.819506901673815	2.52105693788209	2.42075985140155	1.04143206787839	replicate1
pn1	7.826	7.5	2.27764016665172	0.819506901673815	1.4581332649779	2.53571971941636	0.57503723846637	replicate1
pn1	7.046	7.5	4.10627095209453	0.819506901673815	3.28676405042072	2.21317044944674	1.48509304886226	replicate1
pn1	7.283	7.5	3.35382011643191	0.819506901673815	2.5343132147581	2.3111758045529	1.09654713837244	replicate1
pn1	7.993	7.5	2.82591520509759	0.819506901673815	2.00640830342377	2.60477834516627	0.770279861680783	replicate1
pn1	7.669	7.5	2.80692214544324	0.819506901673815	1.98741524376943	2.47079634071735	0.804362225658962	replicate1
pn1	7.933	7.5	4.35800030132822	0.819506901673815	3.53849339965441	2.57996686286091	1.37152668531974	replicate1
pn1	7.179	7.5	2.29181527630898	0.819506901673815	1.47230837463516	2.26816923522361	0.649117513707046	replicate1
pn1	7.055	7.5	2.92061309306313	0.819506901673815	2.10110619138932	2.21689217179255	0.947771036464258	replicate1
pn1	7.845	7.5	2.25139641239721	0.819506901673815	1.43188951072339	2.54357668881306	0.56294332190612	replicate1
pn1	7.668	7.5	5.25772046227019	0.819506901673815	4.43821356059637	2.47038281601226	1.79656915188579	replicate1
pn1	7.206	7.5	2.77925187212923	0.819506901673815	1.95974497045542	2.27933440226102	0.859788264728255	replicate1
pn1	7.458	7.5	1.82857756317839	0.819506901673815	1.00907066150458	2.38354262794352	0.423349114748238	replicate1
pn1	7.413	7.5	3.45752110068839	0.819506901673815	2.63801419901457	2.3649340162145	1.11547052937958	replicate1
pn1	7.331	7.5	4.07194722819439	0.819506901673815	3.25244032652058	2.33102499039718	1.3952833366949	replicate1
pn1	7.406	7.5	3.81839345581923	0.819506901673815	2.99888655414542	2.36203934327887	1.26961752888608	replicate1
pn1	7.154	7.5	2.92999893862176	0.819506901673815	2.11049203694794	2.25783111759638	0.934743090614637	replicate1
pn1	7.931	7.5	5.6835050725599	0.819506901673815	4.86399817088608	2.57913981345074	1.88589937835838	replicate1
pn1	7.035	7.5	2.51622446452133	0.819506901673815	1.69671756284751	2.20862167769076	0.768224626239078	replicate1
pn1	7.554	7.5	4.72827057174478	0.819506901673815	3.90876367007096	2.42324099963209	1.61303133723159	replicate1
pn1	7.943	7.5	3.73880103877592	0.819506901673815	2.9192941371021	2.58410210991181	1.12971315100305	replicate1
pn1	7.961	7.5	3.04338291104534	0.819506901673815	2.22387600937152	2.59154555460341	0.858127307629691	replicate1
pn1	7.2	7.5	2.52965264029069	0.819506901673815	1.71014573861687	2.27685325403049	0.751100553182147	replicate1
pn1	7.796	7.5	4.37217892906737	0.819506901673815	3.55267202739355	2.52331397826369	1.40793894774767	replicate1
pn1	7.34	7.5	4.03225657115002	0.819506901673815	3.21274966947621	2.33474671274298	1.37605918960764	replicate1
pn1	7.803	7.5	4.27064874566579	0.819506901673815	3.45114184399198	2.52620865119931	1.36613491619291	replicate1
pn1	7.367	7.5	1.63433394257491	0.819506901673815	0.814827040901094	2.34591187978039	0.347339151109705	replicate1
pn1	7.449	7.5	2.40957806994456	0.819506901673815	1.59007116827074	2.37982090559771	0.668147407450133	replicate1
pn1	7.681	7.5	3.20662243373291	0.819506901673815	2.3871155320591	2.47575863717842	0.964195578765971	replicate1
pn1	7.172	7.5	2.83562310850102	0.819506901673815	2.0161162068272	2.26527456228799	0.890009644036647	replicate1
pn1	7.43	7.5	2.42156114396549	0.819506901673815	1.60205424229167	2.37196393620102	0.675412563336672	replicate1
pn1	7.565	7.5	3.99507468536035	0.819506901673815	3.17556778368653	2.42778977138807	1.30800772830958	replicate1
pn1	7.099	7.5	3.26213661123306	0.819506901673815	2.44262970955925	2.23508725881647	1.09285653162941	replicate1
pn1	7.554	7.5	3.34090644660722	0.819506901673815	2.5213995449334	2.42324099963209	1.04050713293322	replicate1
pn1	7.084	7.5	2.57144075971373	0.819506901673815	1.75193385803991	2.22888438824013	0.786013786665351	replicate1
pn1	7.873	7.5	3.78433458034001	0.819506901673815	2.96482767866619	2.55515538055556	1.16033165780375	replicate1
pn1	7.557	7.5	2.20500039952781	0.819506901673815	1.385493497854	2.42448157374735	0.571459693839841	replicate1
pn1	7.771	7.5	2.74049458927125	0.819506901673815	1.92098768759743	2.51297586063645	0.764427433501454	replicate1
pn1	7.331	7.5	4.70851894147014	0.819506901673815	3.88901203979633	2.33102499039718	1.66836994704792	replicate1
pn1	7.036	7.5	3.00882591125402	0.819506901673815	2.18931900958021	2.20903520239585	0.991074749377348	replicate1
pn1	7.787	7.5	1.85839202621509	0.819506901673815	1.03888512454127	2.51959225591788	0.41232271694009	replicate1
pn1	7.852	7.5	2.89268316726453	0.819506901673815	2.07317626559072	2.54647136174868	0.814136886333192	replicate1
pn1	7.294	7.5	4.1721106097213	0.819506901673815	3.35260370804748	2.31572457630888	1.44775580928166	replicate1
pn1	7.585	7.5	3.95815122523697	0.819506901673815	3.13864432356315	2.43606026548985	1.28840996588893	replicate1
pn1	7.193	7.5	2.20500177067768	0.819506901673815	1.38549486900386	2.27395858109486	0.609287645132381	replicate1
pn1	7.38	7.5	5.18916147167752	0.819506901673815	4.3696545700037	2.35128770094655	1.85840914671761	replicate1
pn1	7.017	7.5	3.77635347781609	0.819506901673815	2.95684657614227	2.20117823299915	1.34330175167756	replicate1
pn1	8.051	8.5	3.85092761265074	0.914057679692212	2.93686993295853	2.62876277806145	1.11720614635463	replicate1
pn1	8.171	8.5	2.98481741993942	0.914057679692212	2.0707597402472	2.67838574267216	0.773137232346996	replicate1
pn1	8.216	8.5	4.19925315271104	0.914057679692212	3.28519547301883	2.69699435440117	1.21809505001662	replicate1
pn1	8.364	8.5	2.72185683784589	0.914057679692212	1.80779915815368	2.75819601075438	0.655428095430836	replicate1
pn1	8.802	8.5	2.30079903217026	0.914057679692212	1.38674135247805	2.93931983158348	0.471789880630642	replicate1
pn1	8.468	8.5	4.64106298681796	0.914057679692212	3.72700530712575	2.80120258008367	1.33050188287861	replicate1
pn1	8.697	8.5	3.83351637281933	0.914057679692212	2.91945869312712	2.89589973754911	1.0081352801247	replicate1
pn1	8.277	8.5	4.04685137895549	0.914057679692212	3.13279369926328	2.72221936141162	1.1508233846514	replicate1
pn1	8.639	8.5	3.55734499633407	0.914057679692212	2.64328731664186	2.87191530465393	0.920391806944452	replicate1
pn1	8.834	8.5	4.94207618898854	0.914057679692212	4.02801850929633	2.95255262214634	1.36424952398247	replicate1
pn1	8.154	8.5	2.6453578070594	0.914057679692212	1.73130012736719	2.67135582268564	0.648097910680665	replicate1
pn1	8.1	8.5	2.7416992887575	0.914057679692212	1.82764160906529	2.64902548861082	0.68992979377625	replicate1
pn1	8.585	8.5	7.53139827643936	0.914057679692212	6.61734059674715	2.84958497057911	2.32221206423697	replicate1
pn1	8.963	8.5	5.34431911232624	0.914057679692212	4.43026143263403	3.00589730910285	1.47385654833175	replicate1
pn1	8.166	8.5	5.13530090091221	0.914057679692212	4.22124322122	2.67631811914671	1.57725764774401	replicate1
pn1	8.972	8.5	5.45325503851118	0.914057679692212	4.53919735881897	3.00961903144865	1.50822988271511	replicate1
pn1	8.481	8.5	5.31261500632235	0.914057679692212	4.39855732663014	2.80657840124983	1.56723123240433	replicate1
pn1	8.462	8.5	2.90750260910875	0.914057679692212	1.99344492941654	2.79872143185313	0.712269862490964	replicate1
pn1	8.849	8.5	3.46658613326195	0.914057679692212	2.55252845356974	2.95875549272267	0.862703410216866	replicate1
pn1	8.944	8.5	3.52919095969864	0.914057679692212	2.61513328000643	2.99804033970615	0.872280884740445	replicate1
pn1	8.944	8.5	3.17802385587873	0.914057679692212	2.26396617618652	2.99804033970615	0.755148670350584	replicate1
pn1	8.236	8.5	3.58917335377357	0.914057679692212	2.67511567408136	2.70526484850296	0.9888553705053	replicate1
pn1	8.063	8.5	2.29777867768508	0.914057679692212	1.38372099799287	2.63372507452252	0.525385512473709	replicate1
pn1	8.95	8.5	2.83570216611549	0.914057679692212	1.92164448642328	3.00052148793669	0.640436835446461	replicate1
pn1	8.072	8.5	3.13760591208068	0.914057679692212	2.22354823238847	2.63744679686832	0.843068468728426	replicate1
pn1	8.166	8.5	4.45915888507547	0.914057679692212	3.54510120538326	2.67631811914671	1.32461876636457	replicate1
pn1	8.503	8.5	2.88657617402317	0.914057679692212	1.97251849433095	2.81567594476179	0.700548831977833	replicate1
pn1	8.318	8.5	2.97444681815744	0.914057679692212	2.06038913846523	2.73917387432028	0.752193629539676	replicate1
pn1	8.53	8.5	2.43507258100614	0.914057679692212	1.52101490131392	2.8268411117992	0.538061688350727	replicate1
pn1	8.428	8.5	2.96308958384176	0.914057679692212	2.04903190414955	2.7846615918801	0.735827976413509	replicate1
pn1	8.034	8.5	5.42656730232272	0.914057679692212	4.51250962263051	2.62173285807493	1.72119352615656	replicate1
pn1	8.007	8.5	3.48137163914706	0.914057679692212	2.56731395945485	2.61056769103752	0.983431292844399	replicate1
pn1	8.996	8.5	2.85134877215605	0.914057679692212	1.93729109246383	3.0195436243708	0.641584071456335	replicate1
pn1	8.855	8.5	4.33828919214033	0.914057679692212	3.42423151244812	2.96123664095321	1.15635186499174	replicate1
pn1	8.732	8.5	2.90438354987488	0.914057679692212	1.99032587018267	2.91037310222723	0.683873098146601	replicate1
pn1	8.965	8.5	4.12640037023933	0.914057679692212	3.21234269054712	3.00672435851303	1.06838615965974	replicate1
pn1	8.327	8.5	2.8818203948475	0.914057679692212	1.96776271515529	2.74289559666608	0.717403432178408	replicate1
pn1	8.002	8.5	3.49206258483652	0.914057679692212	2.5780049051443	2.60850006751207	0.988309311259917	replicate1
pn1	8.306	8.5	2.37026262084363	0.914057679692212	1.45620494115142	2.73421157785921	0.532586780387924	replicate1
pn1	8.253	8.5	3.0646494454213	0.914057679692212	2.15059176572909	2.71229476848948	0.792904882874065	replicate1
pn1	8.235	8.5	3.3738167314959	0.914057679692212	2.45975905180368	2.70485132379787	0.909387895061806	replicate1
pn1	8.154	8.5	2.78607805151522	0.914057679692212	1.87202037182301	2.67135582268564	0.700775372537597	replicate1
pn1	8.421	8.5	7.25432343848447	0.914057679692212	6.34026575879226	2.78176691894447	2.27922250265239	replicate1
pn1	8.726	8.5	4.56374238468327	0.914057679692212	3.64968470499106	2.9078919539967	1.25509639378961	replicate1
pn1	8.89	8.5	3.55020402980584	0.914057679692212	2.63614635011363	2.97571000563133	0.885888189751318	replicate1
pn1	8.909	8.5	2.28343190367326	0.914057679692212	1.36937422398105	2.98356697502803	0.45897217506511	replicate1
pn1	8.839	8.5	3.87087818594564	0.914057679692212	2.95682050625343	2.95462024567178	1.00074468473059	replicate1
pn1	8.979	8.5	3.38972398230055	0.914057679692212	2.47566630260834	3.01251370438428	0.821794204290378	replicate1
pn1	8.909	8.5	6.87942829762128	0.914057679692212	5.96537061792907	2.98356697502803	1.99940898523755	replicate1
pn1	8.592	8.5	3.29699035672105	0.914057679692212	2.38293267702884	2.85247964351474	0.835389897504288	replicate1
pn1	8.659	8.5	4.24860383116231	0.914057679692212	3.3345461514701	2.88018579875572	1.15775383411399	replicate1
pn1	8.164	8.5	4.75904124943794	0.914057679692212	3.84498356974573	2.67549106973653	1.43711321380877	replicate1
pn1	8.924	8.5	3.48841036480326	0.914057679692212	2.57435268511105	2.98976984560437	0.861053799474205	replicate1
pn1	8.973	8.5	3.7382861539609	0.914057679692212	2.82422847426869	3.01003255615374	0.938271736793944	replicate1
pn1	8.778	8.5	4.7784733296287	0.914057679692212	3.86441564993649	2.92939523866134	1.31918547519127	replicate1
pn1	8.573	8.5	3.14937441918949	0.914057679692212	2.23531673949728	2.84462267411804	0.785804303620101	replicate1
pn1	8.626	8.5	3.81328090705749	0.914057679692212	2.89922322736528	2.86653948348777	1.01140181185914	replicate1
pn1	8.614	8.5	3.41126554047273	0.914057679692212	2.49720786078052	2.8615771870267	0.872668356493022	replicate1
pn1	8.519	8.5	3.12092120126223	0.914057679692212	2.20686352157002	2.82229234004322	0.781940088295823	replicate1
pn1	8.721	8.5	3.29095531276461	0.914057679692212	2.37689763307239	2.90582433047125	0.817977056681511	replicate1
pn1	8.286	8.5	2.69586044985154	0.914057679692212	1.78180277015933	2.72594108375742	0.653646838068598	replicate1
pn1	8.072	8.5	3.11381310624782	0.914057679692212	2.19975542655561	2.63744679686832	0.834047317719387	replicate1
pn1	8.854	8.5	3.10642823741698	0.914057679692212	2.19237055772477	2.96082311624812	0.740459822031816	replicate1
pn1	8.924	8.5	3.30088548677742	0.914057679692212	2.3868278070852	2.98976984560437	0.798331620942119	replicate1
pn1	8.801	8.5	4.77421509743887	0.914057679692212	3.86015741774666	2.93890630687839	1.31346732922792	replicate1
pn1	8.094	8.5	6.47456431307169	0.914057679692212	5.56050663337948	2.64654434038028	2.10104419885914	replicate1
pn1	8.804	8.5	4.51475457382669	0.914057679692212	3.60069689413448	2.94014688099366	1.22466565102951	replicate1
pn1	8.22	8.5	4.13596031574767	0.914057679692212	3.22190263605546	2.69864845322153	1.19389490402475	replicate1
pn1	8.07	8.5	2.12381180167089	0.914057679692212	1.20975412197868	2.63661974745814	0.458827680079753	replicate1
pn1	8.74	8.5	3.16689172467939	0.914057679692212	2.25283404498717	2.91368129986795	0.773191647655246	replicate1
pn1	8.132	8.5	7.32891777973816	0.914057679692212	6.41486010004595	2.66225827917368	2.40955588352495	replicate1
pn1	8.176	8.5	3.23065805938165	0.914057679692212	2.31660037968944	2.6804533661976	0.864256923438174	replicate1
pn1	8.898	8.5	5.46696467887282	0.914057679692212	4.55290699918061	2.97901820327205	1.52832466554916	replicate1
pn1	8.493	8.5	1.94211169455342	0.914057679692212	1.02805401486121	2.8115406977109	0.365655035937495	replicate1
pn1	8.548	8.5	5.39855662301377	0.914057679692212	4.48449894332155	2.83428455649081	1.58223313641941	replicate1
pn1	8.798	8.5	5.11302669767703	0.914057679692212	4.19896901798481	2.93766573276312	1.42935561767789	replicate1
pn1	8.069	8.5	1.85159253012709	0.914057679692212	0.937534850434883	2.63620622275305	0.355637902051454	replicate1
pn1	8.117	8.5	4.89982029096486	0.914057679692212	3.98576261127265	2.65605540859734	1.50063232806485	replicate1
pn1	8.694	8.5	6.59933442220674	0.914057679692212	5.68527674251453	2.89465916343384	1.96405739726893	replicate1
pn1	8.68	8.5	2.409159977485	0.914057679692212	1.49510229779279	2.88886981756259	0.517538827365451	replicate1
pn1	8.421	8.5	2.43311479549904	0.914057679692212	1.51905711580683	2.78176691894447	0.54607634646228	replicate1
pn1	8.855	8.5	4.94844911313756	0.914057679692212	4.03439143344535	2.96123664095321	1.36240088942932	replicate1
pn1	8.002	8.5	4.60860222258702	0.914057679692212	3.69454454289481	2.60850006751207	1.41634826424159	replicate1
pn1	8.293	8.5	3.42453231747005	0.914057679692212	2.51047463777784	2.72883575669305	0.919980116656112	replicate1
pn1	8.022	8.5	2.74385448376199	0.914057679692212	1.82979680406977	2.61677056161386	0.699257638751971	replicate1
pn1	8.868	8.5	3.22517086196127	0.914057679692212	2.31111318226906	2.96661246211937	0.779041149384907	replicate1
pn1	8.216	8.5	3.07377219257923	0.914057679692212	2.15971451288701	2.69699435440117	0.80078570033438	replicate1
pn1	8.585	8.5	4.92450201686222	0.914057679692212	4.01044433717001	2.84958497057911	1.40737840021489	replicate1
pn1	8.414	8.5	2.7775691284598	0.914057679692212	1.86351144876759	2.77887224600885	0.670599899453477	replicate1
pn1	8.246	8.5	2.46528814146067	0.914057679692212	1.55123046176845	2.70940009555385	0.572536505152575	replicate1
pn1	8.094	8.5	3.49497880409788	0.914057679692212	2.58092112440567	2.64654434038028	0.975204187976997	replicate1
pn1	8.311	8.5	3.33290407321897	0.914057679692212	2.41884639352676	2.73627920138465	0.883991075290393	replicate1
pn1	8.856	8.5	2.7632232745617	0.914057679692212	1.84916559486949	2.9616501656583	0.624370027328487	replicate1
pn1	8.316	8.5	4.20771749535446	0.914057679692212	3.29365981566225	2.7383468249101	1.20279132858577	replicate1
pn1	8.432	8.5	2.34234958183808	0.914057679692212	1.42829190214587	2.78631569070045	0.51260950326372	replicate1
pn1	8.802	8.5	1.79088598851002	0.914057679692212	0.876828308817805	2.93931983158348	0.298309935310931	replicate1
pn1	8.091	8.5	3.9529445542537	0.914057679692212	3.03888687456149	2.64530376626502	1.14878560009469	replicate1
pn1	8.627	8.5	3.51358312472461	0.914057679692212	2.5995254450324	2.86695300819286	0.906720632533482	replicate1
pn1	8.475	8.5	2.88667152306298	0.914057679692212	1.97261384337077	2.80409725301929	0.703475545024972	replicate1
pn1	8.731	8.5	2.82612286213606	0.914057679692212	1.91206518244385	2.90995957752214	0.657076200375261	replicate1
pn1	8.11	8.5	3.4020550938479	0.914057679692212	2.48799741415569	2.65316073566171	0.937748467597147	replicate1
pn1	8.12	8.5	3.9477573860731	0.914057679692212	3.03369970638089	2.65729598271261	1.14164915241547	replicate1
pn1	8.096	8.5	3.72249940197118	0.914057679692212	2.80844172227897	2.64737138979046	1.06084160806061	replicate1
pn1	8.568	8.5	2.60424795578244	0.914057679692212	1.69019027609023	2.84255505059259	0.594602477703244	replicate1
pn1	8.798	8.5	3.28184548328171	0.914057679692212	2.36778780358949	2.93766573276312	0.806009947688088	replicate1
pn1	8.295	8.5	6.11222836371071	0.914057679692212	5.1981706840185	2.72966280610323	1.90432703716956	replicate1
pn1	8.1	8.5	3.63285241514788	0.914057679692212	2.71879473545567	2.64902548861082	1.02633770310811	replicate1
pn1	8.327	8.5	3.42339862911354	0.914057679692212	2.50934094942133	2.74289559666608	0.914851061947589	replicate1
pn1	8.894	8.5	2.05745052976991	0.914057679692212	1.1433928500777	2.97736410445169	0.384028560150947	replicate1
pn1	8.745	8.5	3.71134295090322	0.914057679692212	2.79728527121101	2.91574892339339	0.959371106602514	replicate1
pn1	8.272	8.5	2.98851169458229	0.914057679692212	2.07445401489007	2.72015173788617	0.762624373485183	replicate1
pn1	8.645	8.5	5.61218631812181	0.914057679692212	4.6981286384296	2.87439645288447	1.63447482469407	replicate1
pn1	8.688	8.5	2.8618846696623	0.914057679692212	1.94782698997009	2.8921780152033	0.673481016635544	replicate1
pn1	8.167	8.5	2.71502981051196	0.914057679692212	1.80097213081975	2.6767316438518	0.672825060725236	replicate1
pn1	8.205	8.5	5.22932181971577	0.914057679692212	4.31526414002356	2.69244558264519	1.60273030877156	replicate1
pn1	8.311	8.5	2.24371189319695	0.914057679692212	1.32965421350474	2.73627920138465	0.485935138794275	replicate1
pn1	8.39	8.5	3.21950956459118	0.914057679692212	2.30545188489897	2.76894765308671	0.832609414746049	replicate1
pn1	8.399	8.5	3.48758850479193	0.914057679692212	2.57353082509971	2.77266937543251	0.928178039510488	replicate1
pn1	8.286	8.5	4.89728194978088	0.914057679692212	3.98322427008867	2.72594108375742	1.46122903896302	replicate1
pn1	8.102	8.5	3.65193876711725	0.914057679692212	2.73788108742504	2.649852538021	1.03322016910035	replicate1
pn1	8.403	8.5	2.9254396668712	0.914057679692212	2.01138198717899	2.77432347425287	0.724999087469662	replicate1
pn1	8.807	8.5	3.70443580150953	0.914057679692212	2.79037812181732	2.94138745510893	0.948660509505704	replicate1
pn1	8.631	8.5	4.97872845010217	0.914057679692212	4.06467077040996	2.86860710701322	1.4169492784399	replicate1
pn1	8.299	8.5	2.66120609841995	0.914057679692212	1.74714841872773	2.73131690492358	0.639672538758961	replicate1
pn1	8.245	8.5	3.36199262065185	0.914057679692212	2.44793494095964	2.70898657084876	0.903634948693256	replicate1
pn1	8.144	8.5	3.71176486814924	0.914057679692212	2.79770718845703	2.66722057563475	1.04892231786688	replicate1
pn1	8.037	8.5	3.34215184759467	0.914057679692212	2.42809416790246	2.6229734321902	0.925702921007091	replicate1
pn1	8.126	8.5	2.69516105517271	0.914057679692212	1.7811033754805	2.65977713094314	0.669643841493188	replicate1
pn1	8.644	8.5	5.23057577234842	0.914057679692212	4.31651809265621	2.87398292817938	1.50192892599771	replicate1
pn1	8.288	8.5	4.26592278899965	0.914057679692212	3.35186510930744	2.7267681331676	1.2292446389322	replicate1
pn1	8.68	8.5	3.63133911673521	0.914057679692212	2.717281437043	2.88886981756259	0.940603630015988	replicate1
pn1	8.093	8.5	2.81572880647484	0.914057679692212	1.90167112678263	2.6461308156752	0.718661041063231	replicate1
pn1	8.416	8.5	3.27515318946327	0.914057679692212	2.36109550977106	2.77969929541903	0.849406809456752	replicate1
pn1	8.586	8.5	3.55069017459807	0.914057679692212	2.63663249490586	2.8499984952842	0.925134697182687	replicate1
pn1	8.366	8.5	3.68332471222857	0.914057679692212	2.76926703253636	2.75902306016456	1.00371289842397	replicate1
pn1	8.49	8.5	4.21751179924071	0.914057679692212	3.3034541195485	2.81030012359563	1.17548090035377	replicate1
pn1	8.154	8.5	2.79786828052449	0.914057679692212	1.88381060083228	2.67135582268564	0.705188947438082	replicate1
pn1	8.19	8.5	2.7572386925285	0.914057679692212	1.84318101283629	2.68624271206885	0.686155798415079	replicate1
pn1	8.97	8.5	4.60667442196246	0.914057679692212	3.69261674227025	3.00879198203847	1.22727551931605	replicate1
pn1	8.939	8.5	4.29024689736299	0.914057679692212	3.37618921767078	2.99597271618071	1.1269092002863	replicate1
pn1	8.398	8.5	3.0749460953179	0.914057679692212	2.16088841562569	2.77225585072742	0.779469331829055	replicate1
pn1	8.89	8.5	2.7622362451162	0.914057679692212	1.84817856542399	2.97571000563133	0.621088265296832	replicate1
pn1	8.608	8.5	4.59536849751798	0.914057679692212	3.68131081782576	2.85909603879616	1.28757858003812	replicate1
pn1	8.798	8.5	2.84663228724882	0.914057679692212	1.93257460755661	2.93766573276312	0.657860622467371	replicate1
pn1	8.194	8.5	2.95391852169261	0.914057679692212	2.0398608420004	2.68789681088921	0.758905934832212	replicate1
pn1	8.685	8.5	3.33064726879306	0.914057679692212	2.41658958910085	2.89093744108804	0.835919018777291	replicate1
pn1	8.652	8.5	3.21457899989087	0.914057679692212	2.30052132019866	2.87729112582009	0.799544161365652	replicate1
pn1	8.24	8.5	2.75100999169534	0.914057679692212	1.83695231200313	2.70691894732332	0.678613710920146	replicate1
pn1	8.333	8.5	3.01338861087923	0.914057679692212	2.09933093118702	2.74537674489662	0.764678631116647	replicate1
pn1	8.587	8.5	3.20928731761609	0.914057679692212	2.29522963792388	2.85041201998929	0.805227322165344	replicate1
pn1	8.764	8.5	2.89680401384638	0.914057679692212	1.98274633415417	2.92360589279009	0.678185229768425	replicate1
pn1	8.054	8.5	3.17541195972117	0.914057679692212	2.26135428002896	2.63000335217671	0.85982942879421	replicate1
pn1	8.447	8.5	4.03034536865538	0.914057679692212	3.11628768896317	2.79251856127679	1.11594162064883	replicate1
pn1	8.369	8.5	4.37533454026996	0.914057679692212	3.46127686057775	2.76026363427983	1.25396604063177	replicate1
pn1	8.734	8.5	3.13628138131297	0.914057679692212	2.22222370162076	2.91120015163741	0.763335939087137	replicate1
pn1	8.164	8.5	3.33693952963895	0.914057679692212	2.42288184994674	2.67549106973653	0.905583979461882	replicate1
pn1	8.894	8.5	3.00208353438269	0.914057679692212	2.08802585469048	2.97736410445169	0.70130013711407	replicate1
pn1	8.957	8.5	2.30109179070747	0.914057679692212	1.38703411101526	3.00341616087231	0.461818821209381	replicate1
pn1	8.744	8.5	3.06467820348553	0.914057679692212	2.15062052379332	2.9153353986883	0.737692316555052	replicate1
pn1	8.054	8.5	2.8562866797247	0.914057679692212	1.94222900003249	2.63000335217671	0.738489172808473	replicate1
pn1	8.094	8.5	3.35267076810065	0.914057679692212	2.43861308840844	2.64654434038028	0.921432923378882	replicate1
pn1	8.71	8.5	2.36553756624977	0.914057679692212	1.45147988655756	2.90127555871527	0.500290254125428	replicate1
pn1	8.438	8.5	2.99804991819016	0.914057679692212	2.08399223849795	2.78879683893099	0.747272877466683	replicate1
pn1	8.416	8.5	2.81300222084783	0.914057679692212	1.89894454115561	2.77969929541903	0.683147470046524	replicate1
pn1	8.568	8.5	4.44933667107293	0.914057679692212	3.53527899138072	2.84255505059259	1.24369763415618	replicate1
pn1	8.916	8.5	3.9313164332257	0.914057679692212	3.01725875353348	2.98646164796365	1.01031223876283	replicate1
pn1	8.206	8.5	4.61603611002547	0.914057679692212	3.70197843033326	2.69285910735028	1.37473899775467	replicate1
pn1	8.212	8.5	2.54698215237368	0.914057679692212	1.63292447268147	2.69534025558082	0.605832406242749	replicate1
pn1	8.308	8.5	4.04937734370781	0.914057679692212	3.1353196640156	2.73503862726939	1.14635297386854	replicate1
pn1	8.27	8.5	3.87045978678151	0.914057679692212	2.95640210708929	2.71932468847599	1.08718246100511	replicate1
pn1	8.548	8.5	3.46212870547162	0.914057679692212	2.5480710257794	2.83428455649081	0.899017362227817	replicate1
pn1	8.931	8.5	10.1736120909871	0.914057679692212	9.25955441129491	2.99266451853999	3.0940836682263	replicate1
pn1	8.713	8.5	3.95746979983792	0.914057679692212	3.04341212014571	2.90251613283053	1.04854270600652	replicate1
pn1	8.378	8.5	4.47676686687078	0.914057679692212	3.56270918717857	2.76398535662563	1.28897542045159	replicate1
pn1	8.904	8.5	3.75814054830948	0.914057679692212	2.84408286861727	2.98149935150258	0.953910275775823	replicate1
pn1	8.296	8.5	2.31939593776286	0.914057679692212	1.40533825807065	2.73007633080831	0.514761525973363	replicate1
pn1	8.886	8.5	4.04420415764752	0.914057679692212	3.13014647795531	2.97405590681098	1.05248407428619	replicate1
pn1	8.199	8.5	2.91096497901031	0.914057679692212	1.9969072993181	2.68996443441466	0.742354535907696	replicate1
pn1	8.77	8.5	2.85443059384627	0.914057679692212	1.94037291415406	2.92608704102062	0.663128911393303	replicate1
pn1	8.611	8.5	6.64183644163085	0.914057679692212	5.72777876193863	2.86033661291143	2.0024841608095	replicate1
pn1	8.491	8.5	3.82128174692286	0.914057679692212	2.90722406723065	2.81071364830072	1.03433662443283	replicate1
pn1	8.181	8.5	3.62540546570284	0.914057679692212	2.71134778601063	2.68252098972305	1.01074615870594	replicate1
pn1	8.253	8.5	3.20198852452205	0.914057679692212	2.28793084482984	2.71229476848948	0.843540632607578	replicate1
pn1	8.184	8.5	2.94261097351803	0.914057679692212	2.02855329382581	2.68376156383832	0.755861966710849	replicate1
pn1	8.737	8.5	2.64158858825165	0.914057679692212	1.72753090855944	2.91244072575268	0.593155731302647	replicate1
pn1	8.164	8.5	3.99257518740867	0.914057679692212	3.07851750771646	2.67549106973653	1.1506364355085	replicate1
pn1	8.745	8.5	4.5118664992204	0.914057679692212	3.59780881952819	2.91574892339339	1.23392271215898	replicate1
pn1	8.134	8.5	2.84215084629444	0.914057679692212	1.92809316660223	2.66308532858385	0.724007280543103	replicate1
pn1	8.416	8.5	5.67586596367813	0.914057679692212	4.76180828398592	2.77969929541903	1.71306597509789	replicate1
pn1	8.245	8.5	2.19832362135256	0.914057679692212	1.28426594166035	2.70898657084876	0.474076156552513	replicate1
pn1	8.277	8.5	2.90342688418227	0.914057679692212	1.98936920449006	2.72221936141162	0.730789455357655	replicate1
pn1	8.038	8.5	4.23077244214654	0.914057679692212	3.31671476245433	2.62338695689529	1.26428728088958	replicate1
pn1	8.998	8.5	3.06939651057876	0.914057679692212	2.15533883088654	3.02037067378097	0.71360076748078	replicate1
pn1	8.575	8.5	2.97274237062899	0.914057679692212	2.05868469093678	2.84544972352822	0.723500638199332	replicate1
pn1	8.567	8.5	2.91384571074825	0.914057679692212	1.99978803105604	2.8421415258875	0.703620144472423	replicate1
pn1	8.031	8.5	2.97280024758637	0.914057679692212	2.05874256789415	2.62049228395966	0.785631990025675	replicate1
pn1	8.667	8.5	4.54095044608466	0.914057679692212	3.62689276639245	2.88349399639643	1.25781179739756	replicate1
pn1	8.454	8.5	3.67920478576045	0.914057679692212	2.76514710606824	2.79541323421242	0.989172932368725	replicate1
pn1	8.403	8.5	3.93294106539896	0.914057679692212	3.01888338570675	2.77432347425287	1.08815118846938	replicate1
pn1	8.588	8.5	2.90704713477398	0.914057679692212	1.99298945508177	2.85082554469438	0.699092043282301	replicate1
pn1	8.008	8.5	5.01773645492919	0.914057679692212	4.10367877523698	2.61098121574261	1.5716998462089	replicate1
pn1	8.795	8.5	3.59494086113371	0.914057679692212	2.6808831814415	2.93642515864785	0.912975143788775	replicate1
pn1	8.843	8.5	3.52290016020984	0.914057679692212	2.60884248051763	2.95627434449214	0.882476447214105	replicate1
pn1	8.246	8.5	2.64375984014269	0.914057679692212	1.72970216045048	2.70940009555385	0.638407802261812	replicate1
pn1	8.59	8.5	2.52841290431714	0.914057679692212	1.61435522462493	2.85165259410456	0.56611216526249	replicate1
pn1	8.414	8.5	2.88334379646969	0.914057679692212	1.96928611677748	2.77887224600885	0.708663782441191	replicate1
pn1	8.199	8.5	4.08510916635153	0.914057679692212	3.17105148665932	2.68996443441466	1.17884513493553	replicate1
pn1	8.305	8.5	7.54706384403921	0.914057679692212	6.633006164347	2.73379805315412	2.42629705463949	replicate1
pn1	8.634	8.5	3.99159411164021	0.914057679692212	3.077536431948	2.86984768112848	1.07236925924161	replicate1
pn1	8.443	8.5	3.70982743339274	0.914057679692212	2.79576975370053	2.79086446245644	1.0017576243168	replicate1
pn1	8.444	8.5	4.02453764691307	0.914057679692212	3.11047996722086	2.79127798716153	1.11435692952386	replicate1
pn1	8.463	8.5	4.94119789533548	0.914057679692212	4.02714021564327	2.79913495655822	1.43870884331886	replicate1
pn1	8.113	8.5	2.80498012815957	0.914057679692212	1.89092244846736	2.65440130977698	0.712372481697666	replicate1
pn1	8.443	8.5	2.62125548218641	0.914057679692212	1.7071978024942	2.79086446245644	0.61170931998309	replicate1
pn1	8.469	8.5	3.71352766171265	0.914057679692212	2.79946998202044	2.80161610478876	0.999233969720316	replicate1
pn1	8.515	8.5	4.92236325761465	0.914057679692212	4.00830557792244	2.82063824122286	1.42106333217147	replicate1
pn1	8.475	8.5	3.05551118262018	0.914057679692212	2.14145350292797	2.80409725301929	0.763687315274882	replicate1
pn1	8.348	8.5	2.12052391058941	0.914057679692212	1.2064662308972	2.75157961547296	0.438463137360401	replicate1
pn1	8.164	8.5	3.1153776423659	0.914057679692212	2.20131996267369	2.67549106973653	0.822772308072202	replicate1
pn1	8.516	8.5	3.27442224029614	0.914057679692212	2.36036456060393	2.82105176592795	0.836696649495022	replicate1
pn1	8.181	8.5	3.62189102818938	0.914057679692212	2.70783334849717	2.68252098972305	1.0094360338171	replicate1
pn1	8.584	8.5	2.98648998823355	0.914057679692212	2.07243230854134	2.84917144587402	0.727380695725593	replicate1
pn1	8.281	8.5	4.12337481981783	0.914057679692212	3.20931714012562	2.72387346023198	1.17821814668744	replicate1
pn1	8.124	8.5	4.97044248323106	0.914057679692212	4.05638480353885	2.65895008153296	1.52555884057824	replicate1
pn1	8.862	8.5	2.99681393483729	0.914057679692212	2.08275625514508	2.96413131388883	0.702653167012557	replicate1
pn1	8.231	8.5	3.03484440001919	0.914057679692212	2.12078672032698	2.70319722497751	0.784547535315193	replicate1
pn1	8.366	8.5	3.24453063203821	0.914057679692212	2.33047295234599	2.75902306016456	0.844673241769495	replicate1
pn1	8.37	8.5	2.86595359296381	0.914057679692212	1.9518959132716	2.76067715898492	0.707035194940829	replicate1
pn1	8.434	8.5	2.72935372601225	0.914057679692212	1.81529604632004	2.78714274011063	0.651310756422896	replicate1
pn1	8.094	8.5	2.83969623545934	0.914057679692212	1.92563855576713	2.64654434038028	0.727604871902668	replicate1
pn1	8.633	8.5	4.11330173951469	0.914057679692212	3.19924405982248	2.86943415642339	1.11493900379654	replicate1
pn1	8.531	8.5	3.0741446401815	0.914057679692212	2.16008696048929	2.82725463650429	0.764022784718143	replicate1
pn1	8.102	8.5	6.27889958584238	0.914057679692212	5.36484190615017	2.649852538021	2.02458130374184	replicate1
pn1	8.984	8.5	3.64035734979897	0.914057679692212	2.72629967010676	3.01458132790972	0.904370913753765	replicate1
pn1	9.235	9.5	2.39656928561883	1.05565352060498	1.34091576501385	3.11837602888713	0.430004512795204	replicate1
pn1	9.167	9.5	8.68942508425942	1.05565352060498	7.63377156365443	3.09025634894106	2.47027129845403	replicate1
pn1	9.916	9.5	4.14899830917376	1.05565352060498	3.09334478856878	3.39998635305291	0.909810942561934	replicate1
pn1	9.433	9.5	7.12791135934697	1.05565352060498	6.07225783874199	3.2002539204948	1.89743001324193	replicate1
pn1	9.632	9.5	3.6694994081594	1.05565352060498	2.61384588755442	3.28254533680756	0.796286302048919	replicate1
pn1	9.994	9.5	3.82040154087657	1.05565352060498	2.76474802027158	3.43224128004987	0.80552262929237	replicate1
pn1	9.737	9.5	4.43517493012684	1.05565352060498	3.37952140952185	3.32596543084194	1.01610238584661	replicate1
pn1	9.303	9.5	5.53885924408761	1.05565352060498	4.48320572348262	3.1464957088332	1.42482499210053	replicate1
pn1	9.273	9.5	3.99143599641127	1.05565352060498	2.93578247580629	3.13408996768052	0.936725654362438	replicate1
pn1	9.821	9.5	5.97973741794548	1.05565352060498	4.92408389734049	3.36070150606943	1.46519525415976	replicate1
pn1	9.822	9.5	2.5159631341823	1.05565352060498	1.46030961357731	3.36111503077452	0.434471775052818	replicate1
pn1	9.532	9.5	5.01742908282108	1.05565352060498	3.9617755622161	3.24119286629864	1.22232021531639	replicate1
pn1	9.004	9.5	4.59539067045458	1.05565352060498	3.53973714984959	3.02285182201151	1.17099261170339	replicate1
pn1	9.727	9.5	5.2683890185257	1.05565352060498	4.21273549792071	3.32183018379104	1.26819712773906	replicate1
pn1	9.855	9.5	5.07598235986835	1.05565352060498	4.02032883926337	3.37476134604247	1.19129278400025	replicate1
pn1	9.354	9.5	4.37126729482289	1.05565352060498	3.31561377421791	3.16758546879275	1.04673222139814	replicate1
pn1	9.925	9.5	3.58843275243306	1.05565352060498	2.53277923182808	3.40370807539872	0.744123519327194	replicate1
pn1	9.598	9.5	2.39715916872308	1.05565352060498	1.34150564811809	3.26848549683453	0.410436469556716	replicate1
pn1	9.703	9.5	3.95000930126726	1.05565352060498	2.89435578066228	3.3119055908689	0.873924603600469	replicate1
pn1	9.635	9.5	3.06973835988935	1.05565352060498	2.01408483928437	3.28378591092283	0.613342310954235	replicate1
pn1	9.612	9.5	4.88439000185665	1.05565352060498	3.82873648125166	3.27427484270578	1.16933875901746	replicate1
pn1	9.928	9.5	4.96544929667319	1.05565352060498	3.90979577606821	3.40494864951398	1.14826864617365	replicate1
pn1	9.872	9.5	3.74532062183595	1.05565352060498	2.68966710123097	3.38179126602899	0.795337999790053	replicate1
pn1	9.085	9.5	2.51598186120279	1.05565352060498	1.46032834059781	3.05634732312374	0.477801828852777	replicate1
pn1	9.89	9.5	3.23383371463026	1.05565352060498	2.17818019402528	3.38923471072059	0.642676114208147	replicate1
pn1	9.144	9.5	2.78651326530662	1.05565352060498	1.73085974470164	3.08074528072401	0.561831500816215	replicate1
pn1	9.499	9.5	7.0838276644315	1.05565352060498	6.02817414382651	3.22754655103069	1.86772647536299	replicate1
pn1	9.558	9.5	6.59917569356865	1.05565352060498	5.54352217296366	3.25194450863096	1.70467920293555	replicate1
pn1	9.578	9.5	4.2780329289217	1.05565352060498	3.22237940831672	3.26021500273274	0.988394754829265	replicate1
pn1	9.3	9.5	4.86192510054182	1.05565352060498	3.80627157993684	3.14525513471793	1.21016306051693	replicate1
pn1	9.03	9.5	4.27246948835236	1.05565352060498	3.21681596774738	3.03360346434383	1.06039434802768	replicate1
pn1	9.512	9.5	3.8151773696911	1.05565352060498	2.75952384908612	3.23292237219685	0.853569474113589	replicate1
pn1	9.951	9.5	4.91802106053715	1.05565352060498	3.86236753993217	3.41445971773104	1.1311797060821	replicate1
pn1	9.661	9.5	4.93728616714919	1.05565352060498	3.88163264654421	3.29453755325515	1.17820258042255	replicate1
pn1	9.062	9.5	5.43100163706273	1.05565352060498	4.37534811645775	3.04683625490669	1.43602995054677	replicate1
pn1	9.783	9.5	4.53403245378219	1.05565352060498	3.47837893317721	3.34498756727604	1.03987798555849	replicate1
pn1	9.26	9.5	3.07371814040831	1.05565352060498	2.01806461980333	3.12871414651436	0.645014061783693	replicate1
pn1	9.062	9.5	2.34352891505187	1.05565352060498	1.28787539444689	3.04683625490669	0.422692684049847	replicate1
pn1	9.686	9.5	3.17530881677687	1.05565352060498	2.11965529617189	3.30487567088238	0.641372174707544	replicate1
pn1	9.565	9.5	6.89643466937274	1.05565352060498	5.84078114876776	3.25483918156658	1.79449147037628	replicate1
pn1	9.81	9.5	3.64589661483125	1.05565352060498	2.59024309422627	3.35615273431345	0.771789396752868	replicate1
pn1	9.931	9.5	3.48672579894783	1.05565352060498	2.43107227834285	3.40618922362925	0.713722027384189	replicate1
pn1	9.666	9.5	4.40483809507521	1.05565352060498	3.34918457447023	3.2966051767806	1.01594955867326	replicate1
pn1	9.872	9.5	5.27172690245284	1.05565352060498	4.21607338184786	3.38179126602899	1.24669828803435	replicate1
pn1	9.483	9.5	4.80887738710651	1.05565352060498	3.75322386650153	3.22093015574926	1.16526086720699	replicate1
pn1	9.915	9.5	5.37933571794336	1.05565352060498	4.32368219733838	3.39957282834782	1.27183102573498	replicate1
pn1	9.348	9.5	4.9599277663819	1.05565352060498	3.90427424577692	3.16510432056221	1.2335373025188	replicate1
pn1	9.613	9.5	4.70518717359304	1.05565352060498	3.64953365298806	3.27468836741087	1.11446746789941	replicate1
pn1	9.205	9.5	3.8938676783732	1.05565352060498	2.83821415776822	3.10597028773445	0.913793080692496	replicate1
pn1	9.828	9.5	3.35869457223651	1.05565352060498	2.30304105163153	3.36359617900506	0.684696060129538	replicate1
pn1	9.78	9.5	4.27370227836937	1.05565352060498	3.21804875776438	3.34374699316077	0.962407970563117	replicate1
pn1	9.877	9.5	3.30771182853641	1.05565352060498	2.25205830793143	3.38385888955443	0.66552961616788	replicate1
pn1	9.669	9.5	4.75562979249577	1.05565352060498	3.69997627189079	3.29784575089587	1.1219373346633	replicate1
pn1	9.053	9.5	3.28740953726019	1.05565352060498	2.23175601665521	3.04311453256088	0.733378909264094	replicate1
pn1	9.985	9.5	4.80834002265031	1.05565352060498	3.75268650204533	3.42851955770407	1.09455012254862	replicate1
pn1	9.537	9.5	4.29176035814867	1.05565352060498	3.23610683754369	3.24326048982408	0.997794302276109	replicate1
pn1	9.123	9.5	5.61209639955711	1.05565352060498	4.55644287895213	3.07206126191713	1.48318750522204	replicate1
pn1	9.78	9.5	5.30473450289891	1.05565352060498	4.24908098229393	3.34374699316077	1.27075433368162	replicate1
pn1	9.89	9.5	4.13957475699391	1.05565352060498	3.08392123638892	3.38923471072059	0.909916691999548	replicate1
pn1	9.737	9.5	3.82383149030044	1.05565352060498	2.76817796969546	3.32596543084194	0.832293067157563	replicate1
pn1	9.167	9.5	5.15260892563354	1.05565352060498	4.09695540502856	3.09025634894106	1.32576554900776	replicate1
pn1	9.3	9.5	5.210720331596	1.05565352060498	4.15506681099101	3.14525513471793	1.3210587481844	replicate1
pn1	9.89	9.5	3.73015166306677	1.05565352060498	2.67449814246179	3.38923471072059	0.789115647258657	replicate1
pn1	9.542	9.5	2.64911897938243	1.05565352060498	1.59346545877745	3.24532811334953	0.491002882643143	replicate1
pn1	9.126	9.5	3.30556274958198	1.05565352060498	2.24990922897699	3.0733018360324	0.732082089236508	replicate1
pn1	9.445	9.5	3.80578057297502	1.05565352060498	2.75012705237004	3.20521621695587	0.858016079483696	replicate1
pn1	9.806	9.5	5.84775172286333	1.05565352060498	4.79209820225835	3.35449863549309	1.42855869773038	replicate1
pn1	9.805	9.5	3.42439184677487	1.05565352060498	2.36873832616989	3.354085110788	0.706224871441434	replicate1
pn1	9.477	9.5	7.84686545489133	1.05565352060498	6.79121193428634	3.21844900751873	2.11008840544659	replicate1
pn1	9.296	9.5	3.5100314496675	1.05565352060498	2.45437792906252	3.14360103589757	0.780753632867325	replicate1
pn1	9.998	9.5	3.78477163435886	1.05565352060498	2.72911811375388	3.43389537887023	0.794758666949186	replicate1
pn1	9.597	9.5	3.39688475833601	1.05565352060498	2.34123123773103	3.26807197212944	0.716395250073244	replicate1
pn1	9.321	9.5	3.32378002707696	1.05565352060498	2.26812650647198	3.1539391535248	0.719140857215698	replicate1
pn1	9.229	9.5	2.6066467644264	1.05565352060498	1.55099324382142	3.11589488065659	0.497768154327014	replicate1
pn1	9.931	9.5	5.38664497507583	1.05565352060498	4.33099145447085	3.40618922362925	1.27150641673871	replicate1
pn1	9.38	9.5	4.33904998185842	1.05565352060498	3.28339646125344	3.17833711112507	1.03305481654562	replicate1
pn1	9.499	9.5	5.11663220840771	1.05565352060498	4.06097868780273	3.22754655103069	1.25822466805502	replicate1
pn1	9.936	9.5	4.1678927362452	1.05565352060498	3.11223921564022	3.4082568471547	0.913146912105053	replicate1
pn1	9.462	9.5	3.70510705153328	1.05565352060498	2.6494535309283	3.21224613694239	0.82479779505633	replicate1
pn1	9.427	9.5	3.66839095978524	1.05565352060498	2.61273743918026	3.19777277226427	0.817049123015155	replicate1
pn1	9.464	9.5	6.11199737908312	1.05565352060498	5.05634385847814	3.21307318635257	1.57367839610838	replicate1
pn1	9.383	9.5	3.91807848645839	1.05565352060498	2.86242496585341	3.17957768524034	0.900253193730991	replicate1
pn1	9.686	9.5	4.69545228018704	1.05565352060498	3.63979875958206	3.30487567088238	1.10134211451599	replicate1
pn1	9.3	9.5	6.93900742930491	1.05565352060498	5.88335390869993	3.14525513471793	1.87054901961953	replicate1
pn1	9.189	9.5	5.74748014678737	1.05565352060498	4.69182662618238	3.09935389245302	1.5138079706248	replicate1
pn1	9.345	9.5	3.89876414474139	1.05565352060498	2.84311062413641	3.16386374644695	0.898619805397517	replicate1
pn1	9.358	9.5	4.97818237162776	1.05565352060498	3.92252885102278	3.16923956761311	1.23768770625851	replicate1
pn1	9.141	9.5	7.6969776483268	1.05565352060498	6.64132412772182	3.07950470660874	2.15662087265828	replicate1
pn1	9.175	9.5	3.22892822753929	1.05565352060498	2.17327470693431	3.09356454658177	0.702514744467078	replicate1
pn1	9.872	9.5	3.93792577247742	1.05565352060498	2.88227225187244	3.38179126602899	0.852291589024328	replicate1
pn1	9.377	9.5	3.49139645858331	1.05565352060498	2.43574293797833	3.1770965370098	0.7666568861237	replicate1
pn1	9.722	9.5	5.85034732759554	1.05565352060498	4.79469380699056	3.3197625602656	1.44428817421417	replicate1
pn1	9.995	9.5	3.51093384669184	1.05565352060498	2.45528032608686	3.43265480475496	0.715271550954023	replicate1
pn1	9.717	9.5	3.96166191012975	1.05565352060498	2.90600838952477	3.31769493674015	0.875911874037494	replicate1
pn1	9.019	9.5	3.82768671267921	1.05565352060498	2.77203319207423	3.02905469258785	0.915147949905772	replicate1
pn1	9.81	9.5	5.17266608778884	1.05565352060498	4.11701256718386	3.35615273431345	1.2267059615885	replicate1
pn1	9.023	9.5	4.44846196766753	1.05565352060498	3.39280844706255	3.0307087914082	1.11947688827144	replicate1
pn1	9.796	9.5	3.76936375272604	1.05565352060498	2.71371023212106	3.3503633884422	0.80997489450923	replicate1
pn1	9.122	9.5	3.31215159375153	1.05565352060498	2.25649807314655	3.07164773721204	0.734621371392881	replicate1
pn1	9.927	9.5	4.03553811164267	1.05565352060498	2.97988459103768	3.40453512480889	0.875269157695929	replicate1
pn1	9.89	9.5	4.48193644464196	1.05565352060498	3.42628292403698	3.38923471072059	1.01093114418993	replicate1
pn1	9.643	9.5	3.56850160977504	1.05565352060498	2.51284808917006	3.28709410856355	0.764458821736677	replicate1
pn1	9.889	9.5	4.52563722791673	1.05565352060498	3.46998370731175	3.3888211860155	1.02395007492021	replicate1
pn1	9.708	9.5	3.52342949622276	1.05565352060498	2.46777597561778	3.31397321439435	0.74465779171024	replicate1
pn1	9.404	9.5	4.2990106017127	1.05565352060498	3.24335708110772	3.18826170404721	1.01728069467778	replicate1
pn1	9.641	9.5	4.65980532450327	1.05565352060498	3.60415180389829	3.28626705915337	1.09673125738808	replicate1
pn1	9.411	9.5	4.72794889277033	1.05565352060498	3.67229537216534	3.19115637698284	1.15077261605005	replicate1
pn1	9.507	9.5	2.46155249778311	1.05565352060498	1.40589897717813	3.23085474867141	0.435147688937816	replicate1
pn1	9.504	9.5	5.49078285097815	1.05565352060498	4.43512933037317	3.22961417455614	1.37326909366278	replicate1
pn1	9.36	9.5	4.90699948731624	1.05565352060498	3.85134596671126	3.17006661702328	1.21491010505252	replicate1
pn1	9.097	9.5	3.92314914298353	1.05565352060498	2.86749562237854	3.06130961958481	0.936689188193727	replicate1
pn1	9.717	9.5	3.24352846581988	1.05565352060498	2.1878749452149	3.31769493674015	0.659456335477494	replicate1
pn1	9.266	9.5	6.10586554277121	1.05565352060498	5.05021202216623	3.13119529474489	1.61287034080628	replicate1
pn1	9.712	9.5	2.95312599707177	1.05565352060498	1.89747247646678	3.3156273132147	0.572281591753166	replicate1
pn1	9.879	9.5	5.13630941771938	1.05565352060498	4.0806558971144	3.38468593896461	1.20562320129551	replicate1
pn1	9.294	9.5	4.85126197476143	1.05565352060498	3.79560845415644	3.14277398648739	1.20772555407292	replicate1
pn1	9.756	9.5	2.93855260446218	1.05565352060498	1.8828990838572	3.33382240023863	0.564786859588688	replicate1
pn1	9.77	9.5	5.27634551251787	1.05565352060498	4.22069199191289	3.33961174610988	1.26382714901794	replicate1
pn1	9.661	9.5	2.08245591920074	1.05565352060498	1.02680239859576	3.29453755325515	0.311668142189251	replicate1
pn1	9.183	9.5	3.68434026519951	1.05565352060498	2.62868674459453	3.09687274422249	0.848819748728324	replicate1
pn1	9.046	9.5	4.25260807588145	1.05565352060498	3.19695455527647	3.04021985962526	1.05155373719272	replicate1
pn1	9.218	9.5	3.34906312847939	1.05565352060498	2.29340960787441	3.11134610890061	0.737111696224881	replicate1
pn1	9.911	9.5	2.77137252335831	1.05565352060498	1.71571900275332	3.39791872952747	0.504932324556191	replicate1
pn1	9.585	9.5	5.05733917796787	1.05565352060498	4.00168565736289	3.26310967566837	1.22634114544227	replicate1
pn1	9.407	9.5	4.06876929972364	1.05565352060498	3.01311577911865	3.18950227816248	0.944697798069784	replicate1
pn1	9.446	9.5	4.7783982591737	1.05565352060498	3.72274473856872	3.20562974166096	1.16131463661796	replicate1
pn1	9.244	9.5	5.54213084374374	1.05565352060498	4.48647732313876	3.12209775123293	1.43700732027594	replicate1
pn1	9.937	9.5	7.45386954818862	1.05565352060498	6.39821602758364	3.40867037185979	1.87704158207963	replicate1
pn1	9.592	9.5	3.27003086223803	1.05565352060498	2.21437734163305	3.26600434860399	0.678008081213839	replicate1
pn1	9.371	9.5	5.66232446958917	1.05565352060498	4.60667094898419	3.17461538877927	1.45109576588917	replicate1
pn1	9.751	9.5	4.82716004680023	1.05565352060498	3.77150652619525	3.33175477671318	1.13198803001819	replicate1
pn1	9.871	9.5	6.73971694884299	1.05565352060498	5.68406342823801	3.3813777413239	1.68099037228906	replicate1
pn1	9.189	9.5	2.97309040815541	1.05565352060498	1.91743688755043	3.09935389245302	0.61865696983472	replicate1
pn1	9.311	9.5	4.13767326079698	1.05565352060498	3.082019740192	3.14980390647391	0.978479877384559	replicate1
pn1	9.555	9.5	6.10288892075008	1.05565352060498	5.0472354001451	3.25070393451569	1.55265920914975	replicate1
pn1	9.975	9.5	3.10063466016799	1.05565352060498	2.04498113956301	3.42438431065318	0.597182136713197	replicate1
pn1	9.884	9.5	5.27149454667539	1.05565352060498	4.21584102607041	3.38675356249006	1.24480300921889	replicate1
pn1	9.722	9.5	2.61320777064545	1.05565352060498	1.55755425004047	3.3197625602656	0.469176400951959	replicate1
pn1	9.296	9.5	4.46167611776813	1.05565352060498	3.40602259716315	3.14360103589757	1.08347801081273	replicate1
pn1	9.937	9.5	2.12457060682998	1.05565352060498	1.06891708622499	3.40867037185979	0.313587695380996	replicate1
pn1	9.555	9.5	3.82838776717103	1.05565352060498	2.77273424656605	3.25070393451569	0.85296425095051	replicate1
pn1	9.537	9.5	6.9169030321554	1.05565352060498	5.86124951155041	3.24326048982408	1.80720898920713	replicate1
pn1	9.462	9.5	4.19731983140413	1.05565352060498	3.14166631079915	3.21224613694239	0.978027889789785	replicate1
pn1	9.534	9.5	4.83321573017041	1.05565352060498	3.77756220956543	3.24201991570882	1.16518784824908	replicate1
pn1	9.944	9.5	4.9049802346041	1.05565352060498	3.84932671399912	3.41156504479541	1.12831696404896	replicate1
pn1	9.526	9.5	4.89322027914049	1.05565352060498	3.83756675853551	3.2387117180681	1.18490532427648	replicate1
pn1	9.995	9.5	7.06226903905181	1.05565352060498	6.00661551844683	3.43265480475496	1.74984548697596	replicate1
pn1	9.469	9.5	5.60591707816047	1.05565352060498	4.55026355755549	3.21514080987801	1.41526104971064	replicate1
pn1	9.435	9.5	4.21068599872508	1.05565352060498	3.1550324781201	3.20108096990498	0.985614705714162	replicate1
pn1	9.877	9.5	8.4763804010653	1.05565352060498	7.42072688046032	3.38385888955443	2.19297763963126	replicate1
pn1	9.101	9.5	2.51809056340205	1.05565352060498	1.46243704279707	3.06296371840517	0.477458167071771	replicate1
pn1	9.751	9.5	3.838976129201	1.05565352060498	2.78332260859602	3.33175477671318	0.83539239683834	replicate1
pn1	9.619	9.5	2.92297367188395	1.05565352060498	1.86732015127896	3.2771695156414	0.56979663162572	replicate1
pn1	9.088	9.5	3.15159905571796	1.05565352060498	2.09594553511297	3.05758789723901	0.68548987160945	replicate1
pn1	9.472	9.5	3.29472474806971	1.05565352060498	2.23907122746472	3.21638138399328	0.696146059857123	replicate1
pn1	9.434	9.5	5.43471272633287	1.05565352060498	4.37905920572788	3.20066744519989	1.36817063337688	replicate1
pn1	9.344	9.5	4.53431916843513	1.05565352060498	3.47866564783015	3.16345022174186	1.09964292275626	replicate1
pn1	9.526	9.5	2.96860553932637	1.05565352060498	1.91295201872139	3.2387117180681	0.590652143582101	replicate1
pn1	9.27	9.5	3.8797517446574	1.05565352060498	2.82409822405242	3.13284939356525	0.901447171336421	replicate1
pn1	9.039	9.5	4.13505815326212	1.05565352060498	3.07940463265713	3.03732518668963	1.0138541128727	replicate1
pn1	9.612	9.5	4.76048665789095	1.05565352060498	3.70483313728596	3.27427484270578	1.13149729795572	replicate1
pn1	9.679	9.5	4.19477789997249	1.05565352060498	3.13912437936751	3.30198099794676	0.950679116966294	replicate1
pn1	9.354	9.5	4.79805858169232	1.05565352060498	3.74240506108734	3.16758546879275	1.18146932354557	replicate1
pn1	9.095	9.5	6.7566472398185	1.05565352060498	5.70099371921351	3.06048257017463	1.8627760781164	replicate1
pn1	9.841	9.5	3.89816293160934	1.05565352060498	2.84250941100435	3.36897200017122	0.843731978437308	replicate1
pn1	9.244	9.5	4.0149633945384	1.05565352060498	2.95930987393341	3.12209775123293	0.947859455318069	replicate1
pn1	9.472	9.5	3.60070851282542	1.05565352060498	2.54505499222044	3.21638138399328	0.791278983545365	replicate1
pn1	9.148	9.5	2.22100972883148	1.05565352060498	1.1653562082265	3.08239937954436	0.378067883078396	replicate1
pn1	9.067	9.5	3.26252740698548	1.05565352060498	2.2068738863805	3.04890387843213	0.72382533998263	replicate1
pn1	9.402	9.5	6.44821696483674	1.05565352060498	5.39256344423175	3.18743465463703	1.69181929310668	replicate1
pn1	9.651	9.5	2.02921483755185	1.05565352060498	0.973561316946865	3.29040230620426	0.295879113356794	replicate1
pn1	9.7	9.5	4.19057570451259	1.05565352060498	3.1349221839076	3.31066501675363	0.946916153716344	replicate1
pn1	9.971	9.5	3.26220978733628	1.05565352060498	2.2065562667313	3.42273021183282	0.644677240146754	replicate1
pn1	9.916	9.5	5.40291090785979	1.05565352060498	4.34725738725481	3.39998635305291	1.27861024599447	replicate1
pn1	9.622	9.5	4.44857068541851	1.05565352060498	3.39291716481353	3.27841008975667	1.03492762403783	replicate1
pn1	9.262	9.5	3.64805494904726	1.05565352060498	2.59240142844228	3.12954119592454	0.828364691865455	replicate1
pn1	9.855	9.5	7.48666857148249	1.05565352060498	6.43101505087751	3.37476134604247	1.90562069179175	replicate1
pn1	9.019	9.5	3.57126160815925	1.05565352060498	2.51560808755427	3.02905469258785	0.830492791599309	replicate1
pn1	9.275	9.5	4.05123480073611	1.05565352060498	2.99558128013113	3.1349170170907	0.955553612360408	replicate1
pn1	9.928	9.5	4.01817527700971	1.05565352060498	2.96252175640473	3.40494864951398	0.870063563756708	replicate1
pn1	9.867	9.5	3.68501220079819	1.05565352060498	2.6293586801932	3.37972364250354	0.777980378965394	replicate1
pn1	9.532	9.5	2.83178592756782	1.05565352060498	1.77613240696284	3.24119286629864	0.547987262785487	replicate1
pn1	9.526	9.5	3.49345715249591	1.05565352060498	2.43780363189093	3.2387117180681	0.752707818448592	replicate1
pn1	9.586	9.5	3.6081544880324	1.05565352060498	2.55250096742741	3.26352320037346	0.78213048006992	replicate1
pn1	9.244	9.5	6.66055693112557	1.05565352060498	5.60490341052059	3.12209775123293	1.79523636257295	replicate1
pn1	9.555	9.5	4.97101831204921	1.05565352060498	3.91536479144423	3.25070393451569	1.20446674637798	replicate1
pn1	9.632	9.5	2.21646507065183	1.05565352060498	1.16081155004685	3.28254533680756	0.353631536183381	replicate1
pn1	9.778	9.5	4.75290741052557	1.05565352060498	3.69725388992059	3.3429199437506	1.10599534303309	replicate1
pn1	9.036	9.5	4.3730266424702	1.05565352060498	3.31737312186522	3.03608461257437	1.09264844205127	replicate1
pn1	9.72	9.5	3.66109216669119	1.05565352060498	2.60543864608621	3.31893551085542	0.785022377676356	replicate1
pn1	9.506	9.5	4.05480045791354	1.05565352060498	2.99914693730856	3.23044122396632	0.928401642183795	replicate1
pn1	9.36	9.5	6.43538083714509	1.05565352060498	5.3797273165401	3.17006661702329	1.69703920026504	replicate1
pn1	9.367	9.5	2.4102003013607	1.05565352060498	1.35454678075572	3.17296128995891	0.426903027478554	replicate1
pn1	9.111	9.5	4.07045235009764	1.05565352060498	3.01479882949266	3.06709896545606	0.982948011605611	replicate1
pn1	9.783	9.5	3.89890024940675	1.05565352060498	2.84324672880177	3.34498756727604	0.850002181358521	replicate1
pn1	9.579	9.5	2.72731789321164	1.05565352060498	1.67166437260666	3.26062852743783	0.512681637463386	replicate1
pn1	9.915	9.5	3.87581555227093	1.05565352060498	2.82016203166595	3.39957282834782	0.829563646393931	replicate1
pn1	9.998	9.5	8.04993608727701	1.05565352060498	6.99428256667203	3.43389537887023	2.03683624425773	replicate1
pn1	9.792	9.5	5.20929632029743	1.05565352060498	4.15364279969245	3.34870928962184	1.24037127157177	replicate1
pn1	9.389	9.5	5.5897175018133	1.05565352060498	4.53406398120832	3.18205883347087	1.42488376818059	replicate1
pn1	9.166	9.5	3.45205203492081	1.05565352060498	2.39639851431582	3.08984282423597	0.775572950028093	replicate1
pn5732	10.054	10.5	2.81014158728025	1.28136651898481	1.52877506829544	1.95296145940499	0.782798380855511	replicate1
pn5732	10.533	10.5	3.8152736208032	1.28136651898481	2.5339071018184	2.02352136346252	1.25222651342931	replicate1
pn5732	10.268	10.5	3.00491853105612	1.28136651898481	1.72355201207131	1.98448509086284	0.868513459741803	replicate1
pn5732	10.174	10.5	2.94449832522163	1.28136651898481	1.66313180623682	1.97063826209164	0.843955909224849	replicate1
pn5732	10.482	10.5	2.38014530977171	1.28136651898481	1.0987787907869	2.01600872232069	0.545026804012071	replicate1
pn5732	10.221	10.5	2.82915400540569	1.28136651898481	1.54778748642088	1.97756167647724	0.782674697245375	replicate1
pn5732	10.838	10.5	2.80450973354932	1.28136651898481	1.52314321456451	2.06844990362441	0.736369400049579	replicate1
pn5732	10.482	10.5	3.09316384189047	1.28136651898481	1.81179732290567	2.01600872232069	0.898705101245816	replicate1
pn5732	10.468	10.5	2.74964272074309	1.28136651898481	1.46827620175828	2.01394642867392	0.729054249335255	replicate1
pn5732	10.89	10.5	3.52547436778761	1.28136651898481	2.2441078488028	2.07610985145529	1.0809196089647	replicate1
pn5732	10.638	10.5	3.68171384567827	1.28136651898481	2.40034732669347	2.03898856581333	1.17722451559506	replicate1
pn5732	10.421	10.5	3.56851582643415	1.28136651898481	2.28714930744934	2.00702301428831	1.13957303487143	replicate1
pn5732	10.986	10.5	3.98108697219819	1.28136651898481	2.69972045321338	2.0902512936046	1.29157697998969	replicate1
pn5732	10.05	10.5	3.39854983943023	1.28136651898481	2.11718332044543	1.95237223264877	1.08441581223118	replicate1
pn5732	10.478	10.5	2.09873906352377	1.28136651898481	0.817372544538962	2.01541949556447	0.405559510731058	replicate1
pn5732	10.385	10.5	2.94884894765421	1.28136651898481	1.6674824286694	2.00171997348232	0.833024824030976	replicate1
pn5732	10.645	10.5	2.95183825281157	1.28136651898481	1.67047173382676	2.04001971263672	0.818850780450391	replicate1
pn5732	10.622	10.5	3.23619947134595	1.28136651898481	1.95483295236115	2.03663165878844	0.959836278654355	replicate1
pn5732	10.638	10.5	3.11535868080661	1.28136651898481	1.83399216182181	2.03898856581333	0.899461719683674	replicate1
pn5732	10.221	10.5	3.57111549049161	1.28136651898481	2.2897489715068	1.97756167647724	1.15786475776861	replicate1
pn5732	10.259	10.5	3.33771453601615	1.28136651898481	2.05634801703134	1.98315933066134	1.0369050964481	replicate1
pn5732	10.193	10.5	3.01054511668494	1.28136651898481	1.72917859770014	1.97343708918369	0.876226866910367	replicate1
pn5732	10.274	10.5	3.29068755967095	1.28136651898481	2.00932104068615	1.98536893099717	1.01206431173321	replicate1
pn5732	10.811	10.5	3.04955557514857	1.28136651898481	1.76818905616376	2.06447262301991	0.85648462297226	replicate1
pn5732	10.874	10.5	3.67190379161005	1.28136651898481	2.39053727262524	2.0737529444304	1.1527589528182	replicate1
pn5732	10.845	10.5	3.11743604501492	1.28136651898481	1.83606952603012	2.06948105044779	0.887212533612148	replicate1
pn5732	10.401	10.5	2.63843229147413	1.28136651898481	1.35706577248932	2.00407688050721	0.677152551226412	replicate1
pn5732	10.881	10.5	4.54662413792786	1.28136651898481	3.26525761894306	2.07478409125379	1.57378188540566	replicate1
pn5732	10.273	10.5	3.16641039695312	1.28136651898481	1.88504387796831	1.98522162430812	0.949538255521108	replicate1
pn5732	10.761	10.5	3.26744619062184	1.28136651898481	1.98607967163703	2.05710728856714	0.965472089217289	replicate1
pn5732	10.572	10.5	3.9878226917761	1.28136651898481	2.7064561727913	2.02926632433568	1.33371166728316	replicate1
pn5732	10.052	10.5	2.40252862766969	1.28136651898481	1.12116210868488	1.95266684602688	0.574169685405436	replicate1
pn5732	10.628	10.5	3.54269889669885	1.28136651898481	2.26133237771404	2.03751549892278	1.10984793927192	replicate1
pn5732	10.094	10.5	2.96958286247416	1.28136651898481	1.68821634348935	1.95885372696721	0.861838901112402	replicate1
pn5732	10.942	10.5	2.48659068656198	1.28136651898481	1.20522416757717	2.08376979928616	0.578386426365353	replicate1
pn5732	10.443	10.5	4.24134465708273	1.28136651898481	2.95997813809792	2.01026376144753	1.47243271995637	replicate1
pn5732	10.501	10.5	4.73210324231659	1.28136651898481	3.45073672333178	2.01880754941274	1.70929454089647	replicate1
pn5732	10.667	10.5	2.82422533505716	1.28136651898481	1.54285881607235	2.04326045979594	0.75509649720645	replicate1
pn5732	10.418	10.5	3.24927791369301	1.28136651898481	1.9679113947082	2.00658109422115	0.980728563812191	replicate1
pn5732	10.669	10.5	3.14692209961797	1.28136651898481	1.86555558063316	2.04355507317405	0.912897139461764	replicate1
pn5732	10.086	10.5	3.33157947028548	1.28136651898481	2.05021295130067	1.95767527345476	1.04726916618945	replicate1
pn5732	10.022	10.5	3.4242039090364	1.28136651898481	2.1428373900516	1.94824764535522	1.09987936860096	replicate1
pn5732	10.894	10.5	2.96900970378995	1.28136651898481	1.68764318480515	2.07669907821151	0.812656586845784	replicate1
pn5732	10.181	10.5	2.85165515198466	1.28136651898481	1.57028863299985	1.97166940891502	0.796425925106761	replicate1
pn5732	10.549	10.5	2.88699441081429	1.28136651898481	1.60562789182948	2.0258782704874	0.792558918874818	replicate1
pn5732	10.249	10.5	2.59670046136126	1.28136651898481	1.31533394237645	1.98168626377079	0.663744794735374	replicate1
pn5732	10.822	10.5	4.48399270035896	1.28136651898481	3.20262618137415	2.06609299659952	1.55008810670439	replicate1
pn5732	10.554	10.5	2.95859744431016	1.28136651898481	1.67723092532536	2.02661480393268	0.827602227157653	replicate1
pn5732	10.517	10.5	3.5576513039969	1.28136651898481	2.27628478501209	2.02116445643763	1.12622442857724	replicate1
pn5732	10.183	10.5	3.56022933636112	1.28136651898481	2.27886281737632	1.97196402229314	1.15563103160792	replicate1
pn5732	10.965	10.5	2.64201088436803	1.28136651898481	1.36064436538322	2.08715785313444	0.651912534233978	replicate1
pn5732	10.784	10.5	4.14598102173433	1.28136651898481	2.86461450274953	2.06049534241542	1.39025526715895	replicate1
pn5732	10.392	10.5	2.82763771211305	1.28136651898481	1.54627119312824	2.00275112030571	0.772073562935875	replicate1
pn5732	10.918	10.5	3.49657429933656	1.28136651898481	2.21520778035175	2.08023443874884	1.06488371651231	replicate1
pn5732	10.963	10.5	2.35818374674674	1.28136651898481	1.07681722776194	2.08686323975633	0.515997985516134	replicate1
pn5732	10.786	10.5	3.25741372161267	1.28136651898481	1.97604720262786	2.06078995579353	0.958878510190993	replicate1
pn5732	10.723	10.5	3.48768758841098	1.28136651898481	2.20632106942617	2.05150963438304	1.07546220229655	replicate1
pn5732	10.769	10.5	3.33324372147321	1.28136651898481	2.0518772024884	2.05828574207959	0.996886467481084	replicate1
pn5732	10.05	10.5	3.78202585263376	1.28136651898481	2.50065933364895	1.95237223264877	1.28083123281072	replicate1
pn5732	10.015	10.5	3.19636271467539	1.28136651898481	1.91499619569058	1.94721649853183	0.983453148190997	replicate1
pn5732	10.975	10.5	3.34235836802207	1.28136651898481	2.06099184903727	2.08863092002499	0.986766895614379	replicate1
pn5732	10.008	10.5	2.84811762142087	1.28136651898481	1.56675110243606	1.94618535170845	0.805036941142683	replicate1
pn5732	10.891	10.5	3.38640145164358	1.28136651898481	2.10503493265877	2.07625715814434	1.01386040953624	replicate1
pn5732	10.963	10.5	3.73939712813744	1.28136651898481	2.45803060915263	2.08686323975633	1.17785898104163	replicate1
pn5732	10.138	10.5	2.95031255992579	1.28136651898481	1.66894604094098	1.96533522128564	0.849191538860849	replicate1
pn5732	10.746	10.5	3.02461067868472	1.28136651898481	1.74324415969992	2.05489768823131	0.84833623089058	replicate1
pn5732	10.751	10.5	3.25354412020178	1.28136651898481	1.97217760121698	2.05563422167659	0.959401035661128	replicate1
pn5732	10.901	10.5	3.20801662252196	1.28136651898481	1.92665010353715	2.07773022503489	0.927285977901579	replicate1
pn5732	10.991	10.5	3.51295477725842	1.28136651898481	2.23158825827361	2.09098782704988	1.06724115243756	replicate1
pn5732	10.275	10.5	2.71924845977022	1.28136651898481	1.43788194078541	1.98551623768623	0.724185435250337	replicate1
pn5732	10.121	10.5	4.57412465928054	1.28136651898481	3.29275814029573	1.9628310075717	1.67755559576641	replicate1
pn5732	10.077	10.5	3.23311344599891	1.28136651898481	1.95174692701411	1.95634951325327	0.997647359938509	replicate1
pn5732	10.747	10.5	3.85757640854392	1.28136651898481	2.57620988955911	2.05504499492037	1.25360266851916	replicate1
pn5732	10.022	10.5	2.65212762496944	1.28136651898481	1.37076110598463	1.94824764535522	0.703586686863264	replicate1
pn5732	10.617	10.5	3.47718793616886	1.28136651898481	2.19582141718405	2.03589512534317	1.07855330554609	replicate1
pn5732	10.526	10.5	3.17285602812777	1.28136651898481	1.89148950914296	2.02249021663913	0.935228014247774	replicate1
pn5732	10.158	10.5	3.08533710197482	1.28136651898481	1.80397058299001	1.96828135506675	0.916520688643535	replicate1
pn5732	10.303	10.5	2.65799560513994	1.28136651898481	1.37662908615514	1.98964082497978	0.691898290822981	replicate1
pn5732	10.628	10.5	2.69712946709124	1.28136651898481	1.41576294810643	2.03751549892278	0.694847695075174	replicate1
pn5732	10.266	10.5	2.53476381790257	1.28136651898481	1.25339729891776	1.98419047748473	0.631692024097725	replicate1
pn5732	10.965	10.5	4.55348441564597	1.28136651898481	3.27211789666116	2.08715785313444	1.5677385837143	replicate1
pn5732	10.629	10.5	3.46412463059464	1.28136651898481	2.18275811160983	2.03766280561183	1.07120673037678	replicate1
pn5732	10.039	10.5	3.43900325271026	1.28136651898481	2.15763673372546	1.95075185906916	1.10605391643969	replicate1
pn5732	10.082	10.5	3.00850706478652	1.28136651898481	1.72714054580172	1.95708604669854	0.88250618756149	replicate1
pn5732	10.056	10.5	2.80142661287501	1.28136651898481	1.52006009389021	1.9532560727831	0.778218542397437	replicate1
pn5732	10.322	10.5	3.30479775620707	1.28136651898481	2.02343123722226	1.99243965207183	1.01555459163754	replicate1
pn5732	10.866	10.5	3.88098101659252	1.28136651898481	2.59961449760771	2.07257449091796	1.25429243146591	replicate1
pn5732	10.989	10.5	3.79661524800556	1.28136651898481	2.51524872902075	2.09069321367177	1.20306925596384	replicate1
pn5732	10.424	10.5	3.52967228742491	1.28136651898481	2.2483057684401	2.00746493435548	1.11997262316412	replicate1
pn5732	10.352	10.5	2.91228936544646	1.28136651898481	1.63092284646165	1.99685885274349	0.816744180101121	replicate1
pn5732	10.166	10.5	2.91432481937671	1.28136651898481	1.63295830039191	1.96945980857919	0.829140200413613	replicate1
pn5732	10.521	10.5	3.61170829198009	1.28136651898481	2.33034177299528	2.02175368319385	1.15263387046929	replicate1
pn5732	10.9	10.5	2.634456876985	1.28136651898481	1.35309035800019	2.07758291834584	0.651281037234132	replicate1
pn5732	10.508	10.5	3.07310408176701	1.28136651898481	1.7917375627822	2.01983869623613	0.887069628936713	replicate1
pn5732	10.579	10.5	2.93771061019759	1.28136651898481	1.65634409121279	2.03029747115906	0.815813502573692	replicate1
pn5732	10.677	10.5	3.16501698394623	1.28136651898481	1.88365046496143	2.04473352668649	0.921220511317141	replicate1
pn5732	10.221	10.5	2.95790602395027	1.28136651898481	1.67653950496547	1.97756167647724	0.847781146301336	replicate1
pn5732	10.444	10.5	3.56045328482494	1.28136651898481	2.27908676584013	2.01041106813659	1.13364216998296	replicate1
pn5732	10.554	10.5	2.83895334285525	1.28136651898481	1.55758682387044	2.02661480393268	0.768565797924657	replicate1
pn5732	10.33	10.5	3.36444104327113	1.28136651898481	2.08307452428632	1.99361810558428	1.04487139159274	replicate1
pn5732	10.096	10.5	3.50549963699709	1.28136651898481	2.22413311801229	1.95914834034532	1.13525508620765	replicate1
pn5732	10.764	10.5	2.82693992312287	1.28136651898481	1.54557340413807	2.05754920863431	0.751172024295807	replicate1
pn5732	10.828	10.5	3.85250728554165	1.28136651898481	2.57114076655685	2.06697683673385	1.24391368150001	replicate1
pn5732	10.877	10.5	2.48647018774704	1.28136651898481	1.20510366876223	2.07419486449757	0.580998289692588	replicate1
pn5732	10.364	10.5	4.07685569212389	1.28136651898481	2.79548917313908	1.99862653301216	1.39870512422647	replicate1
pn5732	10.546	10.5	4.04596980175933	1.28136651898481	2.76460328277453	2.02543635042024	1.36494206900203	replicate1
pn5732	10.078	10.5	3.06907766411126	1.28136651898481	1.78771114512645	1.95649681994232	0.913730667438118	replicate1
pn5732	10.169	10.5	3.09389939162622	1.28136651898481	1.81253287264141	1.96990172864636	0.920113346916506	replicate1
pn5732	10.182	10.5	3.26910142108678	1.28136651898481	1.98773490210197	1.97181671560408	1.00807285300501	replicate1
pn5732	10.979	10.5	3.36486471053736	1.28136651898481	2.08349819155256	2.08922014678121	0.997261200435258	replicate1
pn5732	10.804	10.5	2.43815249030313	1.28136651898481	1.15678597131832	2.06344147619652	0.560610021976776	replicate1
pn5732	10.965	10.5	3.5342668121601	1.28136651898481	2.2529002931753	2.08715785313444	1.07941059167707	replicate1
pn5732	10.067	10.5	2.41506382404929	1.28136651898481	1.13369730506448	1.95487644636271	0.579932970788954	replicate1
pn5732	10.087	10.5	2.714476623708	1.28136651898481	1.43311010472319	1.95782258014382	0.731991815426871	replicate1
pn5732	10.75	10.5	2.67365123190328	1.28136651898481	1.39228471291847	2.05548691498753	0.677350316738416	replicate1
pn5732	10.797	10.5	2.76973022860983	1.28136651898481	1.48836370962503	2.06241032937314	0.721662264985557	replicate1
pn5732	10.022	10.5	3.09831644266137	1.28136651898481	1.81694992367657	1.94824764535522	0.932607273006756	replicate1
pn5732	10.329	10.5	2.69990063313025	1.28136651898481	1.41853411414545	1.99347079889522	0.711590114553771	replicate1
pn5732	10.288	10.5	2.85495220812049	1.28136651898481	1.57358568913568	1.98743122464395	0.791768625562171	replicate1
pn5732	10.863	10.5	4.20069313068893	1.28136651898481	2.91932661170412	2.07213257085079	1.40885127369312	replicate1
pn5732	10.371	10.5	3.55857670386434	1.28136651898481	2.27721018487953	1.99965767983555	1.13880000954304	replicate1
pn5732	10.409	10.5	2.1575063301569	1.28136651898481	0.876139811172097	2.00525533401965	0.436921820532363	replicate1
pn5732	10.071	10.5	3.66579625712531	1.28136651898481	2.38442973814051	1.95546567311893	1.21936670682507	replicate1
pn5732	10.418	10.5	3.21527036612642	1.28136651898481	1.93390384714162	2.00658109422115	0.963780558239665	replicate1
pn5732	10.403	10.5	3.72123612191117	1.28136651898481	2.43986960292637	2.00437149388532	1.21727414821534	replicate1
pn5732	10.06	10.5	3.4777304243956	1.28136651898481	2.19636390541079	1.95384529953932	1.12412375019079	replicate1
pn5732	10.156	10.5	3.34173160820309	1.28136651898481	2.06036508921829	1.96798674168864	1.04694053347655	replicate1
pn5732	10.379	10.5	2.31684238764027	1.28136651898481	1.03547586865546	2.00083613334799	0.517521575803814	replicate1
pn5732	10.289	10.5	3.39052942459642	1.28136651898481	2.10916290561161	1.98757853133301	1.06117211086853	replicate1
pn5732	10.459	10.5	3.12611793140899	1.28136651898481	1.84475141242418	2.01262066847242	0.916591706187907	replicate1
pn5732	10.409	10.5	2.7750009647663	1.28136651898481	1.4936344457815	2.00525533401965	0.744859978897261	replicate1
pn5732	10.993	10.5	3.12765753424929	1.28136651898481	1.84629101526449	2.09128244042799	0.882851105892056	replicate1
pn5732	10.82	10.5	2.96463524860778	1.28136651898481	1.68326872962298	2.06579838322141	0.814827208354227	replicate1
pn5732	10.501	10.5	3.90460841845242	1.28136651898481	2.62324189946762	2.01880754941274	1.29940166918372	replicate1
pn5732	10.652	10.5	2.57282332981182	1.28136651898481	1.29145681082702	2.04105085946011	0.632741121977054	replicate1
pn5732	10.87	10.5	2.688287553075	1.28136651898481	1.4069210340902	2.07316371767418	0.678634794780501	replicate1
pn5732	10.33	10.5	3.04118084436527	1.28136651898481	1.75981432538047	1.99361810558428	0.882723888016011	replicate1
pn5732	10.571	10.5	3.50476231919968	1.28136651898481	2.22339580021488	2.02911901764662	1.09574439984973	replicate1
pn5732	10.069	10.5	2.90849469015901	1.28136651898481	1.6271281711742	1.95517105974082	0.832217806757991	replicate1
pn5732	10.498	10.5	3.24627080162888	1.28136651898481	1.96490428264407	2.01836562934558	0.973512555939212	replicate1
pn5732	10.69	10.5	3.15937923066261	1.28136651898481	1.8780127116778	2.04664851364421	0.917603926203165	replicate1
pn5732	10.622	10.5	2.87301441939083	1.28136651898481	1.59164790040602	2.03663165878844	0.781509947337687	replicate1
pn5732	10.292	10.5	3.28706124715353	1.28136651898481	2.00569472816873	1.98802045140017	1.00889038981269	replicate1
pn5732	10.718	10.5	2.95899329166734	1.28136651898481	1.67762677268253	2.05077310093776	0.818046019774396	replicate1
pn5732	10.886	10.5	3.14197847291107	1.28136651898481	1.86061195392626	2.07552062469906	0.896455535919349	replicate1
pn5732	10.638	10.5	3.55139965444498	1.28136651898481	2.27003313546017	2.03898856581333	1.11331332285067	replicate1
pn5732	10.421	10.5	2.9488691360318	1.28136651898481	1.66750261704699	2.00702301428831	0.830833829595264	replicate1
pn5732	10.092	10.5	3.00923328709491	1.28136651898481	1.72786676811011	1.9585591135891	0.882213233249702	replicate1
pn5732	10.482	10.5	2.68122189154057	1.28136651898481	1.39985537255576	2.01600872232069	0.694369700416942	replicate1
pn5732	10.473	10.5	2.80669437219297	1.28136651898481	1.52532785320816	2.01468296211919	0.757105649815843	replicate1
pn5732	10.021	10.5	2.58128049195991	1.28136651898481	1.29991397297511	1.94810033866617	0.667272597398724	replicate1
pn5732	10.794	10.5	3.45210058445083	1.28136651898481	2.17073406546602	2.06196840930597	1.0527484590303	replicate1
pn5732	10.158	10.5	3.02148297759842	1.28136651898481	1.74011645861362	1.96828135506675	0.884079125240002	replicate1
pn5732	10.274	10.5	3.6445213876015	1.28136651898481	2.36315486861669	1.98536893099717	1.19028500533136	replicate1
pn5732	10.397	10.5	2.49130448329381	1.28136651898481	1.20993796430901	2.00348765375099	0.603915857451742	replicate1
pn5732	10.227	10.5	3.68283062920029	1.28136651898481	2.40146411021548	1.97844551661157	1.21381361783892	replicate1
pn5732	10.568	10.5	3.77843809468551	1.28136651898481	2.49707157570071	2.02867709757945	1.2308866594295	replicate1
pn5732	10.981	10.5	3.64147970812766	1.28136651898481	2.36011318914285	2.08951476015932	1.12950299952076	replicate1
pn5732	10.118	10.5	2.33822934866539	1.28136651898481	1.05686282968058	1.96238908750454	0.538559267583645	replicate1
pn5732	10.058	10.5	3.35856083100053	1.28136651898481	2.07719431201572	1.95355068616121	1.06329174191916	replicate1
pn5732	10.147	10.5	3.66033942345782	1.28136651898481	2.37897290447302	1.96666098148714	1.2096507363837	replicate1
pn5732	10.029	10.5	3.60704840308761	1.28136651898481	2.3256818841028	1.94927879217861	1.19309864419317	replicate1
pn5732	10.811	10.5	2.94751133683846	1.28136651898481	1.66614481785366	2.06447262301991	0.807055903418288	replicate1
pn5732	10.901	10.5	3.37855766256186	1.28136651898481	2.09719114357705	2.07773022503489	1.00936643184359	replicate1
pn5732	10.104	10.5	2.68633054335007	1.28136651898481	1.40496402436526	1.96032679385776	0.716698883455247	replicate1
pn5732	10.603	10.5	3.62445406811234	1.28136651898481	2.34308754912753	2.03383283169639	1.15205513088959	replicate1
pn5732	10.286	10.5	2.53254683094702	1.28136651898481	1.25118031196221	1.98713661126584	0.629639806779661	replicate1
pn5732	10.01	10.5	2.39405739319406	1.28136651898481	1.11269087420925	1.94647996508656	0.571642603143758	replicate1
pn5732	10.603	10.5	2.83388270437156	1.28136651898481	1.55251618538675	2.03383283169639	0.763345030718094	replicate1
pn5732	10.283	10.5	3.10118326444478	1.28136651898481	1.81981674545997	1.98669469119867	0.916002218922721	replicate1
pn5732	11.899	11.5	4.22062405684961	1.44061850333183	2.78000555351777	2.22474230071216	1.24958542507502	replicate1
pn5732	11.353	11.5	2.10447231017878	1.44061850333183	0.663853806846949	2.14431284848792	0.309588130908729	replicate1
pn5732	11.243	11.5	4.13096483792621	1.44061850333183	2.69034633459438	2.12810911269183	1.26419567424876	replicate1
pn5732	11.838	11.5	4.63250773333033	1.44061850333183	3.1918892299985	2.21575659267978	1.4405414568295	replicate1
pn5732	11.914	11.5	3.39508012666033	1.44061850333183	1.9544616233285	2.22695190104799	0.877639801025223	replicate1
pn5732	11.098	11.5	4.04224615564308	1.44061850333183	2.60162765231125	2.1067496427788	1.2349011954167	replicate1
pn5732	11.164	11.5	2.18630110873162	1.44061850333183	0.745682605399794	2.11647188425646	0.35232341660034	replicate1
pn5732	11.006	11.5	3.00323205280746	1.44061850333183	1.56261354947562	2.09319742738571	0.74651990731101	replicate1
pn5732	11.796	11.5	3.91114229033734	1.44061850333183	2.47052378700551	2.20956971173945	1.11810176156905	replicate1
pn5732	11.608	11.5	3.94750085475859	1.44061850333183	2.50688235142676	2.18187605419704	1.14895726849586	replicate1
pn5732	11.764	11.5	3.60775176688446	1.44061850333183	2.16713326355263	2.20485589768968	0.982891111307284	replicate1
pn5732	11.849	11.5	3.61171433586435	1.44061850333183	2.17109583253252	2.21737696625939	0.979127981199812	replicate1
pn5732	11.413	11.5	3.62594710598164	1.44061850333183	2.18532860264981	2.15315124983125	1.01494430677877	replicate1
pn5732	11.099	11.5	4.13265003523224	1.44061850333183	2.69203153190041	2.10689694946786	1.27772339913461	replicate1
pn5732	11.594	11.5	4.07254950577174	1.44061850333183	2.63193100243991	2.17981376055027	1.20741094953704	replicate1
pn5732	11.008	11.5	3.76208330778214	1.44061850333183	2.32146480445031	2.09349204076382	1.10889593045852	replicate1
pn5732	11.774	11.5	2.38882611367904	1.44061850333183	0.94820761034721	2.20632896458024	0.4297671043482	replicate1
pn5732	11.573	11.5	3.81110483810049	1.44061850333183	2.37048633476866	2.17672032008011	1.08901741436466	replicate1
pn5732	11.289	11.5	3.41605274784657	1.44061850333183	1.97543424451474	2.13488522038838	0.925311686852825	replicate1
pn5732	11.995	11.5	3.72709576693382	1.44061850333183	2.28647726360199	2.23888374286147	1.02125770080392	replicate1
pn5732	11.079	11.5	3.45351449253987	1.44061850333183	2.01289598920804	2.10395081568675	0.956721979525463	replicate1
pn5732	11.574	11.5	3.39370711852838	1.44061850333183	1.95308861519655	2.17686762676916	0.897201369150436	replicate1
pn5732	11.856	11.5	4.09523353848441	1.44061850333183	2.65461503515258	2.21840811308278	1.19663060169016	replicate1
pn5732	11.136	11.5	3.52284190438211	1.44061850333183	2.08222340105028	2.11234729696291	0.985739136762244	replicate1
pn5732	11.297	11.5	3.78114174963522	1.44061850333183	2.34052324630338	2.13606367390082	1.09571792025712	replicate1
pn5732	11.855	11.5	3.28259595329293	1.44061850333183	1.8419774499611	2.21826080639372	0.830370101050313	replicate1
pn5732	11.521	11.5	3.50485568368049	1.44061850333183	2.06423718034866	2.16906037224923	0.951673455823698	replicate1
pn5732	11.2	11.5	3.43360620839338	1.44061850333183	1.99298770506155	2.12177492506245	0.939302129325942	replicate1
pn5732	11.452	11.5	3.31846754301545	1.44061850333183	1.87784903968362	2.15889621070441	0.869819044738105	replicate1
pn5732	11.25	11.5	3.16200366562483	1.44061850333183	1.721385162293	2.12914025951522	0.808488381448827	replicate1
pn5732	11.536	11.5	4.00172072091235	1.44061850333183	2.56110221758052	2.17126997258506	1.17954112105706	replicate1
pn5732	11.77	11.5	3.48652378888182	1.44061850333183	2.04590528554999	2.20573973782401	0.927537030079666	replicate1
pn5732	11.064	11.5	3.53790335417716	1.44061850333183	2.09728485084533	2.10174121535092	0.997879679727911	replicate1
pn5732	11.559	11.5	3.17223677355014	1.44061850333183	1.73161827021831	2.17465802643333	0.796271528290979	replicate1
pn5732	11.325	11.5	3.7306007868127	1.44061850333183	2.28998228348087	2.14018826119437	1.06999104938689	replicate1
pn5732	11.418	11.5	3.71058201685356	1.44061850333183	2.26996351352173	2.15388778327652	1.05389126172053	replicate1
pn5732	11.591	11.5	3.16760784377826	1.44061850333183	1.72698934044643	2.1793718404831	0.792425279783189	replicate1
pn5732	11.974	11.5	2.95044812334778	1.44061850333183	1.50982962001594	2.23579030239131	0.675300191793967	replicate1
pn5732	11.993	11.5	3.1420342751022	1.44061850333183	1.70141577177037	2.23858912948336	0.760039325377693	replicate1
pn5732	11.068	11.5	4.70109782737515	1.44061850333183	3.26047932404332	2.10233044210714	1.55088812811719	replicate1
pn5732	11.403	11.5	4.01918386598266	1.44061850333183	2.57856536265083	2.15167818294069	1.19839731754249	replicate1
pn5732	11.024	11.5	3.59072565779156	1.44061850333183	2.15010715445973	2.09584894778871	1.02588841468192	replicate1
pn5732	11.07	11.5	3.44471387539254	1.44061850333183	2.0040953720607	2.10262505548525	0.953139679769578	replicate1
pn5732	11.197	11.5	3.57580260392545	1.44061850333183	2.13518410059362	2.12133300499528	1.00652943011103	replicate1
pn5732	11.249	11.5	3.77905680801977	1.44061850333183	2.33843830468794	2.12899295282616	1.09837766329087	replicate1
pn5732	11.87	11.5	2.65257048833376	1.44061850333183	1.21195198500193	2.22047040672955	0.545808663483594	replicate1
pn5732	11.318	11.5	3.4613783978334	1.44061850333183	2.02075989450156	2.13915711437099	0.944652396463064	replicate1
pn5732	11.564	11.5	3.36435601393817	1.44061850333183	1.92373751060634	2.17539455987861	0.884316595290966	replicate1
pn5732	11.167	11.5	3.41888653574314	1.44061850333183	1.97826803241131	2.11691380432362	0.934505707493079	replicate1
pn5732	11.559	11.5	3.61066652478874	1.44061850333183	2.17004802145691	2.17465802643333	0.997880124175669	replicate1
pn5732	11.637	11.5	2.96046614115905	1.44061850333183	1.51984763782722	2.18614794817965	0.695217191998719	replicate1
pn5732	11.306	11.5	3.25499288436366	1.44061850333183	1.81437438103183	2.13738943410232	0.848874029263575	replicate1
pn5732	11.088	11.5	4.62250965131641	1.44061850333183	3.18189114798458	2.10527657588825	1.51138866238612	replicate1
pn5732	11.99	11.5	5.41396513609718	1.44061850333183	3.97334663276535	2.2381472094162	1.77528386696323	replicate1
pn5732	11.024	11.5	3.39960964806715	1.44061850333183	1.95899114473531	2.09584894778871	0.934700540705575	replicate1
pn5732	11.938	11.5	4.01950202687522	1.44061850333183	2.57888352354339	2.23048726158532	1.15619737801616	replicate1
pn5732	11.764	11.5	3.40408459410112	1.44061850333183	1.96346609076929	2.20485589768968	0.890519009803168	replicate1
pn5732	11.549	11.5	3.5390706717882	1.44061850333183	2.09845216845637	2.17318495954278	0.9656113987177	replicate1
pn5732	11.819	11.5	4.27804981571475	1.44061850333183	2.83743131238292	2.21295776558773	1.28218954582233	replicate1
pn5732	11.022	11.5	3.36975543972587	1.44061850333183	1.92913693639404	2.09555433441059	0.920585500798591	replicate1
pn5732	11.511	11.5	3.87299590886768	1.44061850333183	2.43237740553585	2.16758730535867	1.12215890890418	replicate1
pn5732	11.634	11.5	3.82712479381559	1.44061850333183	2.38650629048376	2.18570602811248	1.09186974816768	replicate1
pn5732	11.813	11.5	4.33301309767453	1.44061850333183	2.8923945943427	2.2120739254534	1.30754879439658	replicate1
pn5732	11.064	11.5	4.4530297188975	1.44061850333183	3.01241121556567	2.10174121535092	1.43329311599511	replicate1
pn5732	11.094	11.5	3.88625510845786	1.44061850333183	2.44563660512603	2.10616041602258	1.16118249423021	replicate1
pn5732	11.848	11.5	3.25686679519032	1.44061850333183	1.81624829185849	2.21722965957033	0.819152081977132	replicate1
pn5732	11.779	11.5	3.3735367282607	1.44061850333183	1.93291822492887	2.20706549802551	0.875786525890646	replicate1
pn5732	11.658	11.5	5.12617005314523	1.44061850333183	3.6855515498134	2.18924138864981	1.68348340613385	replicate1
pn5732	11.291	11.5	2.80515460697965	1.44061850333183	1.36453610364782	2.13517983376649	0.639073150686682	replicate1
pn5732	11.733	11.5	4.31912120262977	1.44061850333183	2.87850269929794	2.20028939032897	1.30823823082089	replicate1
pn5732	11.044	11.5	3.27596039982081	1.44061850333183	1.83534189648897	2.09879508156981	0.87447407924942	replicate1
pn5732	11.835	11.5	3.65430093358527	1.44061850333183	2.21368243025344	2.21531467261261	0.999263200673316	replicate1
pn5732	11.565	11.5	3.24306166145729	1.44061850333183	1.80244315812546	2.17554186656766	0.828503089655158	replicate1
pn5732	11.495	11.5	3.75654434945443	1.44061850333183	2.3159258461226	2.16523039833379	1.06959788108682	replicate1
pn5732	11.469	11.5	3.10755564735043	1.44061850333183	1.6669371440186	2.16140042441835	0.771230136344212	replicate1
pn5732	11.962	11.5	4.07217974634485	1.44061850333183	2.63156124301302	2.23402262212265	1.17794744643752	replicate1
pn5732	11.488	11.5	3.15620527130987	1.44061850333183	1.71558676797804	2.1641992515104	0.792712023525899	replicate1
pn5732	11.213	11.5	3.12781076024649	1.44061850333183	1.68719225691466	2.12368991202017	0.794462622516161	replicate1
pn5732	11.536	11.5	4.06915809287559	1.44061850333183	2.62853958954376	2.17126997258506	1.21060007402686	replicate1
pn5732	11.448	11.5	4.56422676141384	1.44061850333183	3.12360825808201	2.15830698394818	1.44724929368852	replicate1
pn5732	11.071	11.5	4.82211555037117	1.44061850333183	3.38149704703933	2.10277236217431	1.60811370163854	replicate1
pn5732	11.007	11.5	2.62267269185999	1.44061850333183	1.18205418852816	2.09334473407476	0.564672492440964	replicate1
pn5732	11.409	11.5	3.51876984186908	1.44061850333183	2.07815133853724	2.15256202307502	0.965431572358839	replicate1
pn5732	11.822	11.5	4.48963182479245	1.44061850333183	3.04901332146062	2.21339968565489	1.37752496362106	replicate1
pn5732	11.152	11.5	3.55525449795339	1.44061850333183	2.11463599462156	2.11470420398779	0.999967745197599	replicate1
pn5732	11.655	11.5	3.35336870142239	1.44061850333183	1.91275019809056	2.18879946858265	0.873880967875582	replicate1
pn5732	11.989	11.5	4.17271052386927	1.44061850333183	2.73209202053744	2.23799990272714	1.22077396750921	replicate1
pn5732	11.865	11.5	4.33582678740074	1.44061850333183	2.89520828406891	2.21973387328428	1.30430423165333	replicate1
pn5732	11.076	11.5	3.34165094489996	1.44061850333183	1.90103244156813	2.10350889561958	0.903743476211061	replicate1
pn5732	11.27	11.5	3.08825828263371	1.44061850333183	1.64763977930188	2.13208639329633	0.772782840546409	replicate1
pn5732	11.749	11.5	5.39278408209031	1.44061850333183	3.95216557875848	2.20264629735385	1.79428062667456	replicate1
pn5732	11.131	11.5	3.36925828965184	1.44061850333183	1.92863978632001	2.11161076351763	0.913350045207753	replicate1
pn5732	11.969	11.5	3.2060826878059	1.44061850333183	1.76546418447407	2.23505376894603	0.789897857941286	replicate1
pn5732	11.826	11.5	2.92319173883651	1.44061850333183	1.48257323550468	2.21398891241112	0.669638961240371	replicate1
pn5732	11.434	11.5	3.66254340253112	1.44061850333183	2.22192489919929	2.15624469030141	1.03046046174319	replicate1
pn5732	11.746	11.5	3.51869789258416	1.44061850333183	2.07807938925232	2.20220437728669	0.943636027012491	replicate1
pn5732	11.856	11.5	3.92556712968413	1.44061850333183	2.4849486263523	2.21840811308278	1.12014944937211	replicate1
pn5732	11.613	11.5	3.76579302590241	1.44061850333183	2.32517452257058	2.18261258764232	1.06531710470994	replicate1
pn5732	11.277	11.5	3.53652920943414	1.44061850333183	2.09591070610231	2.13311754011972	0.982557532195193	replicate1
pn5732	11.914	11.5	3.34092663498481	1.44061850333183	1.90030813165298	2.22695190104799	0.853322485662444	replicate1
pn5732	11.041	11.5	3.27409711540559	1.44061850333183	1.83347861207376	2.09835316150265	0.873770271711931	replicate1
pn5732	11.141	11.5	3.56348854154415	1.44061850333183	2.12287003821232	2.11308383040818	1.00463124446996	replicate1
pn5732	11.935	11.5	4.38402183909769	1.44061850333183	2.94340333576586	2.23004534151815	1.31988497317372	replicate1
pn5732	11.105	11.5	3.1517307221877	1.44061850333183	1.71111221885587	2.10778078960219	0.811807483632496	replicate1
pn5732	11.712	11.5	4.26254644071055	1.44061850333183	2.82192793737872	2.1971959498588	1.2843314851186	replicate1
pn5732	11.711	11.5	4.05869421682004	1.44061850333183	2.6180757134882	2.19704864316975	1.19163302170271	replicate1
pn5732	11.943	11.5	3.28980771445357	1.44061850333183	1.84918921112174	2.23122379503059	0.82877800749538	replicate1
pn5732	11.825	11.5	3.5757407398086	1.44061850333183	2.13512223647677	2.21384160572206	0.964442185456345	replicate1
pn5732	11.836	11.5	3.25105019705679	1.44061850333183	1.81043169372496	2.21546197930167	0.817180213715795	replicate1
pn5732	11.831	11.5	3.73548112412856	1.44061850333183	2.29486262079672	2.21472544585639	1.036183796547	replicate1
pn5732	11.603	11.5	3.27660931453494	1.44061850333183	1.83599081120311	2.18113952075177	0.84175761969152	replicate1
pn5732	11.167	11.5	3.2647365819951	1.44061850333183	1.82411807866327	2.11691380432362	0.861687459800041	replicate1
pn5732	11.823	11.5	3.13107350155285	1.44061850333183	1.69045499822102	2.21354699234395	0.763686067685865	replicate1
pn5732	11.036	11.5	3.54054972753719	1.44061850333183	2.09993122420536	2.09761662805737	1.00110344098012	replicate1
pn5732	11.734	11.5	3.52755700009802	1.44061850333183	2.08693849676619	2.20043669701802	0.948420147507246	replicate1
pn5732	11.413	11.5	3.51111153688923	1.44061850333183	2.0704930335574	2.15315124983125	0.961610585285019	replicate1
pn5732	11.811	11.5	3.10004919721792	1.44061850333183	1.65943069388608	2.21177931207528	0.750269561174736	replicate1
pn5732	11.974	11.5	3.75910571152295	1.44061850333183	2.31848720819112	2.23579030239131	1.03698777372429	replicate1
pn5732	11.632	11.5	3.86153904968959	1.44061850333183	2.42092054635776	2.18541141473437	1.10776420862248	replicate1
pn5732	11.719	11.5	3.9067327265021	1.44061850333183	2.46611422317026	2.19822709668219	1.12186508249871	replicate1
pn5732	11.956	11.5	3.79572133046063	1.44061850333183	2.3551028271288	2.23313878198831	1.05461552417799	replicate1
pn5732	11.414	11.5	3.35475141585205	1.44061850333183	1.91413291252022	2.1532985565203	0.888930569671413	replicate1
pn5732	11.378	11.5	3.63353093587419	1.44061850333183	2.19291243254236	2.14799551571431	1.020911085009	replicate1
pn5732	11.268	11.5	2.67184605898423	1.44061850333183	1.2312275556524	2.13179177991822	0.577555259969919	replicate1
pn5732	11.147	11.5	3.15928487390229	1.44061850333183	1.71866637057046	2.11396767054252	0.813005040010567	replicate1
pn5732	11.345	11.5	3.27110277668492	1.44061850333183	1.83048427335309	2.14313439497548	0.854115485078587	replicate1
pn5732	11.858	11.5	3.56677360011868	1.44061850333183	2.12615509678685	2.21870272646089	0.95828750351713	replicate1
pn5732	11.79	11.5	3.28027537235694	1.44061850333183	1.83965686902511	2.20868587160512	0.832919199907851	replicate1
pn5732	12	11.5	2.81245109076866	1.44061850333183	1.37183258743683	2.23962027630675	0.612529097878615	replicate1
pn5732	11.491	11.5	4.09040292339254	1.44061850333183	2.64978442006071	2.16464117157757	1.22412178741365	replicate1
pn5732	11.719	11.5	3.64490070899453	1.44061850333183	2.2042822056627	2.19822709668219	1.0027545420533	replicate1
pn5732	11.277	11.5	4.64834969214348	1.44061850333183	3.20773118881165	2.13311754011971	1.50377610632353	replicate1
pn5732	11.363	11.5	3.16358135395673	1.44061850333183	1.7229628506249	2.14578591537848	0.802951887360579	replicate1
pn5732	11.359	11.5	3.41364637983691	1.44061850333183	1.97302787650508	2.14519668862226	0.919742178873233	replicate1
pn5732	11.337	11.5	3.43948151339079	1.44061850333183	1.99886301005895	2.14195594146304	0.933195203209294	replicate1
pn5732	11.077	11.5	3.45233272373093	1.44061850333183	2.0117142203991	2.10365620230864	0.956294197783535	replicate1
pn5732	11.767	11.5	3.71052758581229	1.44061850333183	2.26990908248046	2.20529781775685	1.02929820371805	replicate1
pn5732	11.103	11.5	3.37028852835947	1.44061850333183	1.92967002502763	2.10748617622408	0.915626421087595	replicate1
pn5732	11.913	11.5	3.73565758750764	1.44061850333183	2.29503908417581	2.22680459435893	1.030642333858	replicate1
pn5732	11.378	11.5	4.0299467068327	1.44061850333183	2.58932820350087	2.14799551571431	1.20546257408726	replicate1
pn5732	11.813	11.5	3.545013127046	1.44061850333183	2.10439462371417	2.2120739254534	0.95132201482952	replicate1
pn5732	11.386	11.5	3.78652816754066	1.44061850333183	2.34590966420883	2.14917396922675	1.09154014416658	replicate1
pn5732	11.062	11.5	3.11195198680607	1.44061850333183	1.67133348347424	2.10144660197281	0.795325221162041	replicate1
pn5732	11.122	11.5	3.05483672121913	1.44061850333183	1.6142182178873	2.11028500331613	0.764929009754934	replicate1
pn5732	11.285	11.5	3.89818113542791	1.44061850333183	2.45756263209608	2.13429599363216	1.15146288960314	replicate1
pn5732	11.579	11.5	4.02022510997208	1.44061850333183	2.57960660664025	2.17760416021444	1.18460767745146	replicate1
pn5732	11.699	11.5	4.00613226930661	1.44061850333183	2.56551376597478	2.19528096290108	1.1686493935539	replicate1
pn5732	11.976	11.5	3.40869165764098	1.44061850333183	1.96807315430915	2.23608491576942	0.880142404445294	replicate1
pn5732	11.733	11.5	3.76311912129645	1.44061850333183	2.32250061796461	2.20028939032897	1.05554325179806	replicate1
pn5732	11.134	11.5	3.41332448436511	1.44061850333183	1.97270598103328	2.1120526835848	0.934023093441494	replicate1
pn5732	11.051	11.5	2.7035347936765	1.44061850333183	1.26291629034466	2.0998262283932	0.601438477750159	replicate1
pn5732	11.39	11.5	3.73204467978428	1.44061850333183	2.29142617645245	2.14976319598297	1.06589701634775	replicate1
pn5732	11.573	11.5	3.17916052107375	1.44061850333183	1.73854201774192	2.17672032008011	0.798697931793985	replicate1
pn5732	11.654	11.5	3.6750296524689	1.44061850333183	2.23441114913707	2.18865216189359	1.0209073821963	replicate1
pn5732	11.024	11.5	2.6700300431564	1.44061850333183	1.22941153982457	2.09584894778871	0.586593581146056	replicate1
pn5732	11.499	11.5	3.13586819612661	1.44061850333183	1.69524969279478	2.16581962509001	0.782728936960447	replicate1
pn5732	11.353	11.5	4.35270035607138	1.44061850333183	2.91208185273955	2.14431284848792	1.35804896883075	replicate1
pn5732	11.805	11.5	3.59470482490137	1.44061850333183	2.15408632156954	2.21089547194095	0.974304913510206	replicate1
pn5732	11.332	11.5	4.23533485310863	1.44061850333183	2.79471634977679	2.14121940801776	1.30519849545172	replicate1
pn5732	11.927	11.5	3.79210726808475	1.44061850333183	2.35148876475292	2.22886688800571	1.05501534318047	replicate1
pn5732	11.609	11.5	3.63946550702028	1.44061850333183	2.19884700368845	2.1820233608861	1.00771011122242	replicate1
pn5732	11.044	11.5	3.16056742222617	1.44061850333183	1.71994891889434	2.09879508156981	0.819493496052929	replicate1
pn5732	11.669	11.5	5.05083987349266	1.44061850333183	3.61022137016083	2.19086176222942	1.64785448009603	replicate1
pn5732	11.94	11.5	3.86398418876577	1.44061850333183	2.42336568543394	2.23078187496343	1.08633018433219	replicate1
pn5732	11.985	11.5	4.74231096592799	1.44061850333183	3.30169246259616	2.23741067597092	1.47567565402958	replicate1
pn5732	11.876	11.5	3.40401800312554	1.44061850333183	1.9633994997937	2.22135424686388	0.883875006683711	replicate1
pn5732	11.095	11.5	3.06511195591984	1.44061850333183	1.62449345258801	2.10630772271164	0.771251719334084	replicate1
pn5732	11.495	11.5	3.4805460084736	1.44061850333183	2.03992750514177	2.16523039833379	0.94212953351826	replicate1
pn5732	11.294	11.5	3.66683735678317	1.44061850333183	2.22621885345134	2.13562175383366	1.04242188461278	replicate1
pn5732	11.992	11.5	3.27339322840681	1.44061850333183	1.83277472507498	2.23844182279431	0.818772552590658	replicate1
pn5732	12.267	12.5	3.76043650267227	1.57228913162932	2.18814737104295	2.27895116228454	0.960155446617575	replicate1
pn5732	12.597	12.5	3.28618899738473	1.57228913162932	1.71389986575541	2.32756236967281	0.736349705634885	replicate1
pn5732	12.573	12.5	4.40119803497627	1.57228913162932	2.82890890334694	2.32402700913548	1.21724441765385	replicate1
pn5732	12.019	12.5	3.95259160945409	1.57228913162932	2.38030247782476	2.2424191033988	1.06148867275389	replicate1
pn5732	12.727	12.5	3.39990280351616	1.57228913162932	1.82761367188683	2.34671223925001	0.778797519917024	replicate1
pn5732	12.365	12.5	4.12467800755543	1.57228913162932	2.55238887592611	2.29338721781196	1.11293411601084	replicate1
pn5732	12.01	12.5	3.7204284605175	1.57228913162932	2.14813932888817	2.2410933431973	0.958522917132708	replicate1
pn5732	12.904	12.5	5.85723513655958	1.57228913162932	4.28494600493026	2.37278552321281	1.80587160660368	replicate1
pn5732	12.295	12.5	3.62991182189355	1.57228913162932	2.05762269026423	2.28307574957809	0.901250293882925	replicate1
pn5732	12.331	12.5	3.2377254709363	1.57228913162932	1.66543633930698	2.28837879038408	0.727780010156211	replicate1
pn5732	12.546	12.5	3.87641369835724	1.57228913162932	2.30412456672792	2.32004972853098	0.993135853250374	replicate1
pn5732	12.844	12.5	3.85917296822788	1.57228913162932	2.28688383659856	2.36394712186949	0.967400588381187	replicate1
pn5732	12.384	12.5	4.24102757867689	1.57228913162932	2.66873844704757	2.29618604490401	1.16224835220577	replicate1
pn5732	12.151	12.5	3.48508907900603	1.57228913162932	1.91279994737671	2.26186358635411	0.845674318697506	replicate1
pn5732	12.463	12.5	3.44626166904913	1.57228913162932	1.87397253741981	2.30782327333939	0.812008683276772	replicate1
pn5732	12.932	12.5	3.28617247142059	1.57228913162932	1.71388333979127	2.37691011050636	0.72105517672528	replicate1
pn5732	12.993	12.5	3.49212024529655	1.57228913162932	1.91983111366722	2.38589581853874	0.804658400735637	replicate1
pn5732	12.218	12.5	3.31109674651215	1.57228913162932	1.73880761488283	2.27173313452082	0.765410156879891	replicate1
pn5732	12.489	12.5	3.43848454310878	1.57228913162932	1.86619541147946	2.31165324725483	0.807299024494972	replicate1
pn5732	12.481	12.5	3.82525059432581	1.57228913162932	2.25296146269649	2.31047479374239	0.975107570443242	replicate1
pn5732	12.496	12.5	3.45870671232524	1.57228913162932	1.88641758069591	2.31268439407822	0.815683102080946	replicate1
pn5732	12.104	12.5	3.38054947423529	1.57228913162932	1.80826034260597	2.25494017196851	0.801910562898616	replicate1
pn5732	12.781	12.5	4.23310081698702	1.57228913162932	2.66081168535769	2.354666800459	1.13001622345846	replicate1
pn5732	12.822	12.5	4.17764597780134	1.57228913162932	2.60535684617201	2.36070637471027	1.10363443504988	replicate1
pn5732	12.622	12.5	3.938960665878	1.57228913162932	2.36667153424868	2.33124503689919	1.0151963851027	replicate1
pn5732	12.88	12.5	4.41573978289033	1.57228913162932	2.843450651261	2.36925016267548	1.20014791855075	replicate1
pn5732	12.9	12.5	4.2166412092849	1.57228913162932	2.64435207765558	2.37219629645659	1.11472734427818	replicate1
pn5732	12.107	12.5	4.97438885099283	1.57228913162932	3.40209971936351	2.25538209203568	1.50843607891416	replicate1
pn5732	12.647	12.5	4.4823397611576	1.57228913162932	2.91005062952828	2.33492770412558	1.24631294767136	replicate1
pn5732	12.107	12.5	3.54033005489597	1.57228913162932	1.96804092326665	2.25538209203568	0.872597565714606	replicate1
pn5732	12.59	12.5	4.43508746519873	1.57228913162932	2.86279833356941	2.32653122284942	1.23050071516478	replicate1
pn5732	12.906	12.5	4.27618633284363	1.57228913162932	2.70389720121431	2.37308013659092	1.13940408481048	replicate1
pn5732	12.622	12.5	3.5801513139648	1.57228913162932	2.00786218233547	2.33124503689919	0.861283198700616	replicate1
pn5732	12.656	12.5	3.8264877323312	1.57228913162932	2.25419860070187	2.33625346432708	0.96487758504027	replicate1
pn5732	12.857	12.5	3.24572616647011	1.57228913162932	1.67343703484079	2.36586210882721	0.707326529554311	replicate1
pn5732	12.703	12.5	5.21333886700552	1.57228913162932	3.64104973537619	2.34317687871268	1.55389453030817	replicate1
pn5732	12.661	12.5	3.81185400912764	1.57228913162932	2.23956487749831	2.33698999777235	0.958311708493872	replicate1
pn5732	12.851	12.5	3.81786121513358	1.57228913162932	2.24557208350425	2.36497826869287	0.949510662838092	replicate1
pn5732	12.44	12.5	4.44805825424009	1.57228913162932	2.87576912261076	2.30443521949112	1.24792795140747	replicate1
pn5732	12.315	12.5	3.99168792715716	1.57228913162932	2.41939879552784	2.28602188335919	1.05834454741643	replicate1
pn5732	12.775	12.5	4.09830343477912	1.57228913162932	2.5260143031498	2.35378296032467	1.07317214277113	replicate1
pn5732	12.443	12.5	4.15451608684437	1.57228913162932	2.58222695521505	2.30487713955828	1.12033171352028	replicate1
pn5732	12.415	12.5	4.19960256138733	1.57228913162932	2.627313429758	2.30075255226473	1.14193654905297	replicate1
pn5732	12.532	12.5	4.16359840312279	1.57228913162932	2.59130927149346	2.31798743488421	1.11791342459236	replicate1
pn5732	12.711	12.5	4.08784293247388	1.57228913162932	2.51555380084456	2.34435533222512	1.0730258191948	replicate1
pn5732	12.408	12.5	4.41908288079524	1.57228913162932	2.84679374916592	2.29972140544134	1.23788635546469	replicate1
pn5732	12.803	12.5	5.29070940786154	1.57228913162932	3.71842027623221	2.35790754761822	1.57700003123035	replicate1
pn5732	12.33	12.5	3.85190959049148	1.57228913162932	2.27962045886216	2.28823148369502	0.996236820927329	replicate1
pn5732	12.07	12.5	4.954071350778	1.57228913162932	3.38178221914868	2.24993174454063	1.5030599160861	replicate1
pn5732	12.54	12.5	5.19098598502621	1.57228913162932	3.61869685339689	2.31916588839665	1.56034411833242	replicate1
pn5732	12.937	12.5	3.81974282965749	1.57228913162932	2.24745369802817	2.37764664395164	0.945242937484146	replicate1
pn5732	12.242	12.5	3.58470888981947	1.57228913162932	2.01241975819014	2.27526849505815	0.884475727836556	replicate1
pn5732	12.018	12.5	3.4995606276554	1.57228913162932	1.92727149602607	2.24227179670975	0.85951734256931	replicate1
pn5732	12.17	12.5	3.44870863031131	1.57228913162932	1.87641949868199	2.26466241344616	0.828564773072125	replicate1
pn5732	12.886	12.5	3.75797095872115	1.57228913162932	2.18568182709183	2.37013400280981	0.922176477996894	replicate1
pn5732	12.489	12.5	3.91726281466288	1.57228913162932	2.34497368303356	2.31165324725483	1.01441411501414	replicate1
pn5732	12.484	12.5	3.86326859286882	1.57228913162932	2.2909794612395	2.31091671380955	0.991372578487613	replicate1
pn5732	12.64	12.5	3.3246733131713	1.57228913162932	1.75238418154197	2.33389655730219	0.75084055291962	replicate1
pn5732	12.672	12.5	3.03913490835514	1.57228913162932	1.46684577672582	2.33861037135196	0.627229655138246	replicate1
pn5732	12.091	12.5	3.00420172638232	1.57228913162932	1.431912594753	2.25302518501079	0.635551082286787	replicate1
pn5732	12.104	12.5	3.99198712649043	1.57228913162932	2.41969799486111	2.25494017196851	1.07306527460938	replicate1
pn5732	12.123	12.5	3.44364939402122	1.57228913162932	1.8713602623919	2.25773899906056	0.828864746177731	replicate1
pn5732	12.669	12.5	5.43731827190158	1.57228913162932	3.86502914027226	2.3381684512848	1.65301569189699	replicate1
pn5732	12.734	12.5	4.69311984602131	1.57228913162932	3.12083071439199	2.3477433860734	1.32928953517854	replicate1
pn5732	12.944	12.5	4.14756857873695	1.57228913162932	2.57527944710763	2.37867779077502	1.08265165508968	replicate1
pn5732	12.587	12.5	4.80612992752697	1.57228913162932	3.23384079589765	2.32608930278226	1.39024791181905	replicate1
pn5732	12.489	12.5	3.26185462343886	1.57228913162932	1.68956549180954	2.31165324725483	0.730890540705426	replicate1
pn5732	12.403	12.5	4.37958284966473	1.57228913162932	2.80729371803541	2.29898487199607	1.22110143143222	replicate1
pn5732	12.191	12.5	3.9977228087406	1.57228913162932	2.42543367711127	2.26775585391633	1.06953033454754	replicate1
pn5732	12.215	12.5	3.64458516411157	1.57228913162932	2.07229603248225	2.27129121445366	0.912386760136669	replicate1
pn5732	12.862	12.5	5.41710689146957	1.57228913162932	3.84481775984025	2.36659864227248	1.62461758033814	replicate1
pn5732	12.192	12.5	4.86270530285534	1.57228913162932	3.29041617122602	2.26790316060538	1.4508627301122	replicate1
pn5732	12.27	12.5	3.43533979285642	1.57228913162932	1.8630506612271	2.2793930823517	0.817345053668824	replicate1
pn5732	12.033	12.5	3.32709360917693	1.57228913162932	1.75480447754761	2.24448139704558	0.781830707020993	replicate1
pn5732	12.67	12.5	4.18318149021294	1.57228913162932	2.61089235858362	2.33831575797385	1.11656962909319	replicate1
pn5732	12.522	12.5	3.82872229165473	1.57228913162932	2.2564331600254	2.31651436799366	0.974063960578716	replicate1
pn5732	12.609	12.5	3.88915763426205	1.57228913162932	2.31686850263273	2.32933004994147	0.994650158182151	replicate1
pn5732	12.333	12.5	3.24003084293368	1.57228913162932	1.66774171130436	2.28867340376219	0.728693621625032	replicate1
pn5732	12.602	12.5	3.72864752970844	1.57228913162932	2.15635839807912	2.32829890311809	0.926151876458516	replicate1
pn5732	12.878	12.5	3.73481950823674	1.57228913162932	2.16253037660742	2.36895554929737	0.912862369768324	replicate1
pn5732	12.603	12.5	4.01262890364787	1.57228913162932	2.44033977201855	2.32844620980714	1.04805503418551	replicate1
pn5732	12.857	12.5	3.40310306729652	1.57228913162932	1.8308139356672	2.36586210882721	0.773846425299386	replicate1
pn5732	12.033	12.5	4.01347125874137	1.57228913162932	2.44118212711205	2.24448139704558	1.08763749627214	replicate1
pn5732	12.585	12.5	5.661233755956	1.57228913162932	4.08894462432668	2.32579468940414	1.75808494316162	replicate1
pn5732	12.049	12.5	3.69943527208331	1.57228913162932	2.12714614045399	2.24683830407046	0.946728625998749	replicate1
pn5732	12.841	12.5	3.90866671534249	1.57228913162932	2.33637758371316	2.36350520180232	0.988522293892787	replicate1
pn5732	12.031	12.5	4.30509471840109	1.57228913162932	2.73280558677177	2.24418678366747	1.21772644178298	replicate1
pn5732	12.793	12.5	3.65172551723065	1.57228913162932	2.07943638560133	2.35643448072766	0.882450330195137	replicate1
pn5732	12.792	12.5	3.39034951530123	1.57228913162932	1.81806038367191	2.35628717403861	0.771578440736409	replicate1
pn5732	12.229	12.5	4.06173941437576	1.57228913162932	2.48945028274644	2.27335350810043	1.09505638866811	replicate1
pn5732	12.459	12.5	3.86434936566548	1.57228913162932	2.29206023403616	2.30723404658317	0.993423375244709	replicate1
pn5732	12.019	12.5	3.93833475400696	1.57228913162932	2.36604562237764	2.2424191033988	1.05513087129496	replicate1
pn5732	12.167	12.5	5.00940958810099	1.57228913162932	3.43712045647167	2.264220493379	1.51801490469786	replicate1
pn5732	12.036	12.5	4.54786271924889	1.57228913162932	2.97557358761957	2.24492331711274	1.32546780771405	replicate1
pn5732	12.053	12.5	4.10579451360001	1.57228913162932	2.53350538197069	2.24742753082669	1.12729124620039	replicate1
pn5732	12.508	12.5	4.4034726643504	1.57228913162932	2.83118353272108	2.31445207434688	1.22326297619276	replicate1
pn5732	12.875	12.5	3.45217137908323	1.57228913162932	1.87988224745391	2.3685136292302	0.793697036087941	replicate1
pn5732	12.628	12.5	2.84752115318899	1.57228913162932	1.27523202155967	2.33212887703353	0.546810270271929	replicate1
pn5732	12.091	12.5	3.9368212210555	1.57228913162932	2.36453208942618	2.25302518501079	1.04949208076201	replicate1
pn5732	12.95	12.5	4.2167689788024	1.57228913162932	2.64447984717308	2.37956163090936	1.11133068075336	replicate1
pn5732	12.292	12.5	3.31033595679406	1.57228913162932	1.73804682516473	2.28263382951092	0.761421653659243	replicate1
pn5732	12.08	12.5	4.85100858265844	1.57228913162932	3.27871945102912	2.25140481143118	1.45629938888906	replicate1
pn5732	12.249	12.5	3.54425937349168	1.57228913162932	1.97197024186236	2.27629964188154	0.866305211133087	replicate1
pn5732	12.854	12.5	4.19759860782103	1.57228913162932	2.62530947619171	2.36542018876004	1.10987024151844	replicate1
pn5732	12.627	12.5	3.95207266531381	1.57228913162932	2.37978353368449	2.33198157034447	1.0204984310116	replicate1
pn5732	12.153	12.5	5.2013738524716	1.57228913162932	3.62908472084228	2.26215819973222	1.60425770455482	replicate1
pn5732	12.684	12.5	3.79277195102231	1.57228913162932	2.22048281939299	2.34037805162063	0.948770997854549	replicate1
pn5732	12.866	12.5	3.84266970022749	1.57228913162932	2.27038056859817	2.3671878690287	0.959104513124149	replicate1
pn5732	12.33	12.5	4.3118575181888	1.57228913162932	2.73956838655948	2.28823148369502	1.19724267674861	replicate1
pn5732	12.467	12.5	3.88648196159442	1.57228913162932	2.31419282996509	2.30841250009561	1.00250402814456	replicate1
pn5732	12.433	12.5	2.87693648532542	1.57228913162932	1.3046473536961	2.30340407266773	0.566399690430823	replicate1
pn5732	12.452	12.5	4.50744127541041	1.57228913162932	2.93515214378108	2.30620289975978	1.27272068909757	replicate1
pn5732	12.761	12.5	3.75120709448816	1.57228913162932	2.17891796285883	2.35172066667789	0.926520735958338	replicate1
pn5732	12.615	12.5	4.05113241553252	1.57228913162932	2.4788432839032	2.33021389007581	1.0637835841853	replicate1
pn5732	12.036	12.5	3.45209078794588	1.57228913162932	1.87980165631656	2.24492331711274	0.837356733741009	replicate1
pn5732	12.362	12.5	4.60468300720083	1.57228913162932	3.03239387557151	2.2929452977448	1.32248853845488	replicate1
pn5732	12.694	12.5	4.19479549038192	1.57228913162932	2.62250635875259	2.34185111851118	1.11984333163751	replicate1
pn5732	12.015	12.5	3.71404951052566	1.57228913162932	2.14176037889634	2.24182987664258	0.955362581795854	replicate1
pn5732	12.307	12.5	3.11441538382517	1.57228913162932	1.54212625219585	2.28484342984675	0.674937386103205	replicate1
pn5732	12.532	12.5	3.84167617586159	1.57228913162932	2.26938704423227	2.31798743488421	0.979033367515052	replicate1
pn5732	12.72	12.5	4.3364898466082	1.57228913162932	2.76420071497888	2.34568109242662	1.17842136507964	replicate1
pn5732	12.083	12.5	3.3905915773764	1.57228913162932	1.81830244574707	2.25184673149835	0.807471672167137	replicate1
pn5732	12.121	12.5	5.35650318609223	1.57228913162932	3.7842140544629	2.25744438568245	1.67632659234655	replicate1
pn5732	12.977	12.5	4.60732838828135	1.57228913162932	3.03503925665203	2.38353891151385	1.27333321138206	replicate1
pn5732	12.209	12.5	4.55383200213625	1.57228913162932	2.98154287050693	2.27040737431932	1.31321933862235	replicate1
pn5732	12.734	12.5	4.40983014502201	1.57228913162932	2.83754101339269	2.3477433860734	1.20862485662817	replicate1
pn5732	12.901	12.5	4.01483057341614	1.57228913162932	2.44254144178681	2.37234360314564	1.02959008068987	replicate1
pn5732	12.788	12.5	3.94025530197041	1.57228913162932	2.36796617034109	2.35569794728239	1.00520789308869	replicate1
pn5732	12.845	12.5	4.11507853323986	1.57228913162932	2.54278940161053	2.36409442855854	1.07558707084342	replicate1
pn5732	12.294	12.5	3.63891291558402	1.57228913162932	2.0666237839547	2.28292844288903	0.905251231326112	replicate1
pn5732	12.607	12.5	4.11195848172648	1.57228913162932	2.53966935009716	2.32903543656336	1.0904382605035	replicate1
pn5732	13.547	13.5	3.61587518033101	1.67572569143885	1.94014948889216	2.46750372427541	0.786280267707352	replicate1
pn5732	13.576	13.5	5.29803861883281	1.67572569143885	3.62231292739395	2.47177561825802	1.46546996444069	replicate1
pn5732	13.405	13.5	3.51595959805896	1.67572569143885	1.84023390662011	2.44658617442955	0.752163944132964	replicate1
pn5732	13.047	13.5	3.97055986087592	1.67572569143885	2.29483416943707	2.39385037974773	0.958637260227978	replicate1
pn5732	13.325	13.5	3.44656077817518	1.67572569143885	1.77083508673632	2.43480163930512	0.7273015830734	replicate1
pn5732	13.39	13.5	4.48819007875289	1.67572569143885	2.81246438731404	2.44437657409372	1.15058555916524	replicate1
pn5732	13.554	13.5	3.24777722625079	1.67572569143885	1.57205153481193	2.4685348710988	0.636835862931188	replicate1
pn5732	13.495	13.5	4.68036353368485	1.67572569143885	3.004637842246	2.45984377644454	1.22147506724549	replicate1
pn5732	13.191	13.5	4.69625673020341	1.67572569143885	3.02053103876455	2.4150625429717	1.25070509977263	replicate1
pn5732	13.735	13.5	3.66187345149145	1.67572569143885	1.9861477600526	2.49519738181783	0.795988235049217	replicate1
pn5732	13.395	13.5	3.65552690393585	1.67572569143885	1.979801212497	2.445113107539	0.809697190037015	replicate1
pn5732	13.515	13.5	4.0697385763867	1.67572569143885	2.39401288494784	2.46278991022564	0.972073531326309	replicate1
pn5732	13.493	13.5	3.84213953430807	1.67572569143885	2.16641384286922	2.45954916306642	0.880817458500509	replicate1
pn5732	13.265	13.5	3.89927253463601	1.67572569143885	2.22354684319716	2.4259632379618	0.916562464097889	replicate1
pn5732	13.851	13.5	4.0543678420903	1.67572569143885	2.37864215065145	2.51228495774825	0.946804280030166	replicate1
pn5732	13.573	13.5	4.31717184247776	1.67572569143885	2.6414461510389	2.47133369819085	1.06883427073106	replicate1
pn5732	13.494	13.5	4.32312957883995	1.67572569143885	2.6474038874011	2.45969646975548	1.07631324431843	replicate1
pn5732	13.264	13.5	3.64224019114118	1.67572569143885	1.96651449970233	2.42581593127274	0.810661054019281	replicate1
pn5732	13.432	13.5	2.90380497875701	1.67572569143885	1.22807928731816	2.45056345503405	0.501141598596595	replicate1
pn5732	13.187	13.5	3.95295846420824	1.67572569143885	2.27723277276938	2.41447331621548	0.943159221299156	replicate1
pn5732	13.405	13.5	4.75510336115559	1.67572569143885	3.07937766971674	2.44658617442955	1.25864263515456	replicate1
pn5732	13.369	13.5	5.36866846067193	1.67572569143885	3.69294276923308	2.44128313362356	1.5127056417056	replicate1
pn5732	13.346	13.5	3.56581065600302	1.67572569143885	1.89008496456417	2.43789507977528	0.775293809911781	replicate1
pn5732	13.114	13.5	4.01085676461566	1.67572569143885	2.33513107317681	2.40371992791444	0.971465538084904	replicate1
pn5732	13.036	13.5	4.1074127410601	1.67572569143885	2.43168704962125	2.39223000616812	1.01649383351575	replicate1
pn5732	13.895	13.5	3.59134918819178	1.67572569143885	1.91562349675293	2.51876645206668	0.76054034115832	replicate1
pn5732	13.405	13.5	3.19169111688473	1.67572569143885	1.51596542544588	2.44658617442955	0.619624782192414	replicate1
pn5732	13.171	13.5	4.70080804567647	1.67572569143885	3.02508235423761	2.41211640919059	1.25411955356363	replicate1
pn5732	13.958	13.5	5.09092397838195	1.67572569143885	3.41519828694309	2.52804677347717	1.35092369444007	replicate1
pn5732	13.952	13.5	4.96760916441207	1.67572569143885	3.29188347297322	2.52716293334284	1.3026004099462	replicate1
pn5732	13.547	13.5	5.20322465220648	1.67572569143885	3.52749896076763	2.46750372427541	1.42958202091609	replicate1
pn5732	13.987	13.5	4.06657028204787	1.67572569143885	2.39084459060902	2.53231866745978	0.944132593315092	replicate1
pn5732	13.746	13.5	4.32696086022046	1.67572569143885	2.6512351687816	2.49681775539743	1.06184568859716	replicate1
pn5732	13.829	13.5	3.86436091219064	1.67572569143885	2.18863522075179	2.50904421058903	0.872298388173073	replicate1
pn5732	13.168	13.5	3.64871647473185	1.67572569143885	1.97299078329299	2.41167448912343	0.818099951793294	replicate1
pn5732	13.267	13.5	4.21286735382564	1.67572569143885	2.53714166238678	2.42625785133991	1.04570157742535	replicate1
pn5732	13.733	13.5	4.47887748146327	1.67572569143885	2.80315179002442	2.49490276843971	1.12355151691041	replicate1
pn5732	13.731	13.5	3.52307947413733	1.67572569143885	1.84735378269847	2.4946081550616	0.740538660931642	replicate1
pn5732	13.488	13.5	4.02382297112984	1.67572569143885	2.34809727969099	2.45881262962115	0.954972026499142	replicate1
pn5732	13.241	13.5	4.29351566451218	1.67572569143885	2.61778997307332	2.42242787742447	1.08064722895138	replicate1
pn5732	13.244	13.5	3.71923476631303	1.67572569143885	2.04350907487418	2.42286979749164	0.843425047846071	replicate1
pn5732	13.636	13.5	4.21856725988924	1.67572569143885	2.54284156845039	2.48061401960134	1.02508554267505	replicate1
pn5732	13.705	13.5	5.5057153044374	1.67572569143885	3.82998961299854	2.49077818114616	1.53766788306943	replicate1
pn5732	13.857	13.5	4.04038220369438	1.67572569143885	2.36465651225553	2.51316879788258	0.940906362615921	replicate1
pn5732	13.227	13.5	3.69475611492697	1.67572569143885	2.01903042348811	2.42036558377769	0.834184074100418	replicate1
pn5732	13.741	13.5	4.29199509539694	1.67572569143885	2.61626940395809	2.49608122195216	1.04815074964265	replicate1
pn5732	13.534	13.5	4.04745275446056	1.67572569143885	2.37172706302171	2.46558873731769	0.961931333934427	replicate1
pn5732	13.432	13.5	3.79150805755315	1.67572569143885	2.1157823661143	2.45056345503405	0.863386076278895	replicate1
pn5732	13.726	13.5	3.35474674311765	1.67572569143885	1.6790210516788	2.49387162161633	0.673258814577871	replicate1
pn5732	13.042	13.5	3.96200300169963	1.67572569143885	2.28627731026078	2.39311384630245	0.955356684678105	replicate1
pn5732	13.243	13.5	3.71227056986847	1.67572569143885	2.03654487842961	2.42272249080258	0.840601796599066	replicate1
pn5732	13.148	13.5	4.16065068349746	1.67572569143885	2.48492499205861	2.40872835534232	1.03163355325946	replicate1
pn5732	13.089	13.5	4.50547248462152	1.67572569143885	2.82974679318266	2.40003726068805	1.17904285884771	replicate1
pn5732	13.865	13.5	4.48350724114165	1.67572569143885	2.8077815497028	2.51434725139502	1.11670396686256	replicate1
pn5732	13.677	13.5	4.38389942788952	1.67572569143885	2.70817373645067	2.48665359385261	1.0890836355919	replicate1
pn5732	13.954	13.5	2.33893370474175	1.67572569143885	0.663208013302896	2.52745754672095	0.262401247515837	replicate1
pn5732	13.279	13.5	3.25087349913891	1.67572569143885	1.57514780770006	2.42802553160857	0.64873609737395	replicate1
pn5732	13.372	13.5	3.61924196665396	1.67572569143885	1.94351627521511	2.44172505369072	0.795960328243116	replicate1
pn5732	13.121	13.5	5.07865556085794	1.67572569143885	3.40292986941908	2.40475107473783	1.41508612062481	replicate1
pn5732	13.462	13.5	4.18104374128632	1.67572569143885	2.50531804984747	2.45498265570571	1.02050336039026	replicate1
pn5732	13.317	13.5	3.81772404602293	1.67572569143885	2.14199835458408	2.43362318579268	0.880168452983567	replicate1
pn5732	13.155	13.5	4.38716934969122	1.67572569143885	2.71144365825237	2.40975950216571	1.12519264093182	replicate1
pn5732	13.889	13.5	4.96407659524582	1.67572569143885	3.28835090380696	2.51788261193235	1.30599849580887	replicate1
pn5732	13.555	13.5	3.93242282487506	1.67572569143885	2.25669713343621	2.46868217778786	0.914130281224939	replicate1
pn5732	13.549	13.5	3.99254956855597	1.67572569143885	2.31682387711712	2.46779833765353	0.938822205107747	replicate1
pn5732	13.762	13.5	3.89144815814972	1.67572569143885	2.21572246671087	2.49917466242232	0.88658167835428	replicate1
pn5732	13.932	13.5	4.24055444176691	1.67572569143885	2.56482875032806	2.52421679956173	1.0160889313364	replicate1
pn5732	13.307	13.5	3.73369615762854	1.67572569143885	2.05797046618969	2.43215011890213	0.846152731361278	replicate1
pn5732	13.092	13.5	4.24948014025636	1.67572569143885	2.57375444881751	2.40047918075522	1.07218361627605	replicate1
pn5732	13.807	13.5	5.77397299928081	1.67572569143885	4.09824730784196	2.50580346342981	1.63550229204029	replicate1
pn5732	13.784	13.5	4.14676703339333	1.67572569143885	2.47104134195447	2.50241540958154	0.987462486241519	replicate1
pn5732	13.365	13.5	3.85538289350905	1.67572569143885	2.1796572020702	2.44069390686734	0.893048159761999	replicate1
pn5732	13.396	13.5	4.37470419020331	1.67572569143885	2.69897849876446	2.44526041422805	1.10375912645545	replicate1
pn5732	13.649	13.5	3.22238196118127	1.67572569143885	1.54665626974242	2.48252900655906	0.623016394030447	replicate1
pn5732	13.311	13.5	3.84877173207133	1.67572569143885	2.17304604063247	2.43273934565835	0.893250665966602	replicate1
pn5732	13.865	13.5	3.82967071240671	1.67572569143885	2.15394502096786	2.51434725139502	0.856661712010063	replicate1
pn5732	13.208	13.5	4.12160719114701	1.67572569143885	2.44588149970815	2.41756675668564	1.01171208321103	replicate1
pn5732	13.009	13.5	3.63027164048393	1.67572569143885	1.95454594904508	2.38825272556362	0.818399965851104	replicate1
pn5732	13.346	13.5	3.67614979169978	1.67572569143885	2.00042410026093	2.43789507977528	0.82055381171093	replicate1
pn5732	13.059	13.5	3.61104698279285	1.67572569143885	1.93532129135399	2.39561806001639	0.807858866843219	replicate1
pn5732	13.541	13.5	4.12456919959722	1.67572569143885	2.44884350815837	2.46661988414108	0.992793224405185	replicate1
pn5732	13.336	13.5	4.20746578110592	1.67572569143885	2.53174008966707	2.43642201288473	1.03912215382978	replicate1
pn5732	13.337	13.5	4.0330251547726	1.67572569143885	2.35729946333375	2.43656931957379	0.96746661151676	replicate1
pn5732	13.051	13.5	3.70969499114084	1.67572569143885	2.03396929970199	2.39443960650395	0.849455252150512	replicate1
pn5732	13.307	13.5	5.08372697512379	1.67572569143885	3.40800128368493	2.43215011890212	1.40122982426073	replicate1
pn5732	13.312	13.5	4.12921855228549	1.67572569143885	2.45349286084664	2.4328866523474	1.0084698596539	replicate1
pn5732	13.057	13.5	4.19289016939853	1.67572569143885	2.51716447795968	2.39532344663828	1.05086621244926	replicate1
pn5732	14.63	14.5	4.60976641902798	1.75817565696255	2.85159076206543	2.62703686852239	1.08547801374	replicate1
pn5732	14.254	14.5	4.8750638554414	1.75817565696255	3.11688819847885	2.57164955343756	1.21201903047499	replicate1
pn5732	14.556	14.5	4.6473711421774	1.75817565696255	2.88919548521485	2.61613617353229	1.10437503767775	replicate1
pn5732	14.187	14.5	4.32504980205738	1.75817565696255	2.56687414509483	2.56178000527085	1.0019885157248	replicate1
pn5732	14.009	14.5	3.27040094641093	1.75817565696255	1.51222528944838	2.535559414619	0.59640696279074	replicate1
pn5732	14.322	14.5	4.25516507192015	1.75817565696255	2.4969894149576	2.58166640829333	0.967200644876613	replicate1
pn5732	14.214	14.5	4.67360625457948	1.75817565696255	2.91543059761693	2.56575728587535	1.13628464144545	replicate1
pn5732	14.364	14.5	4.6587127886841	1.75817565696255	2.90053713172155	2.58785328923366	1.1208274996843	replicate1
pn5732	14.328	14.5	4.86539472310449	1.75817565696255	3.10721906614194	2.58255024842766	1.20315919042958	replicate1
pn5732	14.159	14.5	4.70120479510592	1.75817565696255	2.94302913814337	2.5576554179773	1.15067460513146	replicate1
pn5732	14.103	14.5	4.80715058622701	1.75817565696255	3.04897492926445	2.5494062433902	1.19595491584343	replicate1
pn5732	14.073	14.5	4.29961271691704	1.75817565696255	2.54143705995448	2.54498704271854	0.998605107725709	replicate1
pn5732	14.743	14.5	4.02224207142064	1.75817565696255	2.26406641445808	2.64368252438564	0.856406317163299	replicate1
pn5732	14.391	14.5	4.23867320611336	1.75817565696255	2.48049754915081	2.59183056983815	0.957044637877584	replicate1
pn5732	14.703	14.5	5.11931872398412	1.75817565696255	3.36114306702157	2.63779025682343	1.2742268109934	replicate1
pn5732	14.611	14.5	4.26586810537813	1.75817565696255	2.50769244841558	2.62423804143033	0.955588787611955	replicate1
pn5732	14.821	14.5	5.02496811580429	1.75817565696255	3.26679245884173	2.65517244613196	1.23035039159162	replicate1
pn5732	14.44	14.5	4.43439472781331	1.75817565696255	2.67621907085076	2.59904859760186	1.0296918161977	replicate1
pn5732	14.105	14.5	3.23364346758677	1.75817565696255	1.47546781062421	2.54970085676831	0.578682713584814	replicate1
pn5732	14.971	14.5	3.26176134916528	1.75817565696255	1.50358569220273	2.67726844949027	0.561611851993773	replicate1
pn5732	14.236	14.5	4.39845494142655	1.75817565696255	2.640279284464	2.56899803303457	1.02774671312038	replicate1
pn5732	14.582	14.5	4.73901979130341	1.75817565696255	2.98084413434086	2.61996614744773	1.1377414693868	replicate1
pn5732	14.275	14.5	3.2800960764709	1.75817565696255	1.52192041950835	2.57474299390773	0.591096052347543	replicate1
pn5732	14.236	14.5	4.25985669571538	1.75817565696255	2.50168103875283	2.56899803303457	0.973796401002992	replicate1
pn5732	14.015	14.5	3.4731151880809	1.75817565696255	1.71493953111835	2.53644325475333	0.676119809857573	replicate1
pn5732	14.313	14.5	3.93083595344737	1.75817565696255	2.17266029648482	2.58034064809183	0.842005220547723	replicate1
pn5732	14.057	14.5	4.29987559882039	1.75817565696255	2.54169994185783	2.54263013569366	0.999634160775976	replicate1
pn5732	14.77	14.5	4.37380547363386	1.75817565696255	2.61562981667131	2.64765980499014	0.987902528769572	replicate1
pn5732	14.995	14.5	3.79371645678061	1.75817565696255	2.03554079981806	2.6808038100276	0.759302412285478	replicate1
pn5732	14.225	14.5	3.0049900293049	1.75817565696255	1.24681437234235	2.56737765945496	0.485637306903668	replicate1
pn5732	14.106	14.5	3.60816143398894	1.75817565696255	1.84998577702639	2.54984816345737	0.725527819083145	replicate1
pn5732	14.215	14.5	3.93146928035254	1.75817565696255	2.17329362338998	2.5659045925644	0.846989256610652	replicate1
pn5732	14.959	14.5	4.82426080453914	1.75817565696255	3.06608514757659	2.6755007692216	1.14598552272838	replicate1
pn5732	14.438	14.5	3.49310673349868	1.75817565696255	1.73493107653612	2.59875398422375	0.667601122333381	replicate1
pn5732	14.5	14.5	4.68676505352509	1.75817565696255	2.92858939656254	2.60788699894519	1.12297403903891	replicate1
pn5732	14.132	14.5	3.80154611941045	1.75817565696255	2.04337046244789	2.55367813737281	0.800167582806691	replicate1
pn5732	14.141	14.5	3.32980902714915	1.75817565696255	1.57163337018659	2.55500389757431	0.615119754485966	replicate1
pn5732	14.841	14.5	4.86714422012252	1.75817565696255	3.10896856315997	2.65811857991307	1.16961244191809	replicate1
pn5732	14.242	14.5	4.52561886172515	1.75817565696255	2.7674432047626	2.5698818731689	1.07687564695341	replicate1
pn5732	15.012	15.5	3.67982938060596	1.81430703231553	1.86552234829043	2.68330802374154	0.69523227739214	replicate1
pn5732	15.048	15.5	4.96938702258253	1.81430703231553	3.155079990267	2.68861106454753	1.17349810534904	replicate1
pn5732	15.224	15.5	5.50653878817883	1.81430703231553	3.6922317558633	2.71453704182128	1.36016996599393	replicate1
pn5732	15.762	15.5	4.20127247758896	1.81430703231553	2.38696544527343	2.79378804053307	0.854383156718641	replicate1
pn5732	15.079	15.5	4.3444851116669	1.81430703231553	2.53017807935136	2.69317757190825	0.939476886241337	replicate1
pn5732	15.126	15.5	5.0126912729252	1.81430703231553	3.19838424060967	2.70010098629385	1.18454245113245	replicate1
pn5732	15.395	15.5	4.37002404076746	1.81430703231553	2.55571700845193	2.73972648564975	0.9328365520567	replicate1
pn5732	15.878	15.5	4.58780379155773	1.81430703231553	2.7734967592422	2.81087561646349	0.986702059314768	replicate1
pn5732	7.168	7.5	1.57368558461978	0.996019100911416	0.577666483708367	1.52783435479118	0.378094969455848	replicate1
pn5732	7.787	7.5	2.79335236236763	0.996019100911416	1.79733326145621	1.61901719531646	1.11013846341817	replicate1
pn5732	7.726	7.5	2.70421499225724	0.996019100911416	1.70819589134583	1.61003148728408	1.06097048712217	replicate1
pn5732	7.721	7.5	1.20909748552584	0.996019100911416	0.213078384614428	1.6092949538388	0.132404805039718	replicate1
pn5732	7.086	7.5	2.04958586673567	0.996019100911416	1.05356676582426	1.51575520628864	0.695077121591379	replicate1
pn5732	7.805	7.5	3.4058322508917	0.996019100911416	2.40981314998029	1.62166871571946	1.48600828678573	replicate1
pn5732	7.462	7.5	1.86196051589947	0.996019100911416	0.86594141498805	1.57114252137346	0.551153955295577	replicate1
pn5732	7.599	7.5	2.88539662431203	0.996019100911416	1.88937752340061	1.59132353777405	1.18729942626468	replicate1
pn5732	7.878	7.5	3.06780115967165	0.996019100911416	2.07178205876023	1.6324221040205	1.26914604602427	replicate1
pn5732	7.466	7.5	2.26391800552685	0.996019100911416	1.26789890461544	1.57173174812968	0.806689122443572	replicate1
pn5732	7.984	7.5	3.07476160349554	0.996019100911416	2.07874250258412	1.64803661306037	1.26134485490826	replicate1
pn5732	7.807	7.5	2.80567048407418	0.996019100911416	1.80965138316276	1.62196332909757	1.11571658292029	replicate1
pn5732	7.994	7.5	3.5933811420816	0.996019100911416	2.59736204117018	1.64950967995092	1.57462673468364	replicate1
pn5732	7.834	7.5	2.44203562279819	0.996019100911416	1.44601652188677	1.62594060970206	0.889341537604957	replicate1
pn5732	7.544	7.5	1.73515480850259	0.996019100911416	0.739135707591178	1.583221669876	0.466855476813343	replicate1
pn5732	7.839	7.5	2.48892970585534	0.996019100911416	1.49291060494392	1.62667714314734	0.91776700203422	replicate1
pn5732	7.834	7.5	2.69778992833054	0.996019100911416	1.70177082741912	1.62594060970206	1.04663775371903	replicate1
pn5732	7.791	7.5	3.49252211849654	0.996019100911416	2.49650301758512	1.61960642207268	1.54142573378429	replicate1
pn5732	7.89	7.5	2.75590032397204	0.996019100911416	1.75988122306063	1.63418978428916	1.07691361185821	replicate1
pn5732	7.699	7.5	2.60806747414043	0.996019100911416	1.61204837322901	1.60605420667959	1.00373223177929	replicate1
pn5732	7.476	7.5	2.36719959833969	0.996019100911416	1.37118049742827	1.57320481502024	0.871584223704931	replicate1
pn5732	7.592	7.5	2.91050714124617	0.996019100911416	1.91448804033475	1.59029239095066	1.2038591464242	replicate1
pn5732	7.182	7.5	2.40196939698146	0.996019100911416	1.40595029607004	1.52989664843796	0.91898383953291	replicate1
pn5732	7.947	7.5	2.41914911094192	0.996019100911416	1.4231300100305	1.64258626556532	0.866395902525529	replicate1
pn5732	7.903	7.5	2.71252428671747	0.996019100911416	1.71650518580605	1.63610477124688	1.04914136060975	replicate1
pn5732	7.568	7.5	2.38086388250718	0.996019100911416	1.38484478159576	1.58675703041333	0.872751628039125	replicate1
pn5732	7.783	7.5	2.04740122809202	0.996019100911416	1.05138212718061	1.61842796856024	0.649631709044131	replicate1
pn5732	7.839	7.5	2.67248474419873	0.996019100911416	1.67646564328732	1.62667714314734	1.030607487386	replicate1
pn5732	7.784	7.5	2.84711031339055	0.996019100911416	1.85109121247914	1.61857527524929	1.1436546948328	replicate1
pn5732	7.981	7.5	3.08111984190786	0.996019100911416	2.08510074099645	1.6475946929932	1.26554227800311	replicate1
pn5732	7.894	7.5	2.13225000225969	0.996019100911416	1.13623090134827	1.63477901104538	0.695036389427153	replicate1
pn5732	7.192	7.5	1.82863966183403	0.996019100911416	0.832620560922615	1.53136971532851	0.543709695045132	replicate1
pn5732	7.937	7.5	2.23614520267769	0.996019100911416	1.24012610176627	1.64111319867477	0.755661524608846	replicate1
pn5732	7.558	7.5	2.07593878977731	0.996019100911416	1.07991968886589	1.58528396352278	0.681215298782257	replicate1
pn5732	7.704	7.5	2.873492301201	0.996019100911416	1.87747320028958	1.60679074012486	1.16846155096941	replicate1
pn5732	7.433	7.5	2.8255151540836	0.996019100911416	1.82949605317218	1.56687062739086	1.16761142955283	replicate1
pn5732	7.938	7.5	2.49095628339438	0.996019100911416	1.49493718248296	1.64126050536382	0.910846984739682	replicate1
pn5732	7.669	7.5	2.70530792498822	0.996019100911416	1.7092888240768	1.60163500600792	1.06721495076285	replicate1
pn5732	7.819	7.5	2.40619574993698	0.996019100911416	1.41017664902556	1.62373100936623	0.868479225248015	replicate1
pn5732	7.864	7.5	3.28301022096603	0.996019100911416	2.28699112005462	1.63035981037372	1.40275238968898	replicate1
pn5732	7.907	7.5	2.19648070572939	0.996019100911416	1.20046160481798	1.6366939980031	0.733467347153856	replicate1
pn5732	7.822	7.5	2.15880165182424	0.996019100911416	1.16278255091282	1.6241729294334	0.7159228736305	replicate1
pn5732	7.888	7.5	2.3338736926695	0.996019100911416	1.33785459175808	1.63389517091105	0.81881299092897	replicate1
pn5732	7.871	7.5	2.45283353621841	0.996019100911416	1.45681443530699	1.63139095719711	0.892989156817409	replicate1
pn5732	7.852	7.5	2.38515018718631	0.996019100911416	1.3891310862749	1.62859213010506	0.852964385984897	replicate1
pn5732	7.704	7.5	2.39267666332341	0.996019100911416	1.39665756241199	1.60679074012486	0.869221814349924	replicate1
pn5732	7.781	7.5	2.43684057050587	0.996019100911416	1.44082146959445	1.61813335518213	0.890421957485874	replicate1
pn5732	7.474	7.5	2.59117303151727	0.996019100911416	1.59515393060585	1.57291020164213	1.01414176660594	replicate1
pn5732	7.946	7.5	3.8880656216448	0.996019100911416	2.89204652073338	1.64243895887626	1.76082435520897	replicate1
pn5732	8.471	8.5	2.51677498119134	1.06058321029519	1.45619177089616	1.71977497063033	0.846733901681585	replicate1
pn5732	8.164	8.5	2.81277888579316	1.06058321029519	1.75219567549797	1.67455181709033	1.04636694882488	replicate1
pn5732	8.81	8.5	2.51840374485564	1.06058321029519	1.45782053456045	1.76971193822011	0.823761485175187	replicate1
pn5732	8.522	8.5	2.03309667106283	1.06058321029519	0.972513460767641	1.72728761177216	0.563029257049938	replicate1
pn5732	8.668	8.5	2.60135553318777	1.06058321029519	1.54077232289259	1.74879438837424	0.881048299980512	replicate1
pn5732	8.319	8.5	3.01211784361931	1.06058321029519	1.95153463332413	1.69738435389392	1.1497305420821	replicate1
pn5732	8.876	8.5	2.58235994773105	1.06058321029519	1.52177673743586	1.77943417969776	0.855202600241351	replicate1
pn5732	8.124	8.5	3.27054645066943	1.06058321029519	2.20996324037424	1.66865954952812	1.32439432657141	replicate1
pn5732	8.384	8.5	3.12034697813274	1.06058321029519	2.05976376783755	1.70695928868252	1.2066859365037	replicate1
pn5732	8.631	8.5	3.03201672817266	1.06058321029519	1.97143351787748	1.74334404087919	1.13083446046786	replicate1
pn5732	8.608	8.5	3.06914434529407	1.06058321029519	2.00856113499889	1.73995598703092	1.15437467957239	replicate1
pn5732	8.668	8.5	1.96662659120363	1.06058321029519	0.906043380908445	1.74879438837424	0.518096001983825	replicate1
pn5732	8.088	8.5	2.38165088644568	1.06058321029519	1.3210676761505	1.66335650872213	0.794217997899564	replicate1
pn5732	8.039	8.5	3.5405541657328	1.06058321029519	2.47997095543761	1.65613848095841	1.49744178035308	replicate1
pn5732	8.519	8.5	2.93021509318109	1.06058321029519	1.8696318828859	1.72684569170499	1.08268613221598	replicate1
pn5732	8.252	8.5	2.60474052332929	1.06058321029519	1.54415731303411	1.68751480572721	0.915048157084867	replicate1
pn5732	8.673	8.5	3.36517987654997	1.06058321029519	2.30459666625478	1.74953092181952	1.31726546671035	replicate1
pn5732	8.593	8.5	3.68663477624665	1.06058321029519	2.62605156595147	1.73774638669509	1.51118229107401	replicate1
pn5732	8.862	8.5	3.38668695751967	1.06058321029519	2.32610374722448	1.77737188605099	1.30873215981416	replicate1
pn5732	8.771	8.5	4.28102598669974	1.06058321029519	3.22044277640455	1.76396697734695	1.8256820097892	replicate1
pn5732	8.627	8.5	2.49019451943822	1.06058321029519	1.42961130914304	1.74275481412297	0.820316947374194	replicate1
pn5732	8.426	8.5	2.88148489612575	1.06058321029519	1.82090168583056	1.71314616962284	1.06289919571279	replicate1
pn5732	8.4	8.5	2.82874278673689	1.06058321029519	1.7681595764417	1.7093161957074	1.03442509986278	replicate1
pn5732	8.419	8.5	3.92097749418069	1.06058321029519	2.8603942838855	1.71211502279946	1.67067880708652	replicate1
pn5732	8.568	8.5	3.01936447889422	1.06058321029519	1.95878126859904	1.73406371946871	1.12959013363084	replicate1
pn5732	8.802	8.5	2.83767416828169	1.06058321029519	1.77709095798651	1.76853348470766	1.00483873975406	replicate1
pn5732	8.433	8.5	2.41968892903471	1.06058321029519	1.35910571873953	1.71417731644623	0.792861803560192	replicate1
pn5732	8.348	8.5	3.03028458702527	1.06058321029519	1.96970137673008	1.70165624787652	1.15752013909275	replicate1
pn5732	8.764	8.5	2.68398351365488	1.06058321029519	1.62340030335969	1.76293583052356	0.920850478645936	replicate1
pn5732	8.161	8.5	2.59425768571445	1.06058321029519	1.53367447541926	1.67410989702317	0.916113379501774	replicate1
pn5732	8.39	8.5	1.8433421229452	1.06058321029519	0.782758912650014	1.70784312881685	0.458331856973474	replicate1
pn5732	8.976	8.5	2.80922865405169	1.06058321029519	1.74864544375651	1.7941648486033	0.974629195927995	replicate1
pn5732	8.128	8.5	2.36759015955331	1.06058321029519	1.30700694925813	1.66924877628434	0.782991108232205	replicate1
pn5732	8.89	8.5	2.30212897537164	1.06058321029519	1.24154576507646	1.78149647334454	0.696911716443429	replicate1
pn5732	8.185	8.5	3.01643373626917	1.06058321029519	1.95585052597399	1.6776452575605	1.16583080788965	replicate1
pn5732	8.833	8.5	3.92103508247494	1.06058321029519	2.86045187217975	1.77309999206838	1.61324904685321	replicate1
pn5732	8.311	8.5	2.4356288168144	1.06058321029519	1.37504560651921	1.69620590038148	0.810659605776613	replicate1
pn5732	8.403	8.5	2.1957943910986	1.06058321029519	1.13521118080341	1.70975811577457	0.663960106596206	replicate1
pn5732	8.453	8.5	2.90847589097273	1.06058321029519	1.84789268067755	1.71712345022734	1.07615598659077	replicate1
pn5732	8.886	8.5	2.80155062977184	1.06058321029519	1.74096741947665	1.78090724658832	0.977573325512502	replicate1
pn5732	8.202	8.5	2.10498887284824	1.06058321029519	1.04440566255305	1.68014947127444	0.621614731551738	replicate1
pn5732	8.848	8.5	2.98698546045314	1.06058321029519	1.92640225015796	1.77530959240421	1.08510777973611	replicate1
pn5732	8.848	8.5	2.16429763542861	1.06058321029519	1.10371442513342	1.77530959240421	0.621702507470102	replicate1
pn5732	8.726	8.5	2.67882669118571	1.06058321029519	1.61824348089053	1.75733817633946	0.920849215409033	replicate1
pn5732	8.771	8.5	2.60354850697927	1.06058321029519	1.54296529668408	1.76396697734695	0.874713255122692	replicate1
pn5732	8.568	8.5	4.10799712152344	1.06058321029519	3.04741391122826	1.73406371946871	1.75738289026769	replicate1
pn5732	8.24	8.5	2.05478312008435	1.06058321029519	0.994199909789164	1.68574712545854	0.589768118108895	replicate1
pn5732	8.479	8.5	2.90126670973881	1.06058321029519	1.84068349944363	1.72095342414278	1.06957194402893	replicate1
pn5732	8.005	8.5	3.22504018777104	1.06058321029519	2.16445697747585	1.65113005353053	1.31089430105624	replicate1
pn5732	8.106	8.5	2.03719787051045	1.06058321029519	0.976614660215262	1.66600802912512	0.586200452304012	replicate1
pn5732	8.904	8.5	2.77096668104029	1.06058321029519	1.7103834707451	1.78355876699131	0.958972309967869	replicate1
pn5732	8.844	8.5	3.39506284295548	1.06058321029519	2.33447963266029	1.77472036564799	1.31540702290184	replicate1
pn5732	8.746	8.5	2.72689009445436	1.06058321029519	1.66630688415918	1.76028431012056	0.946612359480187	replicate1
pn5732	8.269	8.5	2.91275929097913	1.06058321029519	1.85217608068394	1.69001901944115	1.09594984398247	replicate1
pn5732	8.784	8.5	3.02696925490508	1.06058321029519	1.96638604460989	1.76588196430467	1.1135433083061	replicate1
pn5732	8.713	8.5	3.03722507701036	1.06058321029519	1.97664186671518	1.75542318938174	1.12602014071112	replicate1
pn5732	8.961	8.5	2.88626476063124	1.06058321029519	1.82568155033606	1.79195524826747	1.0188209510819	replicate1
pn5732	8.023	8.5	2.34778860859879	1.06058321029519	1.28720539830361	1.65378157393353	0.778340633728302	replicate1
pn5732	8.959	8.5	3.04328205936462	1.06058321029519	1.98269884906943	1.79166063488936	1.10662633897288	replicate1
pn5732	8.135	8.5	2.61155255822195	1.06058321029519	1.55096934792677	1.67027992310773	0.928568515055267	replicate1
pn5732	8.463	8.5	2.79188952587821	1.06058321029519	1.73130631558302	1.71859651711789	1.00739545224172	replicate1
pn5732	8.567	8.5	2.67422482358218	1.06058321029519	1.61364161328699	1.73391641277965	0.930634026758045	replicate1
pn5732	8.685	8.5	2.50728155449281	1.06058321029519	1.44669834419762	1.75129860208819	0.826071774666314	replicate1
pn5732	8.53	8.5	2.86215969345852	1.06058321029519	1.80157648316333	1.7284660652846	1.04229786129281	replicate1
pn5732	8.381	8.5	2.91762997612161	1.06058321029519	1.85704676582642	1.70651736861535	1.08820853510164	replicate1
pn5732	8.68	8.5	3.33964515110622	1.06058321029519	2.27906194081103	1.75056206864291	1.3019029611317	replicate1
pn5732	8.605	8.5	2.35476938513184	1.06058321029519	1.29418617483665	1.73951406696375	0.743992934242606	replicate1
pn5732	8.729	8.5	3.2796718679613	1.06058321029519	2.21908865766611	1.75778009640662	1.26243815264636	replicate1
pn5732	8.416	8.5	3.2000842860254	1.06058321029519	2.13950107573021	1.71167310273229	1.24994724303081	replicate1
pn5732	8.519	8.5	2.29433909412928	1.06058321029519	1.23375588383409	1.72684569170499	0.714456358064019	replicate1
pn5732	8.534	8.5	2.35738617052114	1.06058321029519	1.29680296022596	1.72905529204082	0.750006645938618	replicate1
pn5732	8.704	8.5	2.80422545449153	1.06058321029519	1.74364224419634	1.75409742918024	0.994039564273929	replicate1
pn5732	8.378	8.5	3.28964876931813	1.06058321029519	2.22906555902294	1.70607544854819	1.3065457104607	replicate1
pn5732	8.075	8.5	2.82720753188496	1.06058321029519	1.76662432158978	1.66144152176441	1.06330815646985	replicate1
pn5732	8.175	8.5	2.51534218370879	1.06058321029519	1.4547589734136	1.67617219066994	0.867905446416072	replicate1
pn5732	8.622	8.5	2.8792811335498	1.06058321029519	1.81869792325461	1.7420182806777	1.04401770258524	replicate1
pn5732	8.416	8.5	2.59745367367221	1.06058321029519	1.53687046337703	1.71167310273229	0.897876154578682	replicate1
pn5732	8.544	8.5	2.70171213859669	1.06058321029519	1.64112892830151	1.73052835893138	0.94833980606647	replicate1
pn5732	8.582	8.5	3.07148197539612	1.06058321029519	2.01089876510094	1.73612601311548	1.15826774664379	replicate1
pn5732	8.395	8.5	2.27722046850351	1.06058321029519	1.21663725820832	1.70857966226213	0.712075231304999	replicate1
pn5732	8.319	8.5	3.31487680822869	1.06058321029519	2.2542935979335	1.69738435389392	1.32809849034015	replicate1
pn5732	8.723	8.5	4.03681201811412	1.06058321029519	2.97622880781893	1.75689625627229	1.694026495414	replicate1
pn5732	8.811	8.5	2.29357938689792	1.06058321029519	1.23299617660273	1.76985924490916	0.69666340990072	replicate1
pn5732	8.83	8.5	3.66593642111592	1.06058321029519	2.60535321082073	1.77265807200121	1.46974379998702	replicate1
pn5732	8.488	8.5	2.24567326895171	1.06058321029519	1.18509005865653	1.72227918434428	0.688094049692488	replicate1
pn5732	8.704	8.5	2.81883769033342	1.06058321029519	1.75825448003823	1.75409742918024	1.00236990875697	replicate1
pn5732	8.668	8.5	2.93595492496373	1.06058321029519	1.87537171466855	1.74879438837424	1.07237976467432	replicate1
pn5732	8.432	8.5	3.28713772484129	1.06058321029519	2.2265545145461	1.71403000975718	1.29901722949503	replicate1
pn5732	8.293	8.5	3.05009983143697	1.06058321029519	1.98951662114179	1.69355437997848	1.17475803827868	replicate1
pn5732	8.776	8.5	3.35556984798873	1.06058321029519	2.29498663769355	1.76470351079222	1.30049417574019	replicate1
pn5732	8.899	8.5	3.32684487176691	1.06058321029519	2.26626166147172	1.78282223354603	1.27116524509801	replicate1
pn5732	8.785	8.5	3.19849160525223	1.06058321029519	2.13790839495705	1.76602927099372	1.21057359018408	replicate1
pn5732	8.801	8.5	2.56519567724799	1.06058321029519	1.50461246695281	1.76838617801861	0.850839305155989	replicate1
pn5732	8.899	8.5	3.4805749108694	1.06058321029519	2.41999170057421	1.78282223354603	1.35739371825134	replicate1
pn5732	8.745	8.5	2.52574305903643	1.06058321029519	1.46515984874124	1.76013700343151	0.832412389424694	replicate1
pn5732	8.758	8.5	2.63621265242608	1.06058321029519	1.5756294421309	1.76205199038923	0.894201448495769	replicate1
pn5732	8.869	8.5	2.83923128936564	1.06058321029519	1.77864807907046	1.77840303287437	1.00013779002372	replicate1
pn5732	8.6	8.5	2.63996945871929	1.06058321029519	1.5793862484241	1.73877753351848	0.908331409842959	replicate1
pn5732	8.755	8.5	3.28218314697693	1.06058321029519	2.22159993668174	1.76161007032206	1.26111900363716	replicate1
pn5732	8.082	8.5	4.16884696634266	1.06058321029519	3.10826375604747	1.66247266858779	1.86966307162681	replicate1
pn5732	8.766	8.5	2.30291217256513	1.06058321029519	1.24232896226994	1.76323044390167	0.704575494693094	replicate1
pn5732	8.117	8.5	1.89569473556572	1.06058321029519	0.835111525270536	1.66762840270473	0.500777945444	replicate1
pn5732	8.597	8.5	2.93426384614645	1.06058321029519	1.87368063585126	1.73833561345131	1.07785897116336	replicate1
pn5732	8.184	8.5	2.96028386843449	1.06058321029519	1.89970065813931	1.67749795087144	1.13246079206978	replicate1
pn5732	8.917	8.5	2.79864321473591	1.06058321029519	1.73806000444072	1.78547375394903	0.973444723338306	replicate1
pn5732	8.884	8.5	2.44246555044604	1.06058321029519	1.38188234015085	1.7806126332102	0.776071288261898	replicate1
pn5732	8.671	8.5	3.86498559724338	1.06058321029519	2.8044023869482	1.74923630844141	1.60321528510173	replicate1
pn5732	8.95	8.5	3.03751684326806	1.06058321029519	1.97693363297288	1.79033487468786	1.10422561774515	replicate1
pn5732	8.795	8.5	2.53285366181177	1.06058321029519	1.47227045151658	1.76750233788428	0.832966621859697	replicate1
pn5732	8.39	8.5	2.6287455687278	1.06058321029519	1.56816235843261	1.70784312881685	0.918212177671724	replicate1
pn5732	8.33	8.5	2.44834982204189	1.06058321029519	1.3877666117467	1.69900472747353	0.81681150694051	replicate1
pn5732	8.622	8.5	2.7477237784683	1.06058321029519	1.68714056817311	1.7420182806777	0.968497625361752	replicate1
pn5732	8.164	8.5	2.81716427409134	1.06058321029519	1.75658106379616	1.67455181709033	1.04898579182121	replicate1
pn5732	8.953	8.5	2.93145178015034	1.06058321029519	1.87086856985515	1.79077679475503	1.0447245995898	replicate1
pn5732	8.151	8.5	2.52380600315029	1.06058321029519	1.4632227928551	1.67263683013262	0.874800056112057	replicate1
pn5732	8.685	8.5	2.22588333668814	1.06058321029519	1.16530012639295	1.75129860208818	0.665392026809987	replicate1
pn5732	8.179	8.5	2.22810712526867	1.06058321029519	1.16752391497348	1.67676141742617	0.696296982289606	replicate1
pn5732	8.633	8.5	2.93099500683148	1.06058321029519	1.8704117965363	1.74363865425731	1.07270608618905	replicate1
pn5732	8.221	8.5	2.20754325107318	1.06058321029519	1.146960040778	1.68294829836649	0.681518286623103	replicate1
pn5732	8.256	8.5	3.16185983922077	1.06058321029519	2.10127662892559	1.68810403248343	1.24475541109532	replicate1
pn5732	8.798	8.5	2.92964478504529	1.06058321029519	1.8690615747501	1.76794425795144	1.05719485574496	replicate1
pn5732	8.717	8.5	2.35355543038401	1.06058321029519	1.29297222008882	1.75601241613796	0.736311547803567	replicate1
pn5732	8.778	8.5	2.34065330708447	1.06058321029519	1.28007009678929	1.76499812417033	0.725252950277783	replicate1
pn5732	8.398	8.5	3.31325491835515	1.06058321029519	2.25267170805997	1.70902158232929	1.31810606217723	replicate1
pn5732	8.228	8.5	2.67708621489047	1.06058321029519	1.61650300459528	1.68397944518988	0.95993036566608	replicate1
pn5732	8.651	8.5	3.13738104350314	1.06058321029519	2.07679783320795	1.7462901746603	1.18926273728359	replicate1
pn5732	8.593	8.5	2.70239491710416	1.06058321029519	1.64181170680897	1.73774638669509	0.944793624305231	replicate1
pn5732	8.438	8.5	2.34517517891837	1.06058321029519	1.28459196862318	1.71491384989151	0.74907084615618	replicate1
pn5732	8.855	8.5	3.11167023355066	1.06058321029519	2.05108702325548	1.7763407392276	1.15466980966014	replicate1
pn5732	8.325	8.5	3.3287481360255	1.06058321029519	2.26816492573031	1.69826819402825	1.33557522522416	replicate1
pn5732	8.022	8.5	1.87701209702379	1.06058321029519	0.816428886728606	1.65363426724447	0.49371792959338	replicate1
pn5732	8.003	8.5	3.41503941397344	1.06058321029519	2.35445620367825	1.65083544015242	1.42622101901378	replicate1
pn5732	8.321	8.5	3.04769162319986	1.06058321029519	1.98710841290468	1.69767896727203	1.17048538104806	replicate1
pn5732	8.037	8.5	2.51717838791421	1.06058321029519	1.45659517761902	1.6558438675803	0.879669397663415	replicate1
pn5732	8.269	8.5	2.69708963157943	1.06058321029519	1.63650642128424	1.69001901944115	0.968336097084516	replicate1
pn5732	8.277	8.5	2.2945495836747	1.06058321029519	1.23396637337951	1.69119747295359	0.729640620396892	replicate1
pn5732	8.954	8.5	3.11188867937358	1.06058321029519	2.0513054690784	1.79092410144408	1.14538939278575	replicate1
pn5732	8.134	8.5	1.9281260561575	1.06058321029519	0.867542845862314	1.67013261641867	0.519445484348793	replicate1
pn5732	8.123	8.5	2.45813808204387	1.06058321029519	1.39755487174869	1.66851224283906	0.837605404303579	replicate1
pn5732	8.884	8.5	3.48684766891263	1.06058321029519	2.42626445861744	1.7806126332102	1.36260094608181	replicate1
pn5732	8.754	8.5	2.51353098494692	1.06058321029519	1.45294777465174	1.76146276363301	0.824852960079066	replicate1
pn5732	8.954	8.5	2.66298962160431	1.06058321029519	1.60240641130913	1.79092410144408	0.894737197415042	replicate1
pn5732	8.164	8.5	2.2014078245136	1.06058321029519	1.14082461421842	1.67455181709033	0.68127161105154	replicate1
pn5732	8.06	8.5	2.84084421264074	1.06058321029519	1.78026100234555	1.65923192142858	1.07294283538902	replicate1
pn5732	8.855	8.5	2.20251910539472	1.06058321029519	1.14193589509953	1.7763407392276	0.642858585563981	replicate1
pn5732	8.773	8.5	3.26862070676966	1.06058321029519	2.20803749647448	1.76426159072506	1.25153634136933	replicate1
pn5732	8.832	8.5	3.25036548811465	1.06058321029519	2.18978227781946	1.77295268537933	1.2351047469442	replicate1
pn5732	8.773	8.5	3.28805906538348	1.06058321029519	2.22747585508829	1.76426159072506	1.26255418516076	replicate1
pn5732	8.959	8.5	2.71150849920774	1.06058321029519	1.65092528891255	1.79166063488936	0.92144977500971	replicate1
pn5732	8.359	8.5	2.70600921401883	1.06058321029519	1.64542600372365	1.70327662145613	0.96603568850547	replicate1
pn5732	8.161	8.5	2.21771007472749	1.06058321029519	1.1571268644323	1.67410989702317	0.691189309907226	replicate1
pn5732	8.649	8.5	2.84052238933472	1.06058321029519	1.77993917903954	1.74599556128219	1.01944083851646	replicate1
pn5732	8.398	8.5	3.37324586407528	1.06058321029519	2.31266265378009	1.70902158232929	1.35320857132072	replicate1
pn5732	8.935	8.5	2.61125696717779	1.06058321029519	1.55067375688261	1.78812527435203	0.867206441922551	replicate1
pn5732	8.88	8.5	3.45828005017903	1.06058321029519	2.39769683988385	1.78002340645398	1.34700298388792	replicate1
pn5732	8.563	8.5	3.40806000859025	1.06058321029519	2.34747679829507	1.73332718602343	1.3543183406017	replicate1
pn5732	8.388	8.5	2.85569838426767	1.06058321029519	1.79511517397249	1.70754851543874	1.0512820911043	replicate1
pn5732	8.318	8.5	2.43817596222381	1.06058321029519	1.37759275192863	1.69723704720486	0.811667854055713	replicate1
pn5732	8.586	8.5	2.76950460229158	1.06058321029519	1.70892139199639	1.7367152398717	0.983996312557628	replicate1
pn5732	8.154	8.5	3.01959761045383	1.06058321029519	1.95901440015865	1.67307875019978	1.1709038800025	replicate1
pn5732	8.364	8.5	3.52488264445592	1.06058321029519	2.46429943416073	1.70401315490141	1.44617394946303	replicate1
pn5732	8.899	8.5	2.46352565460183	1.06058321029519	1.40294244430664	1.78282223354603	0.786922228087873	replicate1
pn5732	8.432	8.5	3.38256565990168	1.06058321029519	2.3219824496065	1.71403000975718	1.35469182942453	replicate1
pn5732	8.488	8.5	4.16991503796164	1.06058321029519	3.10933182766645	1.72227918434428	1.80535876873544	replicate1
pn5732	8.508	8.5	3.03072714368501	1.06058321029519	1.97014393338983	1.72522531812538	1.14196326282214	replicate1
pn5732	8.805	8.5	3.79715337020247	1.06058321029519	2.73657015990729	1.76897540477483	1.5469803325251	replicate1
pn5732	8.563	8.5	3.63518248588424	1.06058321029519	2.57459927558905	1.73332718602343	1.48535100375115	replicate1
pn5732	8.102	8.5	2.0050223776168	1.06058321029519	0.944439167321616	1.6654188023689	0.567088089781525	replicate1
pn5732	8.776	8.5	3.350548606983	1.06058321029519	2.28996539668782	1.76470351079222	1.29764880201309	replicate1
pn5732	8.378	8.5	2.94898765028772	1.06058321029519	1.88840443999254	1.70607544854819	1.10687041513874	replicate1
pn5732	8.407	8.5	3.31655143324762	1.06058321029519	2.25596822295243	1.71034734253079	1.31901173922619	replicate1
pn5732	8.944	8.5	2.5449134300178	1.06058321029519	1.48433021972262	1.78945103455353	0.829489151175886	replicate1
pn5732	8.629	8.5	2.95814204214117	1.06058321029519	1.89755883184599	1.74304942750108	1.08864315716303	replicate1
pn5732	8.343	8.5	1.6130566194145	1.06058321029519	0.552473409119312	1.70091971443125	0.324808634077152	replicate1
pn5732	8.281	8.5	3.23908686037731	1.06058321029519	2.17850365008212	1.69178669970981	1.28769403994948	replicate1
pn5732	8.107	8.5	3.67810290447248	1.06058321029519	2.61751969417729	1.66615533581418	1.57099379506426	replicate1
[truncated: 12,503 more rows]
